# Supplementary material for: Tongue immune compartment analysis reveals spatial macrophage heterogeneity
Source: eLife. 2022 Jun 24;11:e77490. doi: 10.7554/eLife.77490 (PMC9232218; doi:10.7554/eLife.77490)
Supplement: Figure 1—source data 2. — The file contains the average expression value for each cluster based on the normalized counts of the cells in the respective sample. Additionally, a column for each cluster indicates, whether a gene is a conserved marker for this cluster (see Figure 1—source data 1). [file elife-77490-fig1-data2.xlsx]

## Sheet: Experiment_1_S005
	C0	C1	C2	C3	C4	C5	C6	C7	C8	C9	C10	C11	C12	C13	C14	C15	C17	C18	C19	Markers_C0	Markers_C1	Markers_C2	Markers_C3	Markers_C4	Markers_C5	Markers_C6	Markers_C7	Markers_C8	Markers_C9	Markers_C10	Markers_C11	Markers_C12	Markers_C13	Markers_C14	Markers_C15	Markers_C17	Markers_C18	Markers_C19
Sox17	0	0	0	0	0	0	0	0	0.00262571	0	0	0	0	0	0	0	0	0	0	0	0	0	0	0	0	0	0	0	0	0	0	0	0	0	0	0	0	0
Mrpl15	0.230382	0.272313	0.223827	0.406751	0.399532	0.25968	0.345503	0.33245	0.0715154	0.359238	0.441629	0.182229	0.293469	0.133339	0.382301	0.446122	0.381339	0.355162	0.428117	0	0	0	0	0	0	0	0	0	0	0	0	0	0	0	0	0	0	0
Lypla1	0.192046	0.217609	0.255169	0.265349	0.266923	0.117966	0.298236	0.279799	0.209782	0.233757	0.275034	0.188448	0.161302	0.0761126	0.257961	0.299994	0.267566	0.342708	0.341431	0	0	0	0	0	0	0	0	0	0	0	0	0	0	0	0	0	0	0
Gm37988	0.000611913	0	0	0.00139801	0	0	0	0	0.000657731	0.0024097	0	0	0	0	0	0	0	0	0	0	0	0	0	0	0	0	0	0	0	0	0	0	0	0	0	0	0	0
Tcea1	0.305357	0.369056	0.544619	0.471398	0.424139	0.286733	0.450026	0.343869	0.187456	0.511913	0.484906	0.273481	0.426191	0.39471	0.429537	0.565419	0.481898	0.575507	0.371792	0	0	0	0	0	0	0	0	0	0	0	0	0	0	0	0	0	0	0
Rgs20	0	0	0	0	0	0	0	0	0	0	0	0	0	0	0	0.00247442	0	0	0	0	0	0	0	0	0	0	0	0	0	0	0	0	0	0	0	0	0	0
Gm16041	0	0.000908509	0	0	0	0	0	0	0	0	0	0	0	0	0	0	0	0	0	0	0	0	0	0	0	0	0	0	0	0	0	0	0	0	0	0	0	0
Atp6v1h	0.232117	0.254326	0.40036	0.21486	0.245232	0.222815	0.287107	0.29707	0.115769	0.254774	0.293332	0.211397	0.302597	0.124917	0.246636	0.331236	0.356044	0.305011	0.236741	0	0	0	0	0	0	0	0	0	0	0	0	0	0	0	0	0	0	0
Rb1cc1	0.411807	0.348183	0.379014	0.270094	0.364212	0.309269	0.331837	0.32144	0.438166	0.37215	0.348861	0.371592	0.300503	0.320316	0.33625	0.363324	0.453135	0.311058	0.40846	0	0	0	0	0	0	0	0	0	0	0	0	0	0	0	0	0	0	0
4732440D04Rik	0.0210099	0.0210418	0.0428217	0.016679	0.0800886	0.033425	0.0260416	0.02646	0.0414188	0.0722171	0.042723	0	0.120741	0.0494668	0.0942366	0.0347751	0.0439739	0.0912773	0.0388502	0	0	0	0	0	0	0	0	0	0	0	0	0	0	0	0	0	0	0
Alkal1	0	0	0	0	0	0	0	0	0	0	0	0	0	0	0	0.00968877	0	0	0	0	0	0	0	0	0	0	0	0	0	0	0	0	0	0	0	0	0	0
St18	0.00135715	0.00372022	0.0451067	0.00218126	0	0.00368597	0	0	0	0	0.00224906	0	0	0	0	0	0	0.0122366	0	0	0	0	0	0	0	0	0	0	0	0	0	0	0	0	0	0	0	0
Pcmtd1	0.434524	0.318736	0.433424	0.290053	0.448453	0.280675	0.317894	0.137878	0.214528	0.408564	0.369327	0.18742	0.316082	0.325026	0.402055	0.299846	0.397282	0.211836	0.407639	0	0	0	0	0	0	0	0	0	0	0	0	0	0	0	0	0	0	0
Gm26901	0.00138092	0.00262903	0	0.00688764	0.0108391	0	0.00272425	0.00618215	0.000999243	0.0387772	0.000664212	0	0.00171424	0	0.0101137	0	0	0	0.0375137	0	0	0	0	0	0	0	0	0	0	0	0	0	0	0	0	0	0	0
Sntg1	0	0	0	0	0	0	0.00285706	0	0	0	0	0	0	0	0	0	0	0	0	0	0	0	0	0	0	0	0	0	0	0	0	0	0	0	0	0	0	0
Rrs1	0.0644465	0.0765331	0.0437597	0.133058	0.123215	0.0546635	0.0874445	0.03262	0.0138239	0.147063	0.133522	0.174776	0.0727134	0.0658768	0.130021	0.121187	0.114692	0.0142388	0.303432	0	0	0	0	0	0	0	0	0	0	0	0	0	0	0	0	0	0	0
Adhfe1	0	0.0017525	0	0	0	0	0	0	0.005183	0	0	0	0	0	0	0	0	0	0	0	0	0	0	0	0	0	0	0	0	0	0	0	0	0	0	0	0	0
3110035E14Rik	0.00178038	0	0	0.00145308	0	0	0	0	0	0	0.00200348	0	0	0	0	0	0	0	0	0	0	0	0	0	0	0	0	0	0	0	0	0	0	0	0	0	0	0
Mybl1	0.00610393	0.00468586	0.0166825	0.00380412	0.0081755	0	0.00131995	0	0.0120025	0.00324357	0.00282976	0.0214895	0	0.0207993	0.00881645	0.0373845	0.0182876	0	0.0651203	0	0	0	0	0	0	0	0	0	0	0	0	0	0	0	0	0	0	0
Vcpip1	0.316846	0.228611	0.564075	0.232165	0.210726	0.230635	0.218671	0.284801	0.128983	0.148964	0.234947	0.173696	0.180173	0.085632	0.18708	0.265542	0.231418	0.196142	0.19156	0	0	0	0	0	0	0	0	0	0	0	0	0	0	0	0	0	0	0
1700034P13Rik	0	0	0	0	0.000527782	0	0	0	0.0015958	0.00324607	0.000824144	0	0.00502006	0	0	0.00696605	0	0	0	0	0	0	0	0	0	0	0	0	0	0	0	0	0	0	0	0	0	0
Sgk3	0.445893	0.427906	0.530501	0.514819	0.025705	0.385126	0.450751	0.635555	0.227026	0.00561651	0.564549	0.126457	0.197694	0.0269018	0.0454927	0.353148	0.337441	0.332881	0.249136	0	0	0	0	0	0	0	0	0	0	0	0	0	0	0	0	0	0	0
Mcmdc2	0.0183409	0.0141857	0	0.0165572	0.0012039	0.0079782	0.00432905	0.0466395	0.0219885	0	0.0120762	0.0388319	0.00566842	0	0	0.0136069	0.00821399	0.0128311	0	0	0	0	0	0	0	0	0	0	0	0	0	0	0	0	0	0	0	0
Snhg6	0.118618	0.151424	0.214587	0.186608	0.10743	0.243906	0.185247	0.183629	0.0508365	0.0989529	0.204586	0.289169	0.183926	0.0495516	0.206858	0.248904	0.217638	0.175455	0.290654	0	0	0	0	0	0	0	0	0	0	0	0	0	0	0	0	0	0	0
Tcf24	0	0.00155895	0	0	0	0	0.0033874	0	0.00401449	0	0.000788076	0	0	0	0	0	0	0	0	0	0	0	0	0	0	0	0	0	0	0	0	0	0	0	0	0	0	0
Ppp1r42	0	0	0	0	0	0	0	0	0.182681	0	0	0	0	0	0	0.00213539	0.00335869	0	0	0	0	0	0	0	0	0	0	0	0	0	0	0	0	0	0	0	0	0
Gm15818	0	0	0	0	0	0	0	0	0	0	0	0	0	0	0	0.00213539	0	0	0	0	0	0	0	0	0	0	0	0	0	0	0	0	0	0	0	0	0	0
Cops5	0.197821	0.262223	0.187739	0.388676	0.32786	0.282044	0.366439	0.264057	0.11269	0.32417	0.435646	0.355104	0.224037	0.0452614	0.342002	0.500426	0.350233	0.32011	0.610386	0	0	0	0	0	0	0	0	0	0	0	0	0	0	0	0	0	0	0
Cspp1	0.189908	0.13001	0.448731	0.13769	0.22981	0.124954	0.146579	0.166944	0.164573	0.193654	0.21232	0.201229	0.367406	0.143556	0.162749	0.357702	0.241254	0.246329	0.186066	0	0	0	0	0	0	0	0	0	0	0	0	0	0	0	0	0	0	0
Arfgef1	0.241547	0.261283	0.26172	0.301505	0.335289	0.217003	0.289276	0.415786	0.594506	0.313581	0.353781	0.588774	0.383816	0.287418	0.338027	0.398149	0.395823	0.306295	0.149039	0	0	0	0	0	0	0	0	0	0	0	0	0	0	0	0	0	0	0
Cpa6	0	0	0	0	0	0	0	0	0.00156468	0	0	0	0	0	0	0	0	0	0	0	0	0	0	0	0	0	0	0	0	0	0	0	0	0	0	0	0	0
Prex2	0.00350117	0.00145089	0	0.00186714	0	0.00518379	0.00434617	0	0	0	0.00351942	0	0	0	0.00243468	0.00495322	0	0	0	0	0	0	0	0	0	0	0	0	0	0	0	0	0	0	0	0	0	0
Slco5a1	0	0	0	0	0	0	0.00261317	0	0	0	0	0	0.0457864	0	0	0	0	0.166622	0	0	0	0	0	0	0	0	0	0	0	0	0	0	0	0	0	0	0	0
Prdm14	0	0	0	0	0	0	0	0	0	0	0.00101467	0	0	0	0	0	0	0	0	0	0	0	0	0	0	0	0	0	0	0	0	0	0	0	0	0	0	0
Ncoa2	0.24499	0.213925	0.227138	0.208157	0.265796	0.235149	0.230246	0.156399	0.182517	0.332751	0.265315	0.174016	0.248785	0.0787076	0.213348	0.225345	0.379618	0.294116	0.110107	0	0	0	0	0	0	0	0	0	0	0	0	0	0	0	0	0	0	0
Gm29570	0	0	0	0	0	0	0	0	0	0.00147588	0	0	0	0	0	0.00180856	0	0	0	0	0	0	0	0	0	0	0	0	0	0	0	0	0	0	0	0	0	0
Tram1	0.517804	0.609615	0.808673	0.635646	0.778439	0.525489	0.746125	0.662944	0.326265	0.719614	0.535309	0.511894	0.740199	0.348707	0.74507	1.01568	0.835758	0.237218	0.546503	0	0	0	0	0	0	0	0	0	0	0	0	0	0	0	0	0	0	0
Lactb2	0.145404	0.117921	0.0988064	0.111864	0.104573	0.0966436	0.11572	0.0953437	0.0529011	0.0791765	0.0646654	0.0321656	0.0656405	0.0118709	0.0774421	0.11944	0.0559642	0.0617113	0.0850174	0	0	0	0	0	0	0	0	0	0	0	0	0	0	0	0	0	0	0
Xkr9	0	0.000456596	0	0	0	0	0	0	0	0	0	0	0	0	0	0	0	0	0	0	0	0	0	0	0	0	0	0	0	0	0	0	0	0	0	0	0	0
Eya1	0.0018933	0.00221987	0	0.00643753	0	0	0	0	0	0.00972762	0	0.0619303	0.0607339	0	0.0318934	0.0692531	0.00604471	0.0203366	0	0	0	0	0	0	0	0	0	0	0	0	0	0	0	0	0	0	0	0
Gm9947	0	0	0	0	0.00317151	0	0	0	0	0	0	0	0	0	0	0	0	0	0	0	0	0	0	0	0	0	0	0	0	0	0	0	0	0	0	0	0	0
Msc	0	0	0	0	0.0178337	0	0	0	0	0.00746607	0	0	0.00793858	0	0	0	0.0120541	0	0	0	0	0	0	0	0	0	0	0	0	0	0	0	0	0	0	0	0	0
Trpa1	0	0	0	0	0	0	0	0	0	0	0	0	0	0	0	0.00891574	0	0	0	0	0	0	0	0	0	0	0	0	0	0	0	0	0	0	0	0	0	0
Terf1	0.118411	0.0876015	0.236755	0.113257	0.211377	0.0945277	0.0778781	0.101031	0.0508572	0.125538	0.115512	0.273093	0.137187	0.130114	0.168859	0.307899	0.167702	0.0620685	0.157112	0	0	0	0	0	0	0	0	0	0	0	0	0	0	0	0	0	0	0
Sbspon	0	0	0	0.00217141	0	0	0	0	0	0	0	0	0	0	0	0.00794213	0	0	0	0	0	0	0	0	0	0	0	0	0	0	0	0	0	0	0	0	0	0
4930444P10Rik	0	0	0	0.00152971	0	0.00237365	0	0	0	0	0.00286911	0	0	0	0	0	0	0	0	0	0	0	0	0	0	0	0	0	0	0	0	0	0	0	0	0	0	0
Rpl7	2.53406	2.62809	2.40394	2.91067	2.78283	2.9369	2.77272	2.98027	1.20942	3.1069	2.94591	3.07534	3.18197	1.96188	3.02263	2.87891	2.76766	2.51837	3.41649	0	0	0	0	0	0	0	0	0	1	0	0	0	0	1	0	0	0	1
Rdh10	0.0691861	0.0413259	0	0.0217251	0.0212194	0.036399	0.0233796	0.028936	0.0239263	0.0338632	0.0361431	0	0.0154059	0	0.0232097	0.0281425	0.0184672	0	0.107839	0	0	0	0	0	0	0	0	0	0	0	0	0	0	0	0	0	0	0
Stau2	0.059687	0.0281809	0.0200922	0.00477076	0.0019069	0.0883635	0.0195273	0.0124978	0	0.014008	0.0209332	0.0201205	0.0105464	0	0	0.0281798	0.0134639	0	0.0239902	0	0	0	0	0	0	0	0	0	0	0	0	0	0	0	0	0	0	0
Ube2w	0.155716	0.169997	0.0712591	0.213397	0.170462	0.213023	0.207901	0.277994	0.176915	0.152449	0.28127	0.221987	0.29559	0.210753	0.173828	0.242525	0.200985	0.297207	0.198005	0	0	0	0	0	0	0	0	0	0	0	0	0	0	0	0	0	0	0
Eloc	0.516847	0.562209	0.752365	0.594949	0.709522	0.557582	0.657897	0.598401	0.460744	0.595286	0.699074	0.568331	0.363344	0.434163	0.656565	0.734252	0.658558	1.05414	0.703278	0	0	0	0	0	0	0	0	0	0	0	0	0	0	0	0	0	0	0
D030040B21Rik	0.00106448	0	0	0	0.00117756	0	0	0.00471857	0	0	0	0	0	0	0	0	0	0	0	0	0	0	0	0	0	0	0	0	0	0	0	0	0	0	0	0	0	0
Tmem70	0.117117	0.113027	0.127304	0.165797	0.167924	0.161004	0.173957	0.13127	0.0354451	0.130568	0.303548	0.297093	0.0686771	0.122411	0.117473	0.202998	0.189871	0.211173	0.500363	0	0	0	0	0	0	0	0	0	0	0	0	0	0	0	0	0	0	0
Ly96	0.490752	0.321385	0.227821	0.113251	0.0654765	0.245465	0.176481	0.237461	0.125422	0.0757373	0.0903063	0.211912	0.0805081	0.0773492	0.0488462	0.122981	0.226435	0.254374	0.152636	0	0	0	0	0	0	0	0	0	0	0	0	0	0	0	0	0	0	0
Jph1	0	0.000602636	0	0	0	0	0.0028739	0	0	0	0	0.0207352	0	0.0177921	0	0	0	0	0	0	0	0	0	0	0	0	0	0	0	0	0	0	0	0	0	0	0	0
Pi15	0	0.000780585	0	0	0	0	0	0	0	0	0	0	0	0	0	0	0	0	0	0	0	0	0	0	0	0	0	0	0	0	0	0	0	0	0	0	0	0
Crispld1	0.00175537	0	0	0	0	0	0	0	0	0	0	0	0	0	0	0	0	0	0	0	0	0	0	0	0	0	0	0	0	0	0	0	0	0	0	0	0	0
Il17a	0.00071169	0.00195242	0	0.00448459	0.234868	0	0.00354192	0	0.00313073	0	0.00651234	0	0	0	0	0	0.0425662	0	0	0	0	0	0	0	0	0	0	0	0	0	0	0	0	0	0	0	0	0
Il17f	0	0.00104522	0	0	0.0237595	0	0	0	0	0.00689256	0.00145269	0	0	0	0	0.00438745	0	0	0	0	0	0	0	0	0	0	0	0	0	0	0	0	0	0	0	0	0	0
Mcm3	0.113642	0.118999	0.445472	0.209451	0.201197	0.217081	0.166931	0.0610941	0.0407299	0.105639	0.16086	0.382673	0.0965141	0.085602	0.125547	0.39464	0.177442	0.0829194	0.21753	0	0	1	0	0	0	0	0	0	0	0	0	0	0	0	0	0	0	0
6720483E21Rik	0	0	0	0	0	0	0	0	0	0	0	0	0	0	0.00345944	0	0	0	0	0	0	0	0	0	0	0	0	0	0	0	0	0	0	0	0	0	0	0
Paqr8	0.00841733	0.00629682	0.107484	0.00309242	0.0432993	0.0074102	0.0134881	0.00508387	0.00143604	0.0348267	0.0196778	0.019823	0.00905568	0	0.0198578	0.00662225	0.00975585	0.0149079	0	0	0	0	0	0	0	0	0	0	0	0	0	0	0	0	0	0	0	0
Efhc1	0	0.000546884	0	0.00171035	0.00117122	0	0	0	0	0	0.00208779	0	0	0	0	0	0	0	0	0	0	0	0	0	0	0	0	0	0	0	0	0	0	0	0	0	0	0
Tram2	0.0524398	0.0449925	0.0368072	0.0410346	0.0399024	0.0381818	0.0616294	0.0346004	0.0478568	0.0278026	0.10507	0.0921112	0.0900814	0.00427786	0.0377145	0.0670335	0.0596104	0.0255385	0	0	0	0	0	0	0	0	0	0	0	0	0	0	0	0	0	0	0	0
Gm28287	0	0	0	0	0	0	0	0	0	0	0	0	0.0023458	0	0	0	0	0	0	0	0	0	0	0	0	0	0	0	0	0	0	0	0	0	0	0	0	0
Tmem14a	0.01402	0.0181534	0.0223422	0.0222619	0.0158447	0.0304639	0.00821191	0.0132182	0.00327959	0.0260478	0.0208124	0	0.0182485	0.0184393	0.0180717	0.0119785	0.029843	0	0.0398942	0	0	0	0	0	0	0	0	0	0	0	0	0	0	0	0	0	0	0
Gsta3	0.00086701	0.00396254	0	0	0.00361246	0	0	0	0	0.00232295	0.00213652	0	0	0	0	0	0	0.00651472	0.20312	0	0	0	0	0	0	0	0	0	0	0	0	0	0	0	0	0	0	0
Gm28836	0	0	0	0	0.00706376	0	0	0	0.00161971	0.0143646	0.000802551	0	0	0	0	0	0	0	0	0	0	0	0	0	0	0	0	0	0	0	0	0	0	0	0	0	0	0
Khdc1a	0	0	0	0	0.00160129	0	0	0	0	0	0	0	0	0	0.0175434	0	0	0	0	0	0	0	0	0	0	0	0	0	0	0	0	0	0	0	0	0	0	0
Khdc1c	0	0	0	0	0	0	0	0	0	0.00173822	0	0	0	0	0	0	0	0	0	0	0	0	0	0	0	0	0	0	0	0	0	0	0	0	0	0	0	0
Khdc1b	0	0	0	0	0	0	0	0	0	0	0	0	0	0	0.0023874	0	0	0	0	0	0	0	0	0	0	0	0	0	0	0	0	0	0	0	0	0	0	0
Kcnq5	0	0.000756859	0	0	0.0144447	0	0	0	0	0.0763605	0	0	0.00851947	0	0.0138817	0.0254553	0.0193668	0	0.0651123	0	0	0	0	0	0	0	0	0	0	0	0	0	0	0	0	0	0	0
Gm26580	0	0.000840133	0	0	0.00233014	0	0	0	0	0.00982232	0	0	0	0.0118709	0.0075515	0.00622575	0	0	0	0	0	0	0	0	0	0	0	0	0	0	0	0	0	0	0	0	0	0
Gm29107	0.0113125	0.000864623	0	0	0.0014978	0.0157739	0	0	0	0	0.0090701	0	0	0	0.00140063	0.00624296	0	0	0	0	0	0	0	0	0	0	0	0	0	0	0	0	0	0	0	0	0	0
Ogfrl1	0.345195	0.292509	0.372552	0.339346	0.0507235	0.421816	0.250665	0.623354	0.979623	0.0527102	0.683096	0.40963	0.095382	0.170248	0.0485707	0.576649	0.267366	0.951461	0.239952	0	0	0	0	0	0	0	0	0	0	0	0	0	0	0	0	0	0	0
B3gat2	0.00639821	0.00659731	0	0.0090315	0.0306442	0.00853448	0.00537375	0.00999751	0.00400507	0.0363987	0.0169672	0.0220848	0.0175659	0.0118709	0.0162416	0.00400343	0.0030629	0	0	0	0	0	0	0	0	0	0	0	0	0	0	0	0	0	0	0	0	0
Smap1	0.412855	0.389214	0.500636	0.451872	0.681479	0.37725	0.432898	0.447522	0.29487	0.712239	0.800896	0.57751	0.268961	0.455116	0.600713	0.445196	0.598364	0.496091	0.838674	0	0	0	0	0	0	0	0	0	0	0	0	0	0	0	0	0	0	0
Sdhaf4	0.195031	0.170313	0.110891	0.137823	0.163067	0.186523	0.199279	0.182321	0.0254404	0.149851	0.235067	0.236645	0.137387	0.128013	0.14899	0.215363	0.162923	0.121428	0.171747	0	0	0	0	0	0	0	0	0	0	0	0	0	0	0	0	0	0	0
Fam135a	0.0597519	0.0144332	0.0219743	0.0126214	0.000858257	0.00898272	0.00782625	0.00417685	0	0	0.159054	0	0.00711147	0.0807314	0	0.00943903	0.0112953	0.0338578	0.112999	0	0	0	0	0	0	0	0	0	0	0	0	0	0	0	0	0	0	0
Col9a1	0	0	0	0	0	0	0	0	0	0	0.00600779	0	0	0	0	0	0	0	0	0	0	0	0	0	0	0	0	0	0	0	0	0	0	0	0	0	0	0
Lmbrd1	0.406909	0.358959	0.361936	0.291612	0.227215	0.253265	0.366536	0.253077	0.137809	0.232747	0.254523	0.0505151	0.459023	0.250205	0.146545	0.197801	0.425064	0.215645	0.341285	0	0	0	0	0	0	0	0	0	0	0	0	0	0	0	0	0	0	0
4931408C20Rik	0	0	0	0	0	0	0	0	0	0	0	0	0	0	0	0.00238314	0	0	0	0	0	0	0	0	0	0	0	0	0	0	0	0	0	0	0	0	0	0
Gm9898	0	0	0	0	0	0	0	0.00459538	0.00861877	0	0	0	0	0	0	0	0	0	0	0	0	0	0	0	0	0	0	0	0	0	0	0	0	0	0	0	0	0
Phf3	0.449212	0.394295	0.490553	0.374804	0.562273	0.434844	0.405037	0.523023	0.317921	0.617441	0.440633	0.65134	0.573025	0.306675	0.610851	0.579962	0.601387	0.471453	0.230995	0	0	0	0	0	0	0	0	0	0	0	0	0	0	0	0	0	0	0
Ptp4a1	0.399697	0.509177	0.605008	0.44147	0.360328	0.44511	0.523542	1.01884	1.07026	0.441777	0.406383	0.538127	0.225227	0.365923	0.430971	0.552785	0.527975	0.636155	0.340858	0	0	0	0	0	0	0	0	0	0	0	0	0	0	0	0	0	0	0
4931428L18Rik	0	0	0	0	0	0	0	0	0.00519974	0	0	0	0.00607888	0	0	0	0	0	0	0	0	0	0	0	0	0	0	0	0	0	0	0	0	0	0	0	0	0
Gm37724	0	0.00175855	0	0	0	0	0	0	0	0	0.00164254	0	0	0	0	0	0	0	0	0	0	0	0	0	0	0	0	0	0	0	0	0	0	0	0	0	0	0
Prim2	0.0358468	0.0476756	0.141552	0.0600979	0.0619014	0.0724166	0.0548871	0.0129522	0.0346758	0.0492165	0.0602901	0.0207352	0.0995419	0.0202835	0.0554952	0.137946	0.0588536	0.0852235	0.0387656	0	0	0	0	0	0	0	0	0	0	0	0	0	0	0	0	0	0	0
Rab23	0.0222415	0.0167049	0	0.0198522	0.058415	0.026581	0.00758906	0	0.0514098	0.0469133	0.0173383	0.0279206	0.016828	0	0.0312951	0.0262736	0.0954982	0.0412772	0.105006	0	0	0	0	0	0	0	0	0	0	0	0	0	0	0	0	0	0	0
Bag2	0.00401218	0.00467157	0.0225516	0.0271875	0.00528112	0.00334735	0.00779679	0.00569063	0	0	0.0131029	0.0410064	0.00108098	0.03491	0.0193933	0.0260852	0.00722276	0	0.196715	0	0	0	0	0	0	0	0	0	0	0	0	0	0	0	0	0	0	0
Zfp451	0.192646	0.154578	0.305023	0.143697	0.183823	0.169395	0.180937	0.167609	0.0694165	0.151871	0.196637	0.0685967	0.123388	0.146347	0.196989	0.146182	0.279886	0.111022	0.428287	0	0	0	0	0	0	0	0	0	0	0	0	0	0	0	0	0	0	0
Bend6	0.049037	0.0294969	0	0.0276981	0.00987539	0.10138	0.0215104	0	0.00122982	0.0139968	0.154534	0	0	0	0.0190808	0.0377618	0.0404296	0	0	0	0	0	0	0	0	0	0	0	0	0	0	0	0	0	0	0	0	0
Dst	0.245254	0.188422	0.375528	0.229262	0.207177	0.608865	0.0906286	0.00832515	0.0108741	0.752219	0.730624	0.205832	0.0246027	0.041598	0.0380476	0.155782	0.325139	0.189391	1.1596	0	0	0	0	0	1	0	0	0	0	0	0	0	0	0	0	0	0	1
Gm37233	0.0467149	0.035286	0.0629172	0.0156005	0.00604333	0.013224	0.0211871	0.0110444	0.00266913	0.0111835	0.00102829	0.0600862	0.00896159	0.019417	0	0.00548059	0.0153003	0.0162263	0	0	0	0	0	0	0	0	0	0	0	0	0	0	0	0	0	0	0	0
Ccdc115	0.295637	0.264189	0.20672	0.281109	0.28752	0.209374	0.346149	0.20866	0.0665952	0.248468	0.347425	0.224494	0.133962	0.121514	0.185261	0.334396	0.305383	0.328445	0.229671	0	0	0	0	0	0	0	0	0	0	0	0	0	0	0	0	0	0	0
Gm28306	0	0	0	0	0.00102533	0	0	0	0	0	0	0	0	0	0	0	0	0	0	0	0	0	0	0	0	0	0	0	0	0	0	0	0	0	0	0	0	0
Imp4	0.24679	0.242597	0.223719	0.239212	0.324413	0.253039	0.281478	0.295538	0.0617664	0.293762	0.277409	0.218499	0.185629	0.166117	0.299714	0.350659	0.237141	0.158386	0.4036	0	0	0	0	0	0	0	0	0	0	0	0	0	0	0	0	0	0	0
Ptpn18	1.60125	1.39661	1.11308	1.21601	1.46581	1.28056	1.07761	1.53584	0.770237	1.61109	1.22778	1.49894	0.993998	0.49928	1.53286	1.24621	1.43884	0.191305	0.0239902	0	0	0	0	0	0	0	0	0	0	0	0	0	0	0	0	0	0	0
4930568A12Rik	0.000844878	0.00411393	0	0	0	0	0	0	0	0	0.00076907	0	0	0	0	0.00668832	0.0040797	0	0	0	0	0	0	0	0	0	0	0	0	0	0	0	0	0	0	0	0	0
Prss39	0	0	0	0	0.00152405	0	0	0	0	0	0	0	0.00498318	0	0	0.0020249	0	0	0	0	0	0	0	0	0	0	0	0	0	0	0	0	0	0	0	0	0	0
Arhgef4	0.0101947	0.00399918	0.0377734	0.00419263	0.0344743	0.0108116	0.00132147	0.0140335	0.0306743	0.0309438	0.0178868	0	0	0.0176415	0.0248435	0.0138458	0.0546339	0.0237722	0.144122	0	0	0	0	0	0	0	0	0	0	0	0	0	0	0	0	0	0	0
Gm38336	0.000912019	0.00427685	0	0	0.00332465	0.00816917	0	0	0	0.00479526	0.00526125	0	0.00738456	0	0.00574671	0.00450371	0	0	0	0	0	0	0	0	0	0	0	0	0	0	0	0	0	0	0	0	0	0
Fam168b	0.451556	0.359764	0.750528	0.353947	0.425487	0.367605	0.371781	0.27667	0.320793	0.400948	0.401395	0.511579	0.381488	0.192921	0.323807	0.465512	0.464243	0.363206	0.356969	0	0	0	0	0	0	0	0	0	0	0	0	0	0	0	0	0	0	0
Plekhb2	0.549294	0.452914	0.443611	0.367613	0.382535	0.300207	0.500639	0.306653	0.14079	0.281773	0.354701	0.188923	0.103753	0.178295	0.183954	0.22918	0.491907	0.591151	0.135683	0	0	0	0	0	0	0	0	0	0	0	0	0	0	0	0	0	0	0
Hs6st1	0.221248	0.218402	0.239999	0.110707	0.0560726	0.0808877	0.198955	0.172846	0.0115189	0.104378	0.0943914	0.188082	0.0633027	0.224734	0.0497828	0.0996977	0.231694	0.0274979	0.475663	0	0	0	0	0	0	0	0	0	0	0	0	0	0	0	0	0	0	0
Gm37335	0.00149589	0	0	0.00230186	0	0	0	0	0	0	0	0	0	0	0	0	0	0	0	0	0	0	0	0	0	0	0	0	0	0	0	0	0	0	0	0	0	0
Gm33280	0.00114782	0	0	0.00444709	0.000977419	0	0	0	0	0.0023662	0.000819753	0.0220848	0	0	0.00110087	0	0	0	0	0	0	0	0	0	0	0	0	0	0	0	0	0	0	0	0	0	0	0
Uggt1	0.189737	0.232726	0.483904	0.390734	0.22048	0.198983	0.508224	0.286332	0.106934	0.234134	0.436625	0.128985	0.141427	0.161309	0.22976	0.445496	0.332634	0.207269	0.0451232	0	0	0	0	0	0	0	0	0	0	0	0	0	0	0	0	0	0	0
Neurl3	0.407767	0.653516	0.526257	0.549734	0.296043	1.00732	0.624932	0.698905	0.839338	0.967589	0.984721	0.995619	0.457686	0.380357	1.32396	0.259173	0.78969	0.295117	0.0451232	0	0	0	0	0	0	0	0	0	1	0	0	0	0	0	0	0	0	0
Arid5a	0.263762	0.272273	0.337573	0.217998	0.277157	0.126194	0.29583	0.333222	0.183299	0.373304	0.0965638	0.0496243	0.233324	0.0774977	0.498471	0.320611	0.343249	0.0958714	0.0577956	0	0	0	0	0	0	0	0	0	0	0	0	0	0	0	0	0	0	0
4930403P22Rik	0.0164905	0.0119191	0.024042	0.00871852	0.00536395	0	0.0170332	0.0181422	0.00840072	0.00472354	0.0115202	0	0.017155	0	0.00292451	0.0109187	0.0214886	0	0	0	0	0	0	0	0	0	0	0	0	0	0	0	0	0	0	0	0	0
Kansl3	0.163141	0.178498	0.288893	0.173965	0.21055	0.140942	0.228237	0.268551	0.0510352	0.187608	0.233912	0.107603	0.143542	0.0676915	0.242674	0.169634	0.25616	0.230334	0.166642	0	0	0	0	0	0	0	0	0	0	0	0	0	0	0	0	0	0	0
Lman2l	0.0941039	0.131112	0.0907948	0.247711	0.13034	0.200999	0.198352	0.19947	0.115591	0.104502	0.200232	0.187584	0.249301	0.0471478	0.113469	0.212544	0.167317	0.153116	0.102757	0	0	0	0	0	0	0	0	0	0	0	0	0	0	0	0	0	0	0
Cnnm4	0.0330612	0.0451657	0.192642	0.0583678	0.020755	0.0980875	0.0811415	0.0825821	0.0516793	0.0264895	0.0951074	0.11907	0.0267526	0	0.0441198	0.146405	0.0497986	0.0723203	0.0838888	0	0	0	0	0	0	0	0	0	0	0	0	0	0	0	0	0	0	0
Cnnm3	0.141167	0.0749056	0.0835265	0.0915838	0.083107	0.109079	0.121249	0.0336757	0.0391744	0.0755842	0.106797	0.0706356	0.0624464	0.0911697	0.0912628	0.0964058	0.163914	0.0497079	0.0809228	0	0	0	0	0	0	0	0	0	0	0	0	0	0	0	0	0	0	0
Gm38033	0	0	0	0.00174958	0.00317409	0	0	0	0	0	0	0	0	0	0.00146453	0	0	0	0	0	0	0	0	0	0	0	0	0	0	0	0	0	0	0	0	0	0	0
Ankrd23	0.00268704	0.000999652	0	0.00114589	0.00123814	0	0	0	0	0.00176145	0.00275841	0	0	0	0	0	0.00311546	0	0	0	0	0	0	0	0	0	0	0	0	0	0	0	0	0	0	0	0	0
Gm42417	0	0	0	0	0	0	0	0	0	0	0.0036436	0	0.00482318	0	0.00645063	0	0	0	0	0	0	0	0	0	0	0	0	0	0	0	0	0	0	0	0	0	0	0
Ankrd39	0.0365273	0.0486047	0.0433681	0.0627799	0.126772	0.0619339	0.0275679	0.0353588	0.0152794	0.0953018	0.132191	0.0518496	0.0510559	0.0247091	0.114323	0.0909555	0.131745	0.0394706	0.0398942	0	0	0	0	0	0	0	0	0	0	0	0	0	0	0	0	0	0	0
Sema4c	0.0387831	0.040342	0.0747049	0.0781384	0.00387251	0.143207	0.0360081	0.00493164	0.00143604	0.0109641	0.0459862	0.0284303	0.00374268	0	0.120588	0.0567388	0.0615095	0.169917	0.121309	0	0	0	0	0	0	0	0	0	0	0	0	0	0	0	0	0	0	0
Fam178b	0.000960829	0	0	0	0	0.00795475	0.00550304	0	0.000741181	0	0.00297523	0	0	0	0	0	0	0.0196704	0.0375137	0	0	0	0	0	0	0	0	0	0	0	0	0	0	0	0	0	0	0
Cox5b	0.926608	1.01451	0.914969	1.20034	1.0735	0.914084	1.18636	1.30098	0.667712	1.03752	1.27356	1.46023	0.860928	0.9309	1.13199	1.51397	1.1008	1.32136	1.40873	0	0	0	0	0	0	0	0	0	0	0	0	0	0	0	1	0	0	0
Actr1b	0.139337	0.135874	0.15804	0.135976	0.180854	0.146366	0.156057	0.136081	0.0607276	0.189462	0.603198	0.150427	0.141511	0.100283	0.262616	0.231936	0.173168	0.196133	0.285196	0	0	0	0	0	0	0	0	0	0	0	0	0	0	0	0	0	0	0
4933424G06Rik	0	0.00123578	0	0.00155612	0.000881477	0	0	0	0	0	0.000962417	0	0	0	0	0.00619101	0	0	0	0	0	0	0	0	0	0	0	0	0	0	0	0	0	0	0	0	0	0
Gm33533	0	0	0	0	0	0	0	0	0	0	0	0	0	0	0	0	0.0030629	0	0	0	0	0	0	0	0	0	0	0	0	0	0	0	0	0	0	0	0	0
Zap70	0.0101886	0.00492688	0.0624512	0.016701	0.868826	0.00953234	0.0253492	0.00755262	0.016863	0.549828	0.0116976	0.0637915	0.0138085	0	0.551991	0.0127585	0.435183	0.0115523	0	0	0	0	0	0	0	0	0	0	0	0	0	0	0	0	0	0	0	0
Tmem131	0.194695	0.200083	0.162473	0.163041	0.138037	0.181125	0.176317	0.346066	0.233884	0.215103	0.183727	0.23792	0.102088	0.0618905	0.189909	0.203398	0.279444	0.574807	0.243288	0	0	0	0	0	0	0	0	0	0	0	0	0	0	0	0	0	0	0
Vwa3b	0.000668646	0	0	0	0.00164061	0	0	0	0.00148113	0.00490923	0	0	0	0.00427786	0.00452324	0	0	0.0374179	0	0	0	0	0	0	0	0	0	0	0	0	0	0	0	0	0	0	0	0
Inpp4a	0.381933	0.25684	0.52966	0.237345	0.287986	0.139286	0.30557	0.243672	0.347231	0.180729	0.115596	0.11524	0.0785307	0.0876606	0.0670711	0.327045	0.436749	0.115546	0.0388502	0	0	0	0	0	0	0	0	0	0	0	0	0	0	0	0	0	0	0
Coa5	0.224511	0.242404	0.16699	0.256508	0.190948	0.26129	0.316998	0.209132	0.0845447	0.239239	0.217681	0.248984	0.138279	0.0781213	0.188887	0.299034	0.287229	0.403927	0.185371	0	0	0	0	0	0	0	0	0	0	0	0	0	0	0	0	0	0	0
Unc50	0.296352	0.259737	0.306878	0.307382	0.328966	0.26564	0.28949	0.331725	0.138074	0.282108	0.357255	0.318395	0.12841	0.200473	0.261687	0.306688	0.37816	0.208975	0.23953	0	0	0	0	0	0	0	0	0	0	0	0	0	0	0	0	0	0	0
Mgat4a	0.171855	0.196454	0.184943	0.0792465	0.100264	0.515704	0.102973	0.0659979	0.134047	0.0673903	0.220863	0.134234	0.152507	0	0.161704	0.182716	0.174768	0.308312	0.233389	0	0	0	0	0	0	0	0	0	0	0	0	0	0	0	0	0	0	0
2010300C02Rik	0	0	0	0	0.00631507	0	0	0	0	0.00367167	0.00616209	0	0	0	0.0147249	0.00213539	0	0	0.120118	0	0	0	0	0	0	0	0	0	0	0	0	0	0	0	0	0	0	0
4930556I23Rik	0	0	0	0	0.00142898	0	0	0	0	0	0	0	0	0	0	0	0	0	0	0	0	0	0	0	0	0	0	0	0	0	0	0	0	0	0	0	0	0
Tsga10	0.0737129	0.0629328	0.0498219	0.0558882	0.0136773	0.0645916	0.0742944	0.0966644	0.0271723	0.0169947	0.0439945	0.0672622	0.0501456	0.0409359	0.0766235	0.0542442	0.0696864	0.0121536	0	0	0	0	0	0	0	0	0	0	0	0	0	0	0	0	0	0	0	0
Lipt1	0.00692774	0.00329686	0	0.00818309	0.00833818	0	0.0053406	0	0	0.0118696	0.0182165	0	0	0	0.0132506	0.0109484	0	0	0.0838833	0	0	0	0	0	0	0	0	0	0	0	0	0	0	0	0	0	0	0
Mitd1	0.114621	0.143144	0.219008	0.103869	0.335729	0.134413	0.120949	0.142876	0.0555283	0.348481	0.217534	0.182926	0.0793197	0.080794	0.30708	0.14419	0.214273	0.0692418	0.365755	0	0	0	0	0	0	0	0	0	0	0	0	0	0	0	0	0	0	0
Mrpl30	0.396295	0.505608	0.59695	0.696366	0.498294	0.521458	0.606708	0.815979	0.196374	0.610871	0.756604	0.691605	0.571266	0.39658	0.616749	0.749094	0.570868	0.443089	0.806993	0	0	0	0	0	0	0	0	0	0	0	0	0	0	0	0	0	0	0
Lyg1	0.00317003	0.000926357	0	0	0	0	0	0	0	0	0	0	0	0	0	0	0.0103365	0	0	0	0	0	0	0	0	0	0	0	0	0	0	0	0	0	0	0	0	0
Txndc9	0.346229	0.382358	0.351417	0.396808	0.391571	0.365533	0.41807	0.370543	0.201644	0.371538	0.478687	0.241796	0.222044	0.23857	0.387981	0.459571	0.433295	0.509999	0.502717	0	0	0	0	0	0	0	0	0	0	0	0	0	0	0	0	0	0	0
Eif5b	0.570665	0.65847	0.501763	0.707755	0.622403	0.759158	0.736671	0.577065	0.171117	0.660925	0.839397	0.794668	0.597444	0.293332	0.616097	0.654997	0.746878	0.597863	0.807438	0	0	0	0	0	0	0	0	0	0	0	0	0	0	0	0	0	0	0
Rev1	0.100844	0.0822135	0.216369	0.0985155	0.0758244	0.0500069	0.0734797	0.0618248	0.0551388	0.0934659	0.0725355	0.0902658	0.176804	0.041102	0.0490953	0.108499	0.111781	0.0538793	0.0762737	0	0	0	0	0	0	0	0	0	0	0	0	0	0	0	0	0	0	0
Aff3	0.065084	0.0276816	0	0.0664848	0.0143265	0	0.0942777	0	0.00231328	0	0.0417846	0.0639856	0.267789	0	0.033978	0.217452	0.0357604	0.0103297	0.115039	0	0	0	0	0	0	0	0	0	0	0	0	0	0	0	0	0	0	0
Gm16150	0	0	0	0	0	0	0	0	0.00161254	0	0	0	0	0	0	0	0	0	0	0	0	0	0	0	0	0	0	0	0	0	0	0	0	0	0	0	0	0
Gm16152	0.00329218	0.00546775	0.0166825	0.0220671	0.00370894	0	0.0153801	0	0	0	0.0153285	0	0.21705	0	0.0133715	0.0621509	0.0243807	0	0	0	0	0	0	0	0	0	0	0	0	0	0	0	0	0	0	0	0	0
Lonrf2	0	0	0	0	0	0	0	0	0	0	0	0	0	0.0815824	0	0	0	0	0	0	0	0	0	0	0	0	0	0	0	0	0	0	0	0	0	0	0	0
Chst10	0.000342552	0.000643758	0	0.00284527	0.055712	0.00365579	0.00496306	0	0.00351919	0.0392683	0.00742019	0	0.0395714	0	0.0408093	0.00455896	0.0543527	0.0854533	0	0	0	0	0	0	0	0	0	0	0	0	0	0	0	0	0	0	0	0
Pdcl3	0.346827	0.397763	0.274753	0.446815	0.507481	0.568803	0.405223	0.317493	0.281882	0.500634	0.876024	0.380085	0.174085	0.0823338	0.479704	0.445897	0.574392	0.628368	0.63928	0	0	0	0	0	0	0	0	0	0	0	0	0	0	0	0	0	0	0
Npas2	0	0.000536944	0	0	0.0130342	0	0	0	0.000789155	0.0282076	0.000903827	0	0	0	0	0.00469625	0.00796911	0	0.102049	0	0	0	0	0	0	0	0	0	0	0	0	0	0	0	0	0	0	0
Rpl31	1.32714	1.4287	1.58969	1.70609	1.54604	1.79194	1.58883	1.5487	0.50889	1.69073	1.8102	1.74448	1.6241	0.982421	1.72247	2.11377	1.69373	1.31857	2.30508	0	0	0	0	0	0	0	0	0	0	0	0	1	0	1	0	0	0	1
Tbc1d8	0.0519963	0.06772	0	0.207775	0.00348207	0.119793	0.0679581	0.211551	0.297028	0	0.118178	0	0.0071637	0.185006	0.00294561	0.356479	0.0605739	0.845088	0.182794	0	0	0	0	0	0	0	0	0	0	0	0	0	0	0	0	0	1	0
Cnot11	0.113613	0.0947421	0.114354	0.117789	0.14325	0.0865514	0.0989288	0.121917	0.0381315	0.105358	0.145525	0.225504	0.0723512	0.0645727	0.152565	0.126033	0.119499	0.0605273	0.0398942	0	0	0	0	0	0	0	0	0	0	0	0	0	0	0	0	0	0	0
Rnf149	0.533653	0.572302	0.698501	0.32139	0.266016	0.656098	0.50261	1.24462	1.06469	0.148006	0.474689	0.237322	0.0985191	0.112829	0.450354	0.423404	0.483909	0.266049	0.231777	0	0	0	0	0	0	0	1	1	0	0	0	0	0	0	0	0	0	0
Creg2	0.000777479	0.00594479	0	0.00297115	0.00132543	0.0312814	0.00164008	0.00418072	0.00357324	0	0.0107616	0.0712254	0	0	0	0	0.0030629	0	0	0	0	0	0	0	0	0	0	0	0	0	0	0	0	0	0	0	0	0
D930019O06Rik	0	0.000719468	0	0	0	0	0	0	0	0	0.0009652	0	0	0	0	0	0	0	0	0	0	0	0	0	0	0	0	0	0	0	0	0	0	0	0	0	0	0
1700066B17Rik	0	0	0	0	0	0	0	0	0	0	0.000909411	0	0	0	0	0	0	0	0	0	0	0	0	0	0	0	0	0	0	0	0	0	0	0	0	0	0	0
Map4k4	0.342615	0.472302	0.467945	0.679482	0.589448	0.286549	0.466079	0.652702	0.379598	0.605412	0.547348	0.608896	0.477283	0.224298	0.568372	0.642632	0.708937	1.81275	0.331021	0	0	0	0	0	0	0	0	0	0	0	0	0	0	0	0	0	1	0
Il1r2	0.0097845	0.0413805	0.0200922	0.16736	0.0779909	0.0461138	0.037141	0.0632557	1.34805	0.0196289	1.07736	0.0439685	0.0111378	0.0184511	0.00961082	0.153841	0.115896	0.168285	0.0375137	0	0	0	0	0	0	0	0	1	0	1	0	0	0	0	0	0	0	0
Gm16894	0.00270595	0.00641301	0.0234011	0.00199747	0.00471007	0.00370175	0.0021631	0	0.0148393	0	0.0295145	0	0.00334539	0	0	0.00762326	0.023176	0	0.0387656	0	0	0	0	0	0	0	0	0	0	0	0	0	0	0	0	0	0	0
Il1r1	0.00131067	0.00758649	0	0.0847073	0.277428	0.0031799	0.0433405	0.0114893	0.00581965	0.120163	0.191318	0	0.00545227	0.0343046	0.0132787	0.0290304	0.0658001	0	0	0	0	0	0	0	0	0	0	0	0	0	0	0	0	0	0	0	0	0
Il1rl2	0.0529712	0.0519161	0.132235	0.11795	0.00702328	0.0700519	0.0938447	0.0125483	0.00338127	0.00680191	0.178756	0	0	0	0.011837	0.0473783	0.0706931	0.0348405	0.103183	0	0	0	0	0	0	0	0	0	0	0	0	0	0	0	0	0	0	0
Il1rl1	0.195585	0.204519	0.133692	0.396817	0.0589511	0.0958012	0.499267	0	0.0358007	1.01985	0.0631308	0.686568	0.0113772	2.27435	0.0222701	0.0670996	0.394155	0.0332723	0.0451232	0	0	0	0	0	0	0	0	0	1	0	0	0	1	0	0	0	0	0
Il18r1	0.0636732	0.0919221	0.161128	0.287109	1.2103	0.0520194	0.0884808	0.0302877	0.0827117	0.79273	0.383997	0.188689	0.0146398	0.106915	1.0557	0.0958551	0.715774	0.28245	0	0	0	0	0	0	0	0	0	0	0	0	0	0	0	0	0	0	0	0
Il18rap	0.00552982	0.0464985	0.0624512	0.131298	0.418023	0.0445806	0.0800051	0.0152825	0.59024	0.449795	0.190924	0.447879	0.0218771	0	0.752618	0.0775413	0.231262	0.174743	0	0	0	0	0	0	0	0	0	0	0	0	0	0	0	0	0	0	0	0
Slc9a4	0.0049819	0.0408796	0	0.0435662	0.00121675	0.0122568	0.18146	0	0.00120544	0	0.0112001	0	0.00584472	0	0.00204825	0.00592141	0.0395344	0	0	0	0	0	0	0	0	0	0	0	0	0	0	0	0	0	0	0	0	0
Slc9a2	0	0.000681785	0	0	0.000858257	0	0	0	0	0	0.00185398	0	0	0	0.00302756	0.00455762	0	0	0	0	0	0	0	0	0	0	0	0	0	0	0	0	0	0	0	0	0	0
Mfsd9	0.0129075	0.00771223	0	0.00231354	0.00284999	0.00780003	0.00579543	0	0.0031225	0.00350889	0.00690357	0	0	0.009902	0.00655834	0	0.0303686	0	0	0	0	0	0	0	0	0	0	0	0	0	0	0	0	0	0	0	0	0
Mrps9	0.128994	0.178338	0.175737	0.22293	0.243082	0.148886	0.183047	0.1567	0.0710557	0.203476	0.212939	0.251454	0.15582	0.132436	0.159824	0.257504	0.152373	0.157779	0.407102	0	0	0	0	0	0	0	0	0	0	0	0	0	0	0	0	0	0	0
Gpr45	0	0	0	0	0.0129734	0	0	0	0	0.0136266	0.000642632	0	0	0	0.00650782	0	0.0166292	0.00651472	0	0	0	0	0	0	0	0	0	0	0	0	0	0	0	0	0	0	0	0
Tgfbrap1	0.229264	0.138118	0.221124	0.082374	0.0803138	0.0691043	0.0833933	0.0746746	0.0243008	0.0993048	0.094371	0.0530515	0.0536249	0.067194	0.071232	0.0808304	0.165082	0.0175777	0.146639	0	0	0	0	0	0	0	0	0	0	0	0	0	0	0	0	0	0	0
8430432A02Rik	0.00067518	0.00215141	0	0.00341869	0.0011728	0	0	0.00517149	0	0.00337677	0.000703043	0	0	0	0.00218882	0	0.00485494	0	0	0	0	0	0	0	0	0	0	0	0	0	0	0	0	0	0	0	0	0
AI597479	0.0419836	0.0257378	0.0712363	0.0198252	0.0428718	0.0488028	0.044639	0.013485	0.00715469	0.0380351	0.0489724	0	0.018098	0.02583	0.0194225	0.0371129	0.0847726	0.0217647	0.126616	0	0	0	0	0	0	0	0	0	0	0	0	0	0	0	0	0	0	0
Fhl2	0.00154336	0.00200203	0	0.00598086	0.147672	0.00419417	0.00692116	0.00406881	0	0.416711	0.00166515	0.228371	0	0.00733958	0.220173	0	0.0743859	0.0122199	0.156198	0	0	0	0	0	0	0	0	0	0	0	0	0	0	0	0	0	0	0
Nck2	0.0245764	0.0179191	0	0.0475207	0.0524751	0.0117429	0.02661	0.00673223	0.00174411	0.183833	0.0225696	0.201723	0.0317189	0.296683	0.051716	0.0176533	0.0808872	0.312498	0.141855	0	0	0	0	0	0	0	0	0	0	0	0	0	0	0	0	0	0	0
Gm29155	0.00197855	0.00148285	0	0.00145308	0	0	0	0	0	0	0.00173277	0	0	0	0	0.00219689	0	0	0	0	0	0	0	0	0	0	0	0	0	0	0	0	0	0	0	0	0	0
Gm29156	0	0.000842279	0	0	0	0	0	0	0	0	0	0	0	0	0	0.00180856	0	0	0	0	0	0	0	0	0	0	0	0	0	0	0	0	0	0	0	0	0	0
Uxs1	0.141459	0.100433	0.270586	0.178	0.0774612	0.0854128	0.196333	0.0824976	0.0394541	0.128618	0.104925	0.193224	0.0293244	0.122251	0.127984	0.14256	0.200812	0.0944714	0.0651123	0	0	0	0	0	0	0	0	0	0	0	0	0	0	0	0	0	0	0
Tpp2	0.380971	0.364674	0.351009	0.262884	0.45784	0.675649	0.420137	0.367942	0.110179	0.30596	0.341966	0.347683	0.235617	0.0967445	0.461844	0.38615	0.486098	0.229359	0.397467	0	0	0	0	0	0	0	0	0	0	0	0	0	0	0	0	0	0	0
Mettl21c	0.00135149	0.00193707	0.0225516	0.00438156	0.010713	0.00735469	0.00463851	0.00450891	0.000982302	0.0111193	0.0034787	0.0321656	0	0	0.0154417	0.00472831	0.0135269	0	0	0	0	0	0	0	0	0	0	0	0	0	0	0	0	0	0	0	0	0
Gm8251	0	0.00388741	0.038296	0.00423803	0.0015317	0	0.00433506	0	0.00383464	0.0120845	0	0	0.0173226	0	0	0.00792213	0.0128068	0.0121536	0	0	0	0	0	0	0	0	0	0	0	0	0	0	0	0	0	0	0	0
Tex30	0.0870381	0.0864862	0.153974	0.10806	0.138694	0.0568664	0.0962326	0.123181	0.0517223	0.14895	0.0908517	0.365718	0.194019	0.0826188	0.123958	0.335064	0.136036	0.117013	0.182439	0	0	0	0	0	0	0	0	0	0	0	0	0	0	0	0	0	0	0
Kdelc1	0.0347923	0.0298805	0.059536	0.0584861	0.0360591	0.0282156	0.058872	0.0173564	0.00542695	0.0348742	0.0648585	0	0.0115928	0.063843	0.0277464	0.0487612	0.0507771	0.0298786	0.0386722	0	0	0	0	0	0	0	0	0	0	0	0	0	0	0	0	0	0	0
Bivm	0.0408493	0.0349178	0.0223422	0.055344	0.0347015	0.0159933	0.0652866	0.0363524	0.00609253	0.0755769	0.0593442	0.0208859	0.00708722	0	0.0311522	0.0480735	0.0460622	0.0906925	0.20167	0	0	0	0	0	0	0	0	0	0	0	0	0	0	0	0	0	0	0
Ercc5	0.0745368	0.068924	0.108897	0.0944377	0.104847	0.106525	0.080987	0.0663774	0.0130428	0.16977	0.110045	0.0201205	0.0547294	0.129513	0.118295	0.100163	0.129494	0.0611528	0.108664	0	0	0	0	0	0	0	0	0	0	0	0	0	0	0	0	0	0	0
Gulp1	0	0	0	0	0	0	0	0	0	0	0	0	0	0	0	0.00346474	0	0	0	0	0	0	0	0	0	0	0	0	0	0	0	0	0	0	0	0	0	0
Col3a1	0.00466937	0.00267668	0	0	0.00159288	0	0	0	0	0.0024634	0	0	0	0	0	0	0.0105051	0	0.267274	0	0	0	0	0	0	0	0	0	0	0	0	0	0	0	0	0	0	0
Col5a2	0.0024189	0.000975506	0	0	0	0	0	0	0	0	0	0	0	0	0	0	0	0	0.12704	0	0	0	0	0	0	0	0	0	0	0	0	0	0	0	0	0	0	0
Wdr75	0.0663769	0.0545173	0.165457	0.100765	0.0931093	0.0853178	0.108898	0.027889	0.0136219	0.107732	0.118258	0.098628	0.112688	0.0358399	0.123578	0.110709	0.0972792	0.0288854	0.347288	0	0	0	0	0	0	0	0	0	0	0	0	0	0	0	0	0	0	0
Gm5269	0	0	0	0	0	0.00334735	0	0	0	0	0	0	0	0	0	0	0	0	0	0	0	0	0	0	0	0	0	0	0	0	0	0	0	0	0	0	0	0
Slc40a1	0.352283	0.0329206	0.110005	0.00445609	0.00213137	0.0510881	0.0274251	0	0.504124	0.00539675	0.00362125	0	0	0	0.00170432	0.0238095	0.11418	0	0	0	0	0	0	0	0	0	0	0	0	0	0	0	0	0	0	0	0	0
Dnah7b	0	0	0	0	0	0	0	0	0	0	0	0	0	0	0.00425019	0	0	0	0	0	0	0	0	0	0	0	0	0	0	0	0	0	0	0	0	0	0	0
Dnah7c	0	0	0	0	0	0	0	0	0	0.00128119	0	0	0	0	0	0	0	0	0	0	0	0	0	0	0	0	0	0	0	0	0	0	0	0	0	0	0	0
Slc39a10	0.166517	0.140785	0.0692359	0.143753	0.0667262	0.0943689	0.159404	0.0354369	0.00694367	0.0814317	0.111813	0.126716	0.0516381	0.0824119	0.05366	0.122173	0.144114	0.0603646	0.223872	0	0	0	0	0	0	0	0	0	0	0	0	0	0	0	0	0	0	0
Gm28151	0.00371965	0.00527942	0	0.00217391	0.00586328	0.00661362	0.00526117	0	0.00193293	0.00717672	0.00555112	0	0.00548847	0	0	0	0	0	0.0386722	0	0	0	0	0	0	0	0	0	0	0	0	0	0	0	0	0	0	0
Gm28826	0	0.000583675	0	0	0.00182645	0	0	0	0	0	0.000842695	0	0.00526948	0	0.00246808	0.00283123	0	0	0	0	0	0	0	0	0	0	0	0	0	0	0	0	0	0	0	0	0	0
C230029F24Rik	0	0	0	0	0	0	0	0.00417685	0	0	0	0	0	0	0.0023874	0.00259371	0	0	0	0	0	0	0	0	0	0	0	0	0	0	0	0	0	0	0	0	0	0
4933411E06Rik	0.00562784	0.00324182	0.0219743	0.00172187	0.00270091	0.00267732	0.0045227	0	0.00554859	0.0129365	0.00143201	0	0.00776026	0	0.00803347	0	0.0128105	0	0	0	0	0	0	0	0	0	0	0	0	0	0	0	0	0	0	0	0	0
Tmeff2	0	0	0	0	0.00512118	0	0	0	0	0	0	0	0.00290444	0	0	0	0.00591347	0	0	0	0	0	0	0	0	0	0	0	0	0	0	0	0	0	0	0	0	0
Cavin2	0.0012014	0.00529618	0	0.0015438	0.00151661	0	0.00737069	0	0.00253128	0	0	0.0450858	0	0	0	0	0.00496552	0	0.0239902	0	0	0	0	0	0	0	0	0	0	0	0	0	0	0	0	0	0	0
1700072G22Rik	0.00155452	0.00188701	0	0	0	0	0.0019215	0	0	0.00172323	0.00174565	0	0	0	0	0	0	0	0	0	0	0	0	0	0	0	0	0	0	0	0	0	0	0	0	0	0	0
Nabp1	0.218168	0.304736	0.260847	0.344717	0.335181	0.177826	0.426005	0.422919	0.442007	0.443065	0.320206	0.265443	0.146851	0.108136	0.513549	0.175549	0.492301	0.813604	0.0691134	0	0	0	0	0	0	0	0	0	1	0	0	0	0	0	0	0	0	0
Gm17767	0	0	0	0.0100138	0.000689314	0	0.0111832	0.0206173	0.00289649	0	0.00206488	0	0	0	0	0.00255328	0.00461616	0.0592893	0	0	0	0	0	0	0	0	0	0	0	0	0	0	0	0	0	0	0	0
Myo1b	0.00967903	0.0138676	0.0840827	0.0244989	0	0.0392348	0.00359012	0.00500412	0.00916465	0.00221639	0.233157	0	0.0026848	0	0	0.028345	0.00450338	0.0196704	0.0451232	0	0	0	0	0	0	0	0	0	0	0	0	0	0	0	0	0	0	0
Stat4	0.0059633	0.0245844	0.0211212	0.0463984	0.280681	0.0175213	0.00984636	0.0659876	0.210474	0.330262	0.0866148	0.110784	0.135473	0.0608613	0.536565	0.0653538	0.106116	0.594125	0	0	0	0	0	0	0	0	0	0	0	0	0	0	0	0	0	0	0	0
Gm31812	0.000731751	0	0	0	0.00216132	0	0.00222085	0	0	0.00158088	0.00411001	0	0	0	0	0	0	0	0	0	0	0	0	0	0	0	0	0	0	0	0	0	0	0	0	0	0	0
Stat1	0.289587	0.510768	0.355072	0.458797	0.6435	0.513763	0.358446	0.724749	0.446633	0.43016	0.436801	0.209133	0.391446	0.217576	0.475783	0.562409	0.603619	0.870664	0.154371	0	0	0	0	0	0	0	0	0	0	0	0	0	0	0	0	0	0	0
Gls	0.757235	0.688617	0.784519	0.662593	0.710729	0.435963	0.803258	0.512825	0.283986	0.855587	0.725777	0.760737	0.51442	0.930622	0.745251	0.619455	0.879142	0.867129	0.254429	0	0	0	0	0	0	0	0	0	0	0	0	0	0	0	0	0	0	0
Nab1	0.276486	0.320169	0.381203	0.391224	0.248259	0.29021	0.325296	0.575242	0.269853	0.233597	0.456499	0.440434	0.127322	0.483552	0.417663	0.451379	0.430762	0.30596	0.440381	0	0	0	0	0	0	0	0	0	0	0	0	0	0	0	0	0	0	0
Nemp2	0.0201941	0.0186784	0.134513	0.0381649	0.0412983	0.0109914	0.012869	0.044557	0.0170057	0.0230237	0.0499345	0.0422053	0.0912826	0	0.0522024	0.105468	0.0386131	0.0122366	0	0	0	0	0	0	0	0	0	0	0	0	0	0	0	0	0	0	0	0
Mfsd6	0.53371	0.302064	0.466966	0.247541	0.115241	0.0746946	0.218222	0.185209	0.29516	0.177749	0.722415	0.392187	0.0554067	0.70862	0.424809	0.170795	0.357469	0.248504	0.387614	0	0	0	0	0	0	0	0	0	0	0	0	0	0	0	0	0	0	0
Inpp1	0.0772421	0.0561751	0.0846557	0.0590322	0.146777	0.067213	0.0452403	0.124779	0.154938	0.173747	0.146587	0.137698	0.0501926	0.0133379	0.259591	0.0692913	0.132869	0.0474045	0.0651123	0	0	0	0	0	0	0	0	0	0	0	0	0	0	0	0	0	0	0
Hibch	0.0436975	0.0402443	0.0421932	0.0442063	0.110418	0.0779679	0.0381949	0.0807115	0.0775659	0.0903232	0.153275	0.143707	0.059373	0.0488482	0.114874	0.0972702	0.0527224	0.0156709	0.300883	0	0	0	0	0	0	0	0	0	0	0	0	0	0	0	0	0	0	0
1700019D03Rik	0.00112092	0.00248053	0	0.00444758	0.0140004	0.00587118	0.00157178	0	0.0012785	0.039097	0.00514085	0	0.00624874	0	0.0357131	0.00350208	0.00559996	0	0	0	0	0	0	0	0	0	0	0	0	0	0	0	0	0	0	0	0	0
Pms1	0.0147422	0.0104253	0.0166825	0.0279555	0.0462889	0.0361422	0.0199459	0.0249677	0.00318899	0.0262857	0.0301672	0.0342208	0.0516713	0.009902	0.0442685	0.0389614	0.0347213	0	0.0420726	0	0	0	0	0	0	0	0	0	0	0	0	0	0	0	0	0	0	0
Gm28777	0	0	0	0	0	0.00213865	0	0	0	0.00140963	0	0	0	0	0	0	0	0	0	0	0	0	0	0	0	0	0	0	0	0	0	0	0	0	0	0	0	0
Ormdl1	0.108976	0.134086	0.186577	0.127626	0.263354	0.121793	0.149439	0.116406	0.105659	0.243347	0.164953	0.17758	0.138908	0.0452046	0.236464	0.192576	0.198463	0.0848817	0.187408	0	0	0	0	0	0	0	0	0	0	0	0	0	0	0	0	0	0	0
Osgepl1	0.0306473	0.0222164	0.0200922	0.0290935	0.0462353	0.0337052	0.0164208	0.0229125	0.0188335	0.0243926	0.047883	0.0201205	0.0312277	0.00427786	0.0311504	0.0330338	0.024004	0	0.12369	0	0	0	0	0	0	0	0	0	0	0	0	0	0	0	0	0	0	0
Gm28551	0	0	0	0	0.00216602	0	0	0	0	0	0	0	0	0	0	0	0	0	0	0	0	0	0	0	0	0	0	0	0	0	0	0	0	0	0	0	0	0
Asnsd1	0.118326	0.131211	0.177638	0.25255	0.168698	0.19043	0.233403	0.244862	0.236759	0.138989	0.345008	0.322874	0.263414	0.0604379	0.153293	0.334607	0.194361	0.250513	0.109793	0	0	0	0	0	0	0	0	0	0	0	0	0	0	0	0	0	0	0
Dnah7a	0	0	0	0	0.00144822	0	0	0	0	0.00589663	0	0	0	0	0	0	0	0	0	0	0	0	0	0	0	0	0	0	0	0	0	0	0	0	0	0	0	0
Stk17b	1.3533	0.839599	1.10934	0.825235	1.35473	0.748901	0.61915	1.6781	1.87647	1.41031	1.0368	0.91786	1.89174	1.00152	1.64378	1.33428	1.38023	0.601718	0.280831	0	0	0	0	0	0	0	0	1	0	0	0	0	0	1	0	0	0	0
Hecw2	0.0107856	0	0	0.00229641	0.000826477	0	0	0	0.00331288	0.00293553	0	0	0	0	0.0023874	0.00464205	0.0057783	0.0376705	0	0	0	0	0	0	0	0	0	0	0	0	0	0	0	0	0	0	0	0
Ccdc150	0	0	0	0.0039831	0	0	0	0	0	0.00176124	0	0	0	0	0	0	0	0	0	0	0	0	0	0	0	0	0	0	0	0	0	0	0	0	0	0	0	0
Gtf3c3	0.0621837	0.0598302	0.0892182	0.062143	0.060902	0.0668639	0.099218	0.0643426	0.0104713	0.0802058	0.0960984	0.058195	0.0668088	0.110041	0.0596296	0.0740464	0.109117	0.0451772	0.146546	0	0	0	0	0	0	0	0	0	0	0	0	0	0	0	0	0	0	0
Pgap1	0.101151	0.0799397	0.0474863	0.094714	0.0360386	0.0797537	0.0570326	0.151821	0.0104885	0.110437	0.103522	0	0.380207	0	0.0450968	0.0839124	0.0606378	0.0103297	0.0819668	0	0	0	0	0	0	0	0	0	0	0	0	0	0	0	0	0	0	0
Ankrd44	0.49079	0.552504	0.816372	0.733075	0.932641	0.581158	0.621275	0.785721	0.812301	0.941399	0.692454	0.416325	0.750638	0.455978	1.01533	0.588847	0.854722	0.66565	0.183043	0	0	0	0	0	0	0	0	0	0	0	0	0	0	0	0	0	0	0
4930444A19Rik	0	0	0	0	0.00109835	0	0.00169149	0	0.00093557	0	0	0	0	0	0	0	0	0	0	0	0	0	0	0	0	0	0	0	0	0	0	0	0	0	0	0	0	0
Sf3b1	0.973182	1.04559	1.1499	1.26404	1.2035	1.22744	1.0846	1.33035	1.20646	1.20017	1.18916	1.30325	1.5044	0.704113	1.24905	1.48606	1.30464	1.23621	0.654634	0	0	0	0	0	0	0	0	0	0	0	0	0	0	0	0	0	0	0
Coq10b	0.311257	0.447103	0.218466	0.675108	0.440911	0.518722	0.601162	0.703869	0.894067	0.637701	0.475026	0.335406	0.349178	0.442464	0.632866	0.437989	0.661546	0.667706	0.161381	0	0	0	0	0	0	0	0	1	1	0	0	0	0	0	0	0	0	0
Hspd1	0.474111	0.561936	0.572392	0.632854	0.506808	0.647987	0.704905	0.390555	0.0889375	0.556296	0.616608	0.701678	0.472107	0.392103	0.780342	0.731213	0.675293	0.467605	1.13474	0	0	0	0	0	0	0	0	0	0	0	0	0	0	0	0	0	0	0
Hspe1	0.751083	0.94103	1.01244	1.29168	0.987553	1.32617	1.17983	1.0085	0.0980433	1.07595	1.38727	1.14434	1.20362	0.738578	1.27663	1.33582	1.1157	1.18037	1.53705	0	0	0	0	0	0	0	0	0	0	0	0	0	0	0	0	0	0	0
Mob4	0.320387	0.327483	0.374417	0.30525	0.451457	0.312483	0.329633	0.306344	0.391913	0.332969	0.343599	0.474957	0.362998	0.248456	0.376544	0.520819	0.343944	0.267442	0.626562	0	0	0	0	0	0	0	0	0	0	0	0	0	0	0	0	0	0	0
Rftn2	0.0163155	0.00502076	0	0.00704654	0.00202369	0.00605516	0.00515091	0	0.00338223	0	0.00400718	0	0.0330658	0	0.00321032	0.00999329	0.0057417	0	0	0	0	0	0	0	0	0	0	0	0	0	0	0	0	0	0	0	0	0
Gm10561	0.00435462	0	0	0	0	0	0	0	0	0	0	0	0.00771576	0	0.00342077	0	0	0	0	0	0	0	0	0	0	0	0	0	0	0	0	0	0	0	0	0	0	0
Mars2	0.0304249	0.0189515	0.0214175	0.0312369	0.0399972	0.0171126	0.0221031	0.0175282	0.00580344	0.0264486	0.0294918	0.0321656	0.0368697	0	0.0440742	0.0519606	0.0384668	0	0	0	0	0	0	0	0	0	0	0	0	0	0	0	0	0	0	0	0	0
Boll	0	0	0	0	0.000618172	0	0	0	0	0.00435514	0	0	0.00739272	0	0.00455423	0	0.00490376	0	0	0	0	0	0	0	0	0	0	0	0	0	0	0	0	0	0	0	0	0
Plcl1	0.0184116	0.0293805	0	0.0260077	0.014071	0.03018	0.0483839	0.0246566	0.00355226	0.0110167	0.0124349	0	0	0.0738614	0	0.0158595	0.0416869	0.0739335	0	0	0	0	0	0	0	0	0	0	0	0	0	0	0	0	0	0	0	0
Satb2	0.00198443	0.00533386	0.0166825	0	0	0.0165458	0	0.00405292	0.00205587	0.00178284	0.00889415	0	0.00920318	0	0	0.0031322	0	0.0122366	0	0	0	0	0	0	0	0	0	0	0	0	0	0	0	0	0	0	0	0
4930558J18Rik	0	0	0.0225516	0	0.00200763	0	0	0	0.00131921	0	0	0.0220848	0	0	0	0.0111678	0	0	0	0	0	0	0	0	0	0	0	0	0	0	0	0	0	0	0	0	0	0
1700066M21Rik	0.0245684	0.0106997	0.0225516	0.00896133	0.0155673	0.00673402	0.00663659	0.0195006	0.00837642	0.0120034	0.0158116	0.0520937	0.0105892	0.0256394	0.00784821	0.0370362	0.0110134	0	0	0	0	0	0	0	0	0	0	0	0	0	0	0	0	0	0	0	0	0
Tyw5	0.0462626	0.0385169	0	0.0429145	0.0557252	0.04062	0.0453199	0.0455343	0.00694214	0.0584463	0.0583501	0.019823	0.0424316	0.0162755	0.0636105	0.0882254	0.0661381	0.106433	0.0388502	0	0	0	0	0	0	0	0	0	0	0	0	0	0	0	0	0	0	0
Maip1	0.0817922	0.0827942	0.0469172	0.105814	0.102567	0.110819	0.083355	0.0969555	0.0265584	0.0794934	0.136818	0.0706205	0.0628825	0.0599059	0.110355	0.129573	0.121535	0.0600324	0.157719	0	0	0	0	0	0	0	0	0	0	0	0	0	0	0	0	0	0	0
Spats2l	0.0318295	0.00725579	0	0	0	0.00182422	0.0106903	0	0	0	0.000664212	0.0599332	0.00232463	0	0	0	0.00557692	0	0.196159	0	0	0	0	0	0	0	0	0	0	0	0	0	0	0	0	0	0	0
Kctd18	0.0693302	0.0561579	0.134749	0.0522176	0.113139	0.0546136	0.0658108	0.00570439	0.0273932	0.0664559	0.0703695	0.132386	0.0446055	0.0475301	0.0651907	0.0811075	0.108053	0.0753083	0.0651123	0	0	0	0	0	0	0	0	0	0	0	0	0	0	0	0	0	0	0
Sgo2a	0.00330787	0.000990431	0.310992	0.0153928	0.0267517	0.00220987	0.00777413	0.00671788	0.0364061	0.00653227	0.00129943	0.0563636	0.00881736	0.0177921	0.0170766	0.30201	0.00485494	0	0	0	0	0	0	0	0	0	0	0	0	0	0	0	0	0	0	0	0	0
Aox1	0.00135847	0	0	0	0	0	0	0	0	0	0	0	0	0	0	0	0	0	0	0	0	0	0	0	0	0	0	0	0	0	0	0	0	0	0	0	0	0
Aox3	0	0	0	0	0	0	0	0	0	0	0	0	0	0	0	0	0	0	0.0577956	0	0	0	0	0	0	0	0	0	0	0	0	0	0	0	0	0	0	0
Aox4	0.000736475	0	0	0	0	0	0.00171562	0	0	0	0	0	0	0	0.00250483	0	0	0	0	0	0	0	0	0	0	0	0	0	0	0	0	0	0	0	0	0	0	0
Aox2	0	0	0	0.00136064	0	0	0	0.00893818	0	0	0.000642877	0	0.0055529	0	0	0.00450371	0	0	0	0	0	0	0	0	0	0	0	0	0	0	0	0	0	0	0	0	0	0
Bzw1	0.674303	0.781138	0.748186	0.795087	0.889641	0.657839	0.880448	0.619575	0.365703	0.881926	0.831514	0.902116	0.750385	0.528522	0.802738	0.993605	0.996366	1.03957	1.03721	0	0	0	0	0	0	0	0	0	0	0	0	0	0	0	0	0	0	0
Clk1	1.065	0.967698	0.935528	0.905341	0.916958	0.962019	0.891557	1.19104	1.2288	1.03325	0.827209	1.03004	1.50406	1.10782	1.20509	1.10827	1.17266	0.796893	0.211495	0	0	0	0	0	0	0	0	1	0	0	0	1	0	0	0	0	0	0
Ppil3	0.141756	0.150277	0.204935	0.208483	0.228838	0.144593	0.16584	0.157303	0.048693	0.215457	0.413148	0.266441	0.115566	0.0881014	0.18769	0.227606	0.203121	0.0314788	0.175875	0	0	0	0	0	0	0	0	0	0	0	0	0	0	0	0	0	0	0
Nif3l1	0.0571543	0.0441406	0.0476957	0.0485955	0.0887505	0.063244	0.0420387	0.0405345	0.0160919	0.0571765	0.168707	0.0298013	0.00960877	0.015408	0.0643972	0.0535361	0.0425042	0.0115523	0	0	0	0	0	0	0	0	0	0	0	0	0	0	0	0	0	0	0	0
Orc2	0.052791	0.0682213	0.066854	0.0787421	0.0916462	0.0661787	0.109234	0.0699755	0.0161014	0.107598	0.108042	0.04161	0.106926	0.0639904	0.0686346	0.199934	0.123101	0.0578901	0.117417	0	0	0	0	0	0	0	0	0	0	0	0	0	0	0	0	0	0	0
Gm15834	0.00244683	0.005285	0	0.00818082	0.0050939	0.0153895	0	0	0.000851442	0.0141121	0.00987783	0	0.00627679	0	0.00298382	0.00171722	0	0.0139687	0	0	0	0	0	0	0	0	0	0	0	0	0	0	0	0	0	0	0	0
Fam126b	0.165703	0.113574	0.180037	0.0968129	0.100441	0.0752877	0.141451	0.0636485	0.0263824	0.122661	0.0869311	0.103391	0.116065	0.135256	0.108069	0.167783	0.143518	0.0713861	0.0615039	0	0	0	0	0	0	0	0	0	0	0	0	0	0	0	0	0	0	0
Ndufb3	0.631542	0.627386	0.52225	0.662585	0.657251	0.528148	0.681321	0.945934	0.389043	0.633407	0.648436	0.540316	0.475833	0.355474	0.61785	0.992234	0.680902	0.475449	0.859936	0	0	0	0	0	0	0	0	0	0	0	0	0	0	0	0	0	0	0
Als2cr12	0	0	0	0.00188175	0	0	0	0	0.000758687	0	0	0	0	0	0	0	0	0	0	0	0	0	0	0	0	0	0	0	0	0	0	0	0	0	0	0	0	0
Cflar	0.639099	0.659981	0.654556	0.264072	0.538361	0.499358	0.450597	0.503419	0.40095	0.312799	0.326782	0.609002	0.308137	0.431097	0.417831	0.361617	0.765478	1.21238	0.0742338	0	0	0	0	0	0	0	0	0	0	0	0	0	0	0	0	0	1	0
Casp8	0.485894	0.474022	0.793996	0.390461	0.343761	0.418951	0.571103	0.377304	0.118977	0.30046	0.506908	0.353506	0.167177	0.182397	0.412324	0.424248	0.608226	0.237875	0.15206	0	0	0	0	0	0	0	0	0	0	0	0	0	0	0	0	0	0	0
Trak2	0.151258	0.0980951	0.34624	0.127328	0.125207	0.0586952	0.131553	0.073853	0.146574	0.1609	0.111498	0.137741	0.153074	0.0799144	0.128305	0.110338	0.168165	0.129972	0.0826369	0	0	0	0	0	0	0	0	0	0	0	0	0	0	0	0	0	0	0
Stradb	0.0562249	0.0409194	0.0678017	0.0743374	0.0364714	0.0507159	0.0572589	0.0440249	0.0711278	0.0494473	0.0684159	0.0669153	0.0728128	0.00427786	0.051497	0.0442784	0.0414197	0.090641	0.0420726	0	0	0	0	0	0	0	0	0	0	0	0	0	0	0	0	0	0	0
Tmem237	0.0407326	0.0568865	0.131073	0.0475249	0.0768615	0.0436386	0.0955766	0	0.00349943	0.0767008	0.0139257	0.058655	0	0.0886496	0.0678764	0.0446725	0.0590029	0.0525251	0.190264	0	0	0	0	0	0	0	0	0	0	0	0	0	0	0	0	0	0	0
G730003C15Rik	0.00439087	0.00875883	0	0.00638747	0.00370929	0	0.00152859	0	0	0.00750744	0.012058	0	0.0136861	0.00427786	0.00237088	0	0.00850362	0	0	0	0	0	0	0	0	0	0	0	0	0	0	0	0	0	0	0	0	0
Mpp4	0.00138269	0.000401696	0	0	0	0.00329626	0	0	0	0.00390274	0.00108994	0.0505365	0	0.0225732	0	0.00439737	0	0	0	0	0	0	0	0	0	0	0	0	0	0	0	0	0	0	0	0	0	0
Als2	0.045017	0.0359808	0	0.0302229	0.0206983	0.0172791	0.0168938	0.0214456	0.00875942	0.0199935	0.0138406	0.0789668	0.0312458	0.0195156	0.00949659	0.0557718	0.0246373	0.0350405	0	0	0	0	0	0	0	0	0	0	0	0	0	0	0	0	0	0	0	0
Cdk15	0.00776067	0	0.0452363	0	0	0	0	0	0	0.00146823	0.000732726	0	0	0	0	0	0.00557692	0	0	0	0	0	0	0	0	0	0	0	0	0	0	0	0	0	0	0	0	0
Fzd7	0.0724362	0.0556368	0.0462763	0.0605232	0.000530115	0.23821	0.0602353	0.0285129	0.00788988	0.00130285	0.0330742	0	0.0126897	0.233781	0.00192869	0.0328655	0.0438208	0	0.304708	0	0	0	0	0	0	0	0	0	0	0	0	0	0	0	0	0	0	0
Gm26813	0	0	0	0.00141704	0	0	0	0	0	0	0	0	0	0	0	0	0	0	0	0	0	0	0	0	0	0	0	0	0	0	0	0	0	0	0	0	0	0
Gm973	0	0	0	0	0.00120163	0	0	0	0	0.0307514	0	0.0505151	0	0.200292	0	0	0.0057417	0	0	0	0	0	0	0	0	0	0	0	0	0	0	0	0	0	0	0	0	0
Gm28411	0	0	0	0.00102479	0	0	0	0	0	0	0	0	0	0	0	0	0	0	0	0	0	0	0	0	0	0	0	0	0	0	0	0	0	0	0	0	0	0
Sumo1	0.61658	0.650046	0.969905	0.83957	0.993466	0.623131	0.654184	0.930315	0.511983	1.06434	0.956268	1.22365	0.798743	0.839387	1.01755	1.0098	0.959655	1.07497	0.950748	0	0	0	0	1	0	0	0	0	0	0	0	0	0	0	0	0	0	0
Nop58	0.214433	0.221543	0.39848	0.327191	0.2995	0.239983	0.330298	0.132984	0.0394365	0.340074	0.320635	0.694931	0.279434	0.253786	0.314859	0.502861	0.318161	0.109923	0.829174	0	0	1	0	0	0	0	0	0	0	0	0	0	0	0	0	0	0	0
Bmpr2	0.414252	0.281522	0.39268	0.246595	0.0912872	0.261122	0.27645	0.284342	0.136031	0.185394	0.329912	0.190003	0.025663	0.569323	0.0947653	0.178635	0.25877	0.388999	0.429181	0	0	0	0	0	0	0	0	0	0	0	0	0	1	0	0	0	0	0
Fam117b	0.46071	0.40422	0.291784	0.459779	0.172442	0.281505	0.53643	0.44415	0.306206	0.173303	0.338478	0.232888	0.153772	0.16817	0.163184	0.278958	0.39976	0.380615	0.306648	0	0	0	0	0	0	0	0	0	0	0	0	0	0	0	0	0	0	0
Ica1l	0.0204745	0.0177099	0.023816	0.0337931	0.00338776	0	0.0498259	0.00732113	0.000597896	0.00485716	0.00155386	0	0	0.025252	0.00238442	0.0031321	0.0295604	0	0	0	0	0	0	0	0	0	0	0	0	0	0	0	0	0	0	0	0	0
Wdr12	0.0745417	0.0980065	0.123944	0.156224	0.0809936	0.114365	0.0961704	0.0445608	0.0216236	0.0919309	0.198464	0.117406	0.117574	0.0154884	0.0959492	0.149273	0.074255	0.0386114	0.105521	0	0	0	0	0	0	0	0	0	0	0	0	0	0	0	0	0	0	0
Carf	0.043486	0.0151441	0.0555646	0.0302511	0.0408093	0.0197719	0.0263489	0.0303096	0.00650458	0.0292641	0.0413261	0.0498852	0.03764	0	0.032635	0.0354991	0.052523	0	0.0387656	0	0	0	0	0	0	0	0	0	0	0	0	0	0	0	0	0	0	0
Nbeal1	0.337984	0.274758	0.361297	0.224453	0.233142	0.225438	0.269577	0.214775	0.106384	0.221033	0.361485	0.169201	0.204138	0.219274	0.270665	0.217784	0.299808	0.342854	0.26744	0	0	0	0	0	0	0	0	0	0	0	0	0	0	0	0	0	0	0
Cyp20a1	0.220633	0.190846	0.232541	0.123726	0.114661	0.142074	0.216755	0.128811	0.0117733	0.108222	0.185224	0.0691392	0.0509645	0.113712	0.132725	0.130479	0.196135	0.110599	0.208507	0	0	0	0	0	0	0	0	0	0	0	0	0	0	0	0	0	0	0
Abi2	0.181365	0.11258	0.247301	0.0989111	0.128738	0.0345428	0.152374	0.0403435	0.00629949	0.14033	0.0746657	0.0685967	0.0275463	0.10835	0.184252	0.0712647	0.239134	0.0221379	0.0638844	0	0	0	0	0	0	0	0	0	0	0	0	0	0	0	0	0	0	0
Raph1	0.989938	0.869397	1.06308	0.464826	0.291066	0.156858	0.901539	0.236032	0.043472	0.412266	0.43069	0.21422	0.0308274	0.175768	0.452575	0.309773	0.801805	0.248656	0.355482	0	0	0	0	0	0	0	0	0	0	0	0	0	0	0	0	0	0	0
Cd28	0.0875133	0.0500685	0.0736378	0.0246377	0.53743	0.00686056	0.0104109	0.0132153	0.0065259	0.218043	0.0161528	0.079887	0.0098274	0.0190248	0.577265	0.101833	0.512525	0.018067	0	0	0	0	0	1	0	0	0	0	0	0	0	0	0	0	0	1	0	0
Gm11579	0	0	0	0	0.00476854	0	0	0	0	0.0100306	0	0	0.00108098	0	0.00416632	0.00187509	0	0	0	0	0	0	0	0	0	0	0	0	0	0	0	0	0	0	0	0	0	0
2310016D23Rik	0	0	0	0	0.00199625	0	0	0	0	0	0	0	0	0	0	0	0	0	0	0	0	0	0	0	0	0	0	0	0	0	0	0	0	0	0	0	0	0
Ctla4	0.00720244	0.00614744	0.0225516	0.0131893	0.266151	0	0.011927	0.0108882	0.00165122	0.00229772	0.00241244	0.019823	0.0149775	0	0.0373082	0.012314	0.53346	0	0	0	0	0	0	0	0	0	0	0	0	0	0	0	0	0	0	0	0	0
Icos	0.0265918	0.0299098	0.16159	0.0439855	1.22797	0.0178946	0.0521752	0.0299263	0.01822	0.96547	0.0242798	0	0.0238917	0.0749398	0.148005	0.0311453	1.02692	0.0483598	0	0	0	0	0	1	0	0	0	0	0	0	0	0	0	0	0	1	0	0
Pard3b	0.0233101	0.0156321	0.0225516	0.00132264	0.00150857	0.00329626	0.0375456	0	0.000567554	0.0604082	0	0.0353548	0.0175333	0	0.00342077	0	0.0116515	0	0.0398942	0	0	0	0	0	0	0	0	0	0	0	0	0	0	0	0	0	0	0
Pard3bos1	0	0.000655306	0	0	0	0.00373769	0	0	0	0.00515115	0	0.0201205	0	0	0	0	0	0	0	0	0	0	0	0	0	0	0	0	0	0	0	0	0	0	0	0	0	0
Nrp2	0.653254	0.405776	0.268289	0.201161	0.00785885	0.124717	0.755051	0.14044	0.0208688	0.00616952	0.0560789	0.184594	0.024292	0	0.0205781	0.0549259	0.384777	0.495979	0.175197	0	0	0	0	0	0	0	0	0	0	0	0	0	0	0	0	0	0	0
Gm29083	0	0.00197587	0	0	0.000736499	0	0	0	0	0	0	0	0	0	0	0	0	0	0	0	0	0	0	0	0	0	0	0	0	0	0	0	0	0	0	0	0	0
Gm4208	0	0	0	0	0.000900194	0	0	0	0	0	0	0	0	0	0.0030085	0	0	0	0	0	0	0	0	0	0	0	0	0	0	0	0	0	0	0	0	0	0	0
Ino80d	0.322859	0.218451	0.467964	0.242075	0.326041	0.223322	0.261236	0.26	0.210921	0.424829	0.233717	0.255508	0.312318	0.26419	0.284462	0.263754	0.376215	0.435971	0.0837954	0	0	0	0	0	0	0	0	0	0	0	0	0	0	0	0	0	0	0
Ino80dos	0.0110897	0.00708928	0	0.0110894	0.00983786	0.00176748	0.0075408	0.00524898	0.00964452	0.0374747	0.0125256	0.0208859	0.0179219	0	0.0242002	0.0175687	0.0042493	0.0103297	0	0	0	0	0	0	0	0	0	0	0	0	0	0	0	0	0	0	0	0
Gm20342	0.095351	0.0654345	0.191755	0.070273	0.086918	0.0621637	0.0543329	0.0593543	0.0632824	0.131971	0.0688207	0.619715	0.0725311	0.181058	0.06212	0.11294	0.104775	0.02514	0	0	0	0	0	0	0	0	0	0	0	0	0	0	0	0	0	0	0	0
Ndufs1	0.156881	0.147533	0.245095	0.184207	0.19949	0.118154	0.197585	0.146885	0.0837248	0.222855	0.188122	0.208926	0.132758	0.0579842	0.178036	0.220923	0.21718	0.133252	0.353924	0	0	0	0	0	0	0	0	0	0	0	0	0	0	0	0	0	0	0
Eef1b2	1.49116	1.66568	1.61444	2.24487	2.07087	2.15259	1.912	2.24021	0.701173	2.46525	2.34222	2.3801	2.173	1.35486	2.28683	2.3211	1.99754	1.83694	2.69038	0	0	0	0	0	0	0	0	0	1	0	0	1	0	1	0	0	0	1
Zdbf2	0.000597881	0	0	0	0.000418552	0	0	0	0	0	0	0	0	0	0	0	0	0	0	0	0	0	0	0	0	0	0	0	0	0	0	0	0	0	0	0	0	0
Adam23	0.000643683	0.00115032	0	0.0695949	0.0037255	0	0.0221732	0	0.00154946	0	0.0785671	0	0	0	0.00110087	0.0104421	0.0110529	0.395824	0	0	0	0	0	0	0	0	0	0	0	0	0	0	0	0	0	0	1	0
Gm39653	0	0	0	0.00108191	0	0	0	0	0	0	0	0	0	0	0	0	0	0	0	0	0	0	0	0	0	0	0	0	0	0	0	0	0	0	0	0	0	0
Fastkd2	0.0397691	0.0413718	0.0166825	0.0506386	0.039826	0.0502707	0.0408268	0.031067	0.00508569	0.0304895	0.0581359	0.0506506	0.0412431	0.0199326	0.0484908	0.0398266	0.0392692	0.00860215	0.118436	0	0	0	0	0	0	0	0	0	0	0	0	0	0	0	0	0	0	0
Klf7	0.496695	0.371284	0.323362	0.267125	0.195383	0.279475	0.356796	0.158318	0.627842	0.486044	0.756803	0.259028	0.181107	0.354186	0.237338	0.28035	0.380674	0.337741	0.173174	0	0	0	0	0	0	0	0	0	0	0	0	0	0	0	0	0	0	0
Gm26649	0.00225846	0.00264064	0.0284242	0.00446657	0.00658097	0.00661362	0.00485081	0.00355426	0.0101747	0.00372623	0.0154407	0.0220848	0.00607888	0	0	0.00552533	0	0	0	0	0	0	0	0	0	0	0	0	0	0	0	0	0	0	0	0	0	0
Gm28981	0.00106287	0	0	0	0	0	0	0	0	0	0	0	0	0	0	0	0	0	0	0	0	0	0	0	0	0	0	0	0	0	0	0	0	0	0	0	0	0
Creb1	0.414762	0.34644	0.414559	0.330538	0.536345	0.28338	0.349452	0.299	0.273257	0.379493	0.287248	0.281238	0.350191	0.334586	0.400987	0.371921	0.565077	0.478867	0.176147	0	0	0	0	0	0	0	0	0	0	0	0	0	0	0	0	0	0	0
Mettl21a	0.0876929	0.0668639	0.0847319	0.0580676	0.0681862	0.102016	0.0864265	0.0612159	0.00790939	0.0271175	0.119505	0.019823	0.0213735	0.0548569	0.0220091	0.0445563	0.0588437	0.059378	0	0	0	0	0	0	0	0	0	0	0	0	0	0	0	0	0	0	0	0
Ccnyl1	0.0475741	0.0294102	0.0211212	0.0291938	0.0148914	0.0249238	0.0440874	0.0287045	0.0198357	0.0164519	0.0267012	0	0.0142112	0	0.0101774	0.0229751	0.0342752	0.0534179	0.0420726	0	0	0	0	0	0	0	0	0	0	0	0	0	0	0	0	0	0	0
Fzd5	0.0517551	0.0427213	0.0922278	0.0279285	0.0276302	0.0281601	0.0297992	0.00903707	0.00892034	0.0391291	0.0251177	0.0220848	0.00614136	0	0.0695313	0.0200941	0.0419273	0.0115637	0.101961	0	0	0	0	0	0	0	0	0	0	0	0	0	0	0	0	0	0	0
Plekhm3	0.255901	0.326983	0.143688	0.392928	0.131426	0.216387	0.351542	0.360997	0.0927768	0.0155016	0.467854	0.019823	0.220897	0.00427786	0.112188	0.473753	0.346634	0.119964	0.0839734	0	0	0	0	0	0	0	0	0	0	0	0	0	0	0	0	0	0	0
Akr1cl	0	0.00135601	0	0	0	0	0	0	0	0	0	0	0	0	0	0	0	0	0	0	0	0	0	0	0	0	0	0	0	0	0	0	0	0	0	0	0	0
Cryga	0	0	0	0	0	0	0	0	0.00195611	0	0	0.0520937	0	0	0	0	0	0	0	0	0	0	0	0	0	0	0	0	0	0	0	0	0	0	0	0	0	0
D630023F18Rik	0.00269325	0.0017223	0	0	0	0	0.00132147	0.00467036	0.00426608	0	0	0	0	0	0	0	0.00485494	0	0	0	0	0	0	0	0	0	0	0	0	0	0	0	0	0	0	0	0	0
Idh1	0.595157	0.518547	0.308281	0.261971	0.0263586	0.163413	0.617598	0.734992	0.151683	0.0349886	0.161129	0.27047	0.0711398	0.0235789	0.0340038	0.318966	0.372696	0.397801	0.228166	0	0	0	0	0	0	0	0	0	0	0	0	0	0	0	0	0	0	0
Pikfyve	0.368298	0.209643	0.354537	0.146705	0.102291	0.121192	0.245699	0.159987	0.144045	0.135813	0.165122	0.129372	0.207057	0.178773	0.105583	0.134106	0.271757	0.145627	0.0628404	0	0	0	0	0	0	0	0	0	0	0	0	0	0	0	0	0	0	0
Map2	0	0.000792289	0	0	0.0107164	0.00390692	0	0	0	0	0.00377429	0	0.0267202	0	0.00596262	0.0145282	0.0223464	0	0	0	0	0	0	0	0	0	0	0	0	0	0	0	0	0	0	0	0	0
Unc80	0	0	0	0	0.00149886	0	0	0	0	0	0	0	0	0	0	0	0	0	0	0	0	0	0	0	0	0	0	0	0	0	0	0	0	0	0	0	0	0
Rpe	0.117576	0.13536	0.336626	0.172642	0.189916	0.0956839	0.161201	0.230938	0.221474	0.174152	0.217206	0.213703	0.202303	0.0899663	0.202111	0.23862	0.195349	0.137059	0.14465	0	0	0	0	0	0	0	0	0	0	0	0	0	0	0	0	0	0	0
Kansl1l	0.226428	0.141468	0.185796	0.0635591	0.0775749	0.137818	0.0671395	0.0786869	0.0911772	0.0934056	0.0882576	0.260264	0.230232	0.11072	0.116241	0.206428	0.163763	0.0115637	0.123518	0	0	0	0	0	0	0	0	0	0	0	0	0	0	0	0	0	0	0
Acadl	0.244424	0.248735	0.360812	0.38741	0.355154	0.276321	0.339848	0.278237	0.187723	0.691801	0.596249	0.498549	0.279056	0.237612	0.515497	0.615306	0.380861	0.644795	0.802147	0	0	0	0	0	0	0	0	0	0	0	0	0	0	0	0	0	0	0
Myl1	0.0146438	0.00288845	0	0	0.00115759	0.00182422	0.00477731	0	0	0	0.000732552	0.0208859	0	0	0.00780051	0	0.00388754	0.00651472	0	0	0	0	0	0	0	0	0	0	0	0	0	0	0	0	0	0	0	0
Lancl1	0.0972012	0.0960993	0.138825	0.0980429	0.103502	0.0829319	0.0776268	0.0348833	0.0082853	0.118076	0.150893	0.117108	0.0737414	0.0180652	0.123369	0.144808	0.150089	0.0802908	0.480679	0	0	0	0	0	0	0	0	0	0	0	0	0	0	0	0	0	0	0
Erbb4	0	0	0	0	0	0	0	0	0	0	0	0	0	0	0	0	0	0	0.0388502	0	0	0	0	0	0	0	0	0	0	0	0	0	0	0	0	0	0	0
Gm29113	0	0	0	0	0.00220734	0	0	0	0	0	0	0	0	0	0.00217277	0	0.00808604	0	0	0	0	0	0	0	0	0	0	0	0	0	0	0	0	0	0	0	0	0
Gm29114	0	0	0	0	0.000388797	0	0	0	0	0	0	0	0	0	0.00446905	0	0	0	0	0	0	0	0	0	0	0	0	0	0	0	0	0	0	0	0	0	0	0
Ikzf2	0.0699184	0.0491519	0.162916	0.0777486	1.16887	0.046005	0.0459072	0.0560339	0.0310763	0.592194	0.0377411	0.675485	0.0364306	0.769008	1.06438	0.130395	1.03224	0.018067	0.220486	0	0	0	0	1	0	0	0	0	0	0	0	0	0	0	0	0	0	0
Spag16	0	0	0	0	0	0	0	0	0	0	0	0	0	0	0.00467808	0	0	0	0	0	0	0	0	0	0	0	0	0	0	0	0	0	0	0	0	0	0	0
Bard1	0.00759929	0.000537152	0.160593	0.0255365	0.0290118	0.010499	0.00501965	0.0151355	0.0106192	0.0106016	0.000732726	0.0413125	0.0125658	0	0.0243725	0.135852	0.00407821	0	0	0	0	0	0	0	0	0	0	0	0	0	0	0	0	0	0	0	0	0
Atic	0.123945	0.203188	0.240063	0.335601	0.250788	0.180837	0.356839	0.19571	0.0144163	0.264837	0.164121	0.17981	0.182384	0.0817116	0.183305	0.304011	0.240877	0.113881	0.489234	0	0	0	0	0	0	0	0	0	0	0	0	0	0	0	0	0	0	0
Fn1	0.0480397	0.794197	0.208314	0.439778	0.0300491	0.112208	2.69779	1.91847	0.0470281	0.0209755	0.0600261	0.409084	0.0380548	0	0.0537896	0.699548	0.848727	0.174141	0	0	1	0	0	0	0	1	0	0	0	0	0	0	0	0	0	0	0	0
Apol7d	0	0.0047913	0	0.00349689	0	0	0.00858412	0	0	0	0	0	0	0	0	0	0	0	0	0	0	0	0	0	0	0	0	0	0	0	0	0	0	0	0	0	0	0
Gm28818	0	0	0	0	0	0	0.00164438	0	0	0	0	0	0	0	0	0	0	0	0	0	0	0	0	0	0	0	0	0	0	0	0	0	0	0	0	0	0	0
4933417E11Rik	0.0013747	0.02167	0	0.0145701	0.000874535	0	0.0803757	0	0	0	0.000687486	0	0	0	0	0.00378962	0.0150477	0	0	0	0	0	0	0	0	0	0	0	0	0	0	0	0	0	0	0	0	0
Gm4319	0.00175931	0.00400748	0	0	0	0	0.00268083	0.00452678	0	0	0	0	0	0	0	0	0	0	0	0	0	0	0	0	0	0	0	0	0	0	0	0	0	0	0	0	0	0
Mreg	0	0	0	0.0020371	0.00253742	0	0.00134153	0	0.00467549	0.0024634	0.000808875	0	0.0176548	0	0	0.00543988	0	0.565283	0.248373	0	0	0	0	0	0	0	0	0	0	0	0	0	0	0	0	0	1	0
D230017M19Rik	0.0125094	0.00628726	0	0	0.00507871	0.00388928	0.0129251	0.00465336	0.00162702	0.00124395	0.00695341	0	0.0185233	0	0.0033047	0.00587607	0	0	0.0239902	0	0	0	0	0	0	0	0	0	0	0	0	0	0	0	0	0	0	0
Pecr	0.0285498	0.0296007	0.0200922	0.0227012	0.00845114	0.0612666	0.0157415	0.00432841	0.00812746	0.0081418	0.0486079	0.0522861	0.00514776	0	0.0258811	0.0166844	0.0145051	0	0.158854	0	0	0	0	0	0	0	0	0	0	0	0	0	0	0	0	0	0	0
Xrcc5	0.00744945	0.0117614	0	0.00427808	0.0969089	0.00801403	0.00538545	0.00406881	0.00533382	0.109507	0.0218453	0.083912	0.0446624	0.0509947	0.113131	0.013733	0.0669402	0.0115523	0.0787444	0	0	0	0	0	0	0	0	0	0	0	0	0	0	0	0	0	0	0
March4	0.000741332	0.00208261	0	0	0	0	0	0	0	0	0	0	0	0	0	0	0.00375192	0	0	0	0	0	0	0	0	0	0	0	0	0	0	0	0	0	0	0	0	0
Smarcal1	0.0662071	0.0876941	0.0706174	0.0902548	0.0436451	0.0479679	0.0865883	0.0568906	0.0215618	0.0458736	0.0690361	0.019823	0.0497705	0.0421226	0.0292931	0.122534	0.0731381	0.0411386	0	0	0	0	0	0	0	0	0	0	0	0	0	0	0	0	0	0	0	0
Ankar	0	0	0	0	0	0	0	0	0	0.00338481	0	0	0	0	0	0	0	0	0	0	0	0	0	0	0	0	0	0	0	0	0	0	0	0	0	0	0	0
Rpl37a	3.09835	3.16937	3.14613	3.39535	3.3918	3.36401	3.31669	3.45542	1.77685	3.72626	3.23701	3.53887	3.63383	2.93035	3.6105	3.22755	3.31688	3.05639	3.46646	0	0	0	0	0	0	0	0	0	1	0	0	1	0	1	0	0	0	0
Igfbp2	0.00226626	0.00193218	0	0	0.000895821	0.00405185	0.0131139	0	0	0	0	0	0	0	0	0.00479732	0	0	1.74878	0	0	0	0	0	0	0	0	0	0	0	0	0	0	0	0	0	0	0
Igfbp5	0.00829952	0.00116705	0.0228752	0	0	0	0.0043034	0	0.000646951	0	0	0	0	0	0	0	0.0105051	0.00651472	0.736352	0	0	0	0	0	0	0	0	0	0	0	0	0	0	0	0	0	0	0
Tns1	1.05751	0.518339	0.611827	0.171248	0.0219441	0.237314	0.377717	0.011446	0.0549325	0.102448	0.0545174	0.198581	0.0206165	0.667747	0.0575277	0.203488	0.430638	0.0865143	0.25756	0	0	0	0	0	0	0	0	0	0	0	0	0	0	0	0	0	0	0
Rufy4	0.00409953	0.002503	0.024042	0.00697191	0	0	0.00211092	0	0.0435985	0.0019575	0.00200429	0	0	0	0	0.00240404	0	0.0133759	0	0	0	0	0	0	0	0	0	0	0	0	0	0	0	0	0	0	0	0
Cxcr2	0.0096806	0.00756596	0	0.0204761	0.0104697	0.00755292	0.0104707	0.00444169	1.6775	0.00563242	0.025628	0.298674	0.0092818	0.0284083	0.0161161	0.0197944	0.0107095	0.0246756	0	0	0	0	0	0	0	0	0	1	0	0	0	0	0	0	0	0	0	0
Cxcr1	0	0	0	0	0	0	0	0	0.0185359	0	0	0	0	0	0	0	0	0	0	0	0	0	0	0	0	0	0	0	0	0	0	0	0	0	0	0	0	0
Arpc2	2.03339	2.34841	2.22013	2.47581	2.22929	2.22565	2.69733	2.61525	2.44734	1.93735	1.9028	2.2122	1.61938	1.40168	2.14397	2.13691	2.42725	2.43609	1.86279	0	0	0	0	0	0	1	1	0	0	0	0	0	0	0	0	0	0	0
Gpbar1	0.000789459	0	0	0	0	0	0	0	0	0	0	0	0	0	0	0	0	0	0	0	0	0	0	0	0	0	0	0	0	0	0	0	0	0	0	0	0	0
Aamp	0.528569	0.51496	0.675489	0.544893	0.493834	0.560525	0.545208	0.459723	0.225149	0.497631	0.528167	0.350994	0.318077	0.340111	0.492708	0.528671	0.542454	0.596193	0.486577	0	0	0	0	0	0	0	0	0	0	0	0	0	0	0	0	0	0	0
Pnkd	0.224195	0.227402	0.31198	0.229418	0.320128	0.205102	0.177396	0.1723	0.0516087	0.321345	0.222766	0.175508	0.225717	0.196876	0.290744	0.250202	0.269559	0.303539	0.603424	0	0	0	0	0	0	0	0	0	0	0	0	0	0	0	0	0	0	0
Tmbim1	0.469903	0.462783	0.638548	0.234228	0.079204	0.623011	0.41579	0.199436	0.0278472	0.0724227	0.255763	0.22249	0.0309449	0.141257	0.0862372	0.14908	0.31342	0.37176	0.552034	0	0	0	0	0	0	0	0	0	0	0	0	0	0	0	0	0	0	0
Catip	0.0147998	0.0139446	0	0.00158283	0	0.0327884	0.00845546	0.0216893	0.00504669	0	0	0	0.00224452	0	0	0.00377845	0.00802237	0	0	0	0	0	0	0	0	0	0	0	0	0	0	0	0	0	0	0	0	0
Slc11a1	0.448895	0.439785	0.320353	0.0318418	0.0167277	0.599888	0.411332	0.433377	0.23829	0.00396681	0.0271036	0.0388319	0.0186163	0	0.0107332	0.0428529	0.243939	0.0577468	0	0	0	0	0	0	0	0	0	0	0	0	0	0	0	0	0	0	0	0
Ctdsp1	0.326394	0.257422	0.515532	0.231778	0.23908	0.227146	0.256956	0.305137	0.264322	0.263028	0.195252	0.236104	0.177955	0.128684	0.252875	0.311461	0.35714	0.168436	0.292586	0	0	0	0	0	0	0	0	0	0	0	0	0	0	0	0	0	0	0
Vil1	0.000532789	0.00328036	0	0.00152971	0	0.00729114	0	0	0.00132152	0.00400041	0	0	0	0	0.00429993	0	0.00882486	0	0	0	0	0	0	0	0	0	0	0	0	0	0	0	0	0	0	0	0	0
Usp37	0.134838	0.101904	0.185101	0.112502	0.1429	0.0629356	0.0908985	0.0870775	0.0383592	0.110478	0.102671	0.239442	0.102482	0.0405898	0.119527	0.13635	0.151455	0.113594	0	0	0	0	0	0	0	0	0	0	0	0	0	0	0	0	0	0	0	0
Cnot9	0.0597282	0.0750018	0.0836819	0.0828475	0.105891	0.0542339	0.0977714	0.061721	0.0279201	0.092484	0.0872502	0.140214	0.042536	0.0490389	0.0609891	0.133028	0.141028	0.121621	0.0651203	0	0	0	0	0	0	0	0	0	0	0	0	0	0	0	0	0	0	0
Plcd4	0	0.00095353	0	0	0.00362009	0	0	0	0	0.00166271	0	0	0.00542156	0	0	0.00812169	0	0	0	0	0	0	0	0	0	0	0	0	0	0	0	0	0	0	0	0	0	0
Zfp142	0.0504329	0.0461025	0.0246777	0.024027	0.0705487	0.0256895	0.0696029	0.0429901	0.0266228	0.0588515	0.0455403	0	0.0464815	0.0638082	0.0620387	0.0335688	0.116799	0.0288917	0.0388502	0	0	0	0	0	0	0	0	0	0	0	0	0	0	0	0	0	0	0
Bcs1l	0.0239528	0.0367286	0.0223422	0.0355562	0.0393513	0.0326646	0.0443354	0.0448587	0.0140668	0.0538968	0.0432637	0.0518496	0.0164065	0.02207	0.0411289	0.0376636	0.0583306	0.00651472	0.116282	0	0	0	0	0	0	0	0	0	0	0	0	0	0	0	0	0	0	0
Rnf25	0.061538	0.0587995	0.0578657	0.0476645	0.0589101	0.0671131	0.0307984	0.0918188	0.107534	0.036644	0.0580675	0.0529008	0.0348202	0.0186355	0.0352598	0.0615218	0.0477291	0.0396802	0.0850174	0	0	0	0	0	0	0	0	0	0	0	0	0	0	0	0	0	0	0
Stk36	0.00416292	0.0021611	0	0	0.00912933	0	0	0	0.00705991	0	0.00253177	0	0	0	0	0	0	0	0	0	0	0	0	0	0	0	0	0	0	0	0	0	0	0	0	0	0	0
Ttll4	0.0407562	0.0259374	0.0712393	0.0284805	0.0349659	0.0308016	0.0534726	0.0210256	0.00625274	0.0434811	0.0311777	0	0.0653715	0.0292755	0.0640468	0.0480065	0.0575452	0	0.141495	0	0	0	0	0	0	0	0	0	0	0	0	0	0	0	0	0	0	0
Cyp27a1	0.274011	0.211945	0.136273	0.206679	0.0095293	0.258396	0.0955255	0.19319	0.010008	0.0038995	0.213668	0.0388319	0.0102907	0	0.0108462	0.0720015	0.238202	0.0122199	0	0	0	0	0	0	0	0	0	0	0	0	0	0	0	0	0	0	0	0
Prkag3	0.000852751	0	0	0	0	0	0	0	0	0	0	0	0	0	0	0	0	0	0.112741	0	0	0	0	0	0	0	0	0	0	0	0	0	0	0	0	0	0	0
Wnt6	0.00229643	0.00860785	0.0223422	0.0173728	0.00103557	0.0124234	0.00462001	0.028005	0.000964044	0	0.0063784	0	0	0	0	0.00373846	0.00425153	0	0.0420726	0	0	0	0	0	0	0	0	0	0	0	0	0	0	0	0	0	0	0
Gm29539	0	0.000785737	0	0	0	0	0	0	0	0	0	0	0	0	0	0	0	0	0	0	0	0	0	0	0	0	0	0	0	0	0	0	0	0	0	0	0	0
Wnt10a	0.000727154	0	0	0	0	0	0	0	0	0	0	0	0.0430902	0	0.00619568	0.025815	0.00363968	0	0.402401	0	0	0	0	0	0	0	0	0	0	0	0	0	0	0	0	0	0	0
Cryba2	0	0	0	0	0	0	0	0	0	0	0.0010222	0	0	0	0	0	0	0	0	0	0	0	0	0	0	0	0	0	0	0	0	0	0	0	0	0	0	0
Ihh	0.00184351	0	0	0	0	0	0	0	0	0	0	0	0	0	0.00392103	0	0	0	0	0	0	0	0	0	0	0	0	0	0	0	0	0	0	0	0	0	0	0
Nhej1	0.0230062	0.0270301	0.0214175	0.0325676	0.0155776	0.0196872	0.0367538	0.0354937	0.0335994	0.030428	0.0306721	0.0642886	0.0484087	0.0666054	0.00512691	0.0730641	0.0347976	0	0	0	0	0	0	0	0	0	0	0	0	0	0	0	0	0	0	0	0	0
Slc23a3	0.00155354	0.000848076	0	0	0.000433553	0	0	0	0	0	0.00265195	0	0	0	0	0	0	0	0	0	0	0	0	0	0	0	0	0	0	0	0	0	0	0	0	0	0	0
Cnppd1	0.34057	0.380536	0.321241	0.279479	0.293602	0.291494	0.434909	0.379247	0.304544	0.210159	0.316577	0.276168	0.21537	0.0951087	0.309157	0.292605	0.326649	0.408373	0.184149	0	0	0	0	0	0	0	0	0	0	0	0	0	0	0	0	0	0	0
Retreg2	0.330215	0.338642	0.529478	0.227533	0.343639	0.240975	0.358804	0.214357	0.181807	0.332864	0.238563	0.20221	0.166759	0.295097	0.189804	0.259511	0.427337	0.218128	0.230449	0	0	0	0	0	0	0	0	0	0	0	0	0	0	0	0	0	0	0
Zfand2b	0.1456	0.134348	0.100827	0.152433	0.21604	0.16779	0.184344	0.206832	0.28215	0.177953	0.207955	0.0214895	0.197827	0.0465776	0.200019	0.169278	0.313437	0.198157	0.196625	0	0	0	0	0	0	0	0	0	0	0	0	0	0	0	0	0	0	0
Abcb6	0.0178303	0.0193546	0.0166825	0.00356728	0.00806789	0.0153197	0.0168003	0.00455734	0.00382775	0.00744835	0.0122797	0.0201205	0.0222958	0.00427786	0.0258984	0.0102568	0.0202513	0.0181042	0	0	0	0	0	0	0	0	0	0	0	0	0	0	0	0	0	0	0	0
Atg9a	0.0759182	0.0909338	0.103695	0.0817579	0.0743434	0.0666952	0.128158	0.174853	0.20479	0.0625444	0.0847867	0.255571	0.0389391	0.0118709	0.0603873	0.0940352	0.0962761	0.0460618	0.208925	0	0	0	0	0	0	0	0	0	0	0	0	0	0	0	0	0	0	0
Ankzf1	0.0254552	0.0432441	0.0789614	0.0557166	0.0804774	0.0551782	0.0696668	0.0411443	0.0839339	0.0810079	0.107957	0.0771185	0.0415225	0.0620382	0.0448357	0.0537497	0.0795064	0.0325141	0.163918	0	0	0	0	0	0	0	0	0	0	0	0	0	0	0	0	0	0	0
Glb1l	0.0265237	0.0242848	0	0.0202492	0.00792692	0.0120045	0.0233233	0.0138262	0.0131678	0.00147309	0.0224749	0.0207352	0.012465	0.00427786	0.00369282	0.0198784	0.0124726	0	0	0	0	0	0	0	0	0	0	0	0	0	0	0	0	0	0	0	0	0
Stk16	0.149554	0.141627	0.192578	0.219039	0.305256	0.116926	0.194271	0.218846	0.226778	0.291326	0.262677	0.385307	0.147458	0.157452	0.325522	0.393062	0.290766	0.108416	0.258925	0	0	0	0	0	0	0	0	0	0	0	0	0	0	0	0	0	0	0
Tuba4a	0.0600061	0.108859	0.081166	0.24902	0.469329	0.0765676	0.16948	0.299062	0.659151	0.413049	0.283189	0.594688	0.249151	0.213345	0.440687	0.660271	0.355537	0.0907539	0.778952	0	0	0	0	0	0	0	0	0	0	0	0	0	0	0	0	0	0	0
A630095N17Rik	0	0	0	0	0	0	0.00158739	0	0	0	0	0	0	0	0	0	0	0	0	0	0	0	0	0	0	0	0	0	0	0	0	0	0	0	0	0	0	0
Dnajb2	0.0714889	0.0525397	0	0.0448677	0.0962712	0.0534828	0.0488636	0.0180045	0.0235545	0.0966839	0.0779241	0	0.0625651	0.0116839	0.0809461	0.0475094	0.113091	0.126505	0.0628404	0	0	0	0	0	0	0	0	0	0	0	0	0	0	0	0	0	0	0
Ptprn	0	0	0	0	0.00457333	0	0	0	0	0.00172558	0	0	0	0	0	0	0	0	0	0	0	0	0	0	0	0	0	0	0	0	0	0	0	0	0	0	0	0
Dnpep	0.143915	0.15352	0.182539	0.219772	0.133312	0.152683	0.181042	0.121159	0.0560167	0.156813	0.236815	0.270666	0.0787281	0.0428038	0.143233	0.19646	0.170371	0.306851	0.257699	0	0	0	0	0	0	0	0	0	0	0	0	0	0	0	0	0	0	0
Des	0.00428415	0	0	0.00280702	0	0.00395188	0	0	0	0	0.000830446	0	0	0	0	0	0	0	0.0451232	0	0	0	0	0	0	0	0	0	0	0	0	0	0	0	0	0	0	0
Speg	0.00589467	0.00137663	0.0679562	0	0.00676216	0.147764	0.00448101	0	0	0.00340583	0.00146914	0	0	0.0198657	0	0	0	0	0	0	0	0	0	0	0	0	0	0	0	0	0	0	0	0	0	0	0	0
Gmppa	0.105608	0.117564	0.109743	0.119132	0.0765679	0.126867	0.144191	0.0995724	0.0355103	0.0824351	0.136017	0.0563509	0.0588718	0	0.0995064	0.133733	0.150728	0.158722	0.10265	0	0	0	0	0	0	0	0	0	0	0	0	0	0	0	0	0	0	0
Chpf	0.00339664	0.0038483	0	0.0132483	0.0949069	0.0307206	0.0665724	0.00311165	0.00143604	0.111076	0.0361466	0	0.012494	0.0203062	0.0821386	0.0134494	0.0709663	0	0.0850174	0	0	0	0	0	0	0	0	0	0	0	0	0	0	0	0	0	0	0
Obsl1	0	0	0	0	0.00371583	0	0	0	0	0	0	0	0	0	0	0	0	0	0	0	0	0	0	0	0	0	0	0	0	0	0	0	0	0	0	0	0	0
Tmem198	0	0.000489557	0	0	0.010935	0.00979585	0.00345086	0	0	0.00619906	0.00969078	0	0.00835996	0	0.053203	0.00268855	0	0.0122199	0	0	0	0	0	0	0	0	0	0	0	0	0	0	0	0	0	0	0	0
Inha	0	0	0	0	0.00146569	0	0	0	0	0	0	0	0	0	0	0	0	0	0	0	0	0	0	0	0	0	0	0	0	0	0	0	0	0	0	0	0	0
Stk11ip	0.0450035	0.0498843	0	0.0377366	0.0316642	0.0402724	0.0465755	0.0533863	0.0101151	0.0436146	0.0561443	0.126902	0.0481599	0.0412826	0.0227452	0.0426448	0.0317775	0.0879638	0.0388502	0	0	0	0	0	0	0	0	0	0	0	0	0	0	0	0	0	0	0
Slc4a3	0.000624492	0.000735011	0	0	0	0	0	0	0	0	0	0	0	0	0	0	0	0.0103297	0.0451232	0	0	0	0	0	0	0	0	0	0	0	0	0	0	0	0	0	0	0
Epha4	0.00228808	0.00468152	0	0.00848043	0	0	0.00598523	0.0403064	0	0	0	0	0	0	0	0.00297564	0	0	0.0239902	0	0	0	0	0	0	0	0	0	0	0	0	0	0	0	0	0	0	0
Pax3	0	0	0	0	0	0	0	0	0	0	0	0	0	0	0	0	0.0061291	0	0	0	0	0	0	0	0	0	0	0	0	0	0	0	0	0	0	0	0	0
Sgpp2	0	0	0	0	0.00125818	0	0	0	0	0	0	0	0.0100264	0	0.00377163	0	0	0	0	0	0	0	0	0	0	0	0	0	0	0	0	0	0	0	0	0	0	0
Farsb	0.102389	0.130221	0.108102	0.187724	0.156174	0.117683	0.117924	0.115567	0.0138272	0.17024	0.166498	0.234576	0.247835	0.0438966	0.144105	0.24744	0.0961835	0.046115	0.147079	0	0	0	0	0	0	0	0	0	0	0	0	0	0	0	0	0	0	0
BC035947	0	0	0	0	0	0	0	0	0.00103184	0	0	0	0	0	0	0	0	0	0	0	0	0	0	0	0	0	0	0	0	0	0	0	0	0	0	0	0	0
Mogat1	0	0.00421063	0	0	0.00196028	0	0.00369781	0	0	0.00621349	0	0	0.00499716	0	0	0.00391077	0	0	0	0	0	0	0	0	0	0	0	0	0	0	0	0	0	0	0	0	0	0
Acsl3	0.0601133	0.080864	0.114013	0.0675169	0.00816208	0.0581671	0.103554	0.0201142	0.00792363	0.0505767	0.0708813	0.105607	0.0483636	0.0783063	0.00238442	0.0372628	0.106486	0.0262415	0.223741	0	0	0	0	0	0	0	0	0	0	0	0	0	0	0	0	0	0	0
Utp14b	0.0690628	0.0619272	0.139911	0.0377772	0.0113139	0.0519839	0.0746852	0.0219187	0.0135299	0.0187451	0.0418101	0.0491655	0.0646458	0	0.0202157	0.0369445	0.0371222	0.0379549	0.0239902	0	0	0	0	0	0	0	0	0	0	0	0	0	0	0	0	0	0	0
Kcne4	0	0	0	0	0	0	0	0	0	0.0024634	0	0	0	0	0	0	0	0	0	0	0	0	0	0	0	0	0	0	0	0	0	0	0	0	0	0	0	0
Ap1s3	0.00179179	0.017105	0	0.2917	0.0991721	0.0199565	0.0659192	0.0527813	0.0251239	0.188639	0.358077	0.171718	0.20341	0.11426	0.0825823	0.25882	0.125196	0.168211	0	0	0	0	0	0	0	0	0	0	0	0	0	0	0	0	0	0	0	0
Wdfy1	0.155895	0.181985	0.0616004	0.199237	0.194201	0.235624	0.242752	0.163877	0.192518	0.20808	0.153289	0.25723	0.121557	0.068352	0.221527	0.239281	0.199682	0.152347	0.0838833	0	0	0	0	0	0	0	0	0	0	0	0	0	0	0	0	0	0	0
Mrpl44	0.0680937	0.0727652	0.130681	0.110269	0.149032	0.094331	0.0795627	0.0783664	0.0472547	0.148318	0.136679	0.139721	0.0492985	0.068573	0.0844337	0.11415	0.0901655	0.0728799	0.230251	0	0	0	0	0	0	0	0	0	0	0	0	0	0	0	0	0	0	0
Serpine2	0	0.00237473	0	0.00256206	0.00661683	0.00338685	0	0	0.0525516	0.0124099	0.000859143	0.278839	0.014528	0	0.0159019	0.0283109	0.01341	0	0.60535	0	0	0	0	0	0	0	0	0	0	0	0	0	0	0	0	0	0	0
9830004L10Rik	0	0	0	0	0	0	0	0	0	0.00169201	0	0	0	0	0	0	0	0	0	0	0	0	0	0	0	0	0	0	0	0	0	0	0	0	0	0	0	0
Fam124b	0	0	0	0.00485535	0.0873323	0.00674589	0	0	0	0.091618	0.000802551	0	0	0	0.0297929	0	0.0578241	0	0	0	0	0	0	0	0	0	0	0	0	0	0	0	0	0	0	0	0	0
Cul3	0.383535	0.418557	0.532454	0.383228	0.422818	0.30031	0.467884	0.508912	0.453619	0.38292	0.413545	0.516702	0.520729	0.256238	0.596543	0.587926	0.529814	0.476236	0.564524	0	0	0	0	0	0	0	0	0	0	0	0	0	0	0	0	0	0	0
Gm29125	0	0.000679797	0	0.00564077	0	0	0	0	0.000760983	0	0.00134325	0	0.00441274	0	0	0.0047188	0	0	0	0	0	0	0	0	0	0	0	0	0	0	0	0	0	0	0	0	0	0
Dock10	0.296405	0.559231	0.648048	1.02554	0.912479	0.857044	0.693187	0.783265	0.108957	0.770123	1.04049	0.457415	0.521898	0.599513	0.972072	0.825411	0.878583	0.809071	0.0451232	0	0	0	1	0	0	0	0	0	0	0	0	0	0	0	0	0	0	0
Nyap2	0	0	0	0	0.00087504	0	0	0	0	0.0291371	0	0	0	0	0	0	0	0	0	0	0	0	0	0	0	0	0	0	0	0	0	0	0	0	0	0	0	0
Irs1	0.0170319	0.00482977	0	0	0	0.00328994	0.00178828	0	0	0	0	0	0.0171276	0	0	0.00695507	0.00481571	0	0	0	0	0	0	0	0	0	0	0	0	0	0	0	0	0	0	0	0	0
Rhbdd1	0.0538553	0.0502298	0.0377734	0.051811	0.0649762	0.0444061	0.0819719	0.0518359	0.0313577	0.0648426	0.0560005	0	0.0324032	0.0317639	0.0550492	0.0697444	0.0641802	0.0496332	0.0387601	0	0	0	0	0	0	0	0	0	0	0	0	0	0	0	0	0	0	0
Gm28940	0.00101643	0.00316585	0	0	0.00191414	0	0	0	0	0	0	0	0	0	0.00158553	0	0	0	0	0	0	0	0	0	0	0	0	0	0	0	0	0	0	0	0	0	0	0
Col4a4	0.00294314	0.00252129	0	0	0.00883696	0.00255172	0	0.00373782	0.00126695	0.0290168	0.000855277	0	0.00982137	0	0.00577511	0.0116504	0.00526269	0	0	0	0	0	0	0	0	0	0	0	0	0	0	0	0	0	0	0	0	0
Col4a3	0	0	0	0	0	0	0	0	0	0.00174261	0	0	0	0	0	0	0	0	0	0	0	0	0	0	0	0	0	0	0	0	0	0	0	0	0	0	0	0
Mff	0.361695	0.344347	0.412294	0.31519	0.411694	0.273389	0.393371	0.413576	0.395902	0.415785	0.459752	0.550673	0.308128	0.290433	0.414377	0.429262	0.434211	0.537516	0.50905	0	0	0	0	0	0	0	0	0	0	0	0	0	0	0	0	0	0	0
Tm4sf20	0	0	0	0	0	0	0	0	0	0	0	0	0	0	0.00289323	0	0	0	0	0	0	0	0	0	0	0	0	0	0	0	0	0	0	0	0	0	0	0
Gm28942	0	0	0	0	0.000765189	0	0	0	0	0	0	0	0	0	0	0	0	0	0	0	0	0	0	0	0	0	0	0	0	0	0	0	0	0	0	0	0	0
Agfg1	0.270839	0.165107	0.172566	0.194029	0.290899	0.190183	0.19523	0.213003	0.209352	0.204036	0.181938	0.143708	0.183303	0.140973	0.323143	0.198932	0.355441	0.204062	0.264661	0	0	0	0	0	0	0	0	0	0	0	0	0	0	0	0	0	0	0
A030005L19Rik	0.00337252	0.00158555	0	0.00413871	0.00523269	0	0	0	0	0.00516271	0	0	0	0	0.00865392	0	0	0	0.0651123	0	0	0	0	0	0	0	0	0	0	0	0	0	0	0	0	0	0	0
A030014E15Rik	0.00113026	0	0	0	0	0	0	0	0	0	0	0	0	0	0	0	0	0	0	0	0	0	0	0	0	0	0	0	0	0	0	0	0	0	0	0	0	0
Pid1	1.54323	1.70881	1.2622	1.4033	0.0292954	0.807191	1.7221	0.852245	0.100439	0.0068502	1.16642	0.397186	0.0728927	0	0.0586251	0.440358	1.48798	0.211735	0.0957659	1	1	0	0	0	0	0	0	0	0	0	0	0	0	0	0	0	0	0
Dner	0.00429189	0.000901154	0	0.00300413	0.00171828	0.00301831	0.013442	0	0	0	0.00101293	0	0	0	0	0	0.00533255	0	0	0	0	0	0	0	0	0	0	0	0	0	0	0	0	0	0	0	0	0
Trip12	0.522773	0.516216	0.577393	0.42903	0.486971	0.376468	0.550018	0.421031	0.378488	0.533582	0.428016	0.521761	0.4791	0.218553	0.538549	0.500948	0.63902	0.589695	0.184934	0	0	0	0	0	0	0	0	0	0	0	0	0	0	0	0	0	0	0
Fbxo36	0.0144852	0.00921335	0.0234011	0.0227472	0.00832465	0.0232259	0.0129344	0.00444169	0.00311513	0.00921801	0.039747	0	0.0059068	0.0424001	0.00860635	0.00757945	0.023665	0.0142388	0	0	0	0	0	0	0	0	0	0	0	0	0	0	0	0	0	0	0	0
Slc16a14	0.0151111	0.00309475	0	0.00262597	0	0	0.00314296	0	0.00144972	0	0.0919559	0	0	0	0	0.0208121	0	0.0167317	0	0	0	0	0	0	0	0	0	0	0	0	0	0	0	0	0	0	0	0
C130026I21Rik	0.0113778	0.0285042	0.0481031	0.0171104	0	0.0289821	0.0346064	0.0913701	0.0330094	0.00183564	0.0131323	0.0321656	0.0758551	0	0.00238442	0.0772175	0.0203054	0.102163	0	0	0	0	0	0	0	0	0	0	0	0	0	0	0	0	0	0	0	0
A530032D15Rik	0.0100148	0.041083	0	0.0349868	0.00222598	0.010668	0.0256094	0.0657224	0.0719907	0.00149619	0.00464502	0	0.10882	0	0.00166653	0.0819948	0.00990201	0.0557528	0	0	0	0	0	0	0	0	0	0	0	0	0	0	0	0	0	0	0	0
A530040E14Rik	0	0.0197844	0.0495608	0.026082	0.000938626	0.0115099	0.014603	0.0200437	0.000789155	0	0.00464305	0	0.149614	0	0.0043102	0.0282907	0	0.0409337	0	0	0	0	0	0	0	0	0	0	0	0	0	0	0	0	0	0	0	0
Gm16028	0	0.000838632	0	0.00159961	0	0	0	0	0	0	0	0	0.00418842	0	0	0	0	0	0	0	0	0	0	0	0	0	0	0	0	0	0	0	0	0	0	0	0	0
G530012D18Rik	0.00196937	0.00173241	0	0	0.00303584	0	0	0	0.00184017	0.00179343	0.0015968	0	0.00477771	0	0.00253208	0	0.00997564	0	0	0	0	0	0	0	0	0	0	0	0	0	0	0	0	0	0	0	0	0
Sp110	0.229695	0.31415	0.262072	0.381728	0.371206	0.35459	0.272064	0.585021	0.302839	0.439297	0.212601	0.497988	0.501863	0.131704	0.568986	0.528298	0.291976	0.329949	0	0	0	0	0	0	0	0	0	0	0	0	0	0	0	0	0	0	0	0
Gm16094	0.00150539	0.00293297	0	0.00244902	0.000485743	0	0.00434002	0	0.00168021	0	0.00442615	0.0712254	0.0211122	0	0	0.0127719	0	0	0	0	0	0	0	0	0	0	0	0	0	0	0	0	0	0	0	0	0	0
Sp140	0.204656	0.285376	0.342371	0.292464	0.0983386	0.370866	0.300688	0.427521	0.571215	0.06186	0.214222	0.2224	0.420862	0.0601429	0.176537	0.443426	0.268565	0.648324	0.0451232	0	0	0	0	0	0	0	0	0	0	0	0	0	0	0	0	0	0	0
Gm10552	0	0	0	0	0	0.00736339	0	0	0	0	0	0	0	0	0	0	0	0	0	0	0	0	0	0	0	0	0	0	0	0	0	0	0	0	0	0	0	0
Gm17017	0.00108431	0	0	0	0.00103464	0	0.00233586	0	0.00068983	0.0030602	0	0	0.00498929	0	0	0	0	0	0	0	0	0	0	0	0	0	0	0	0	0	0	0	0	0	0	0	0	0
Sp100	0.491879	0.597409	0.511521	0.64669	0.836137	0.532964	0.545045	1.11684	0.84804	0.79587	0.495716	0.530579	1.07312	0.190153	0.941623	0.832773	0.800797	0.415739	0.0691134	0	0	0	0	0	0	0	0	0	0	0	0	1	0	0	0	0	0	0
A630001G21Rik	0.13461	0.150184	0.317024	0.0983538	0.0920836	0.17029	0.0955653	0.180396	0.0963129	0.0745817	0.102248	0.156261	0.605052	0.0742227	0.0836008	0.23115	0.169858	0.0927014	0	0	0	0	0	0	0	0	0	0	0	0	0	0	0	0	0	0	0	0
9930111H07Rik	0	0	0	0	0	0	0	0	0	0	0	0	0	0.0118709	0	0	0	0	0	0	0	0	0	0	0	0	0	0	0	0	0	0	0	0	0	0	0	0
Cab39	0.48274	0.38221	0.577819	0.343038	0.619248	0.424392	0.429529	0.311988	0.365952	0.579913	0.505625	0.275587	0.300669	0.376486	0.451481	0.410433	0.645841	0.410642	0.198187	0	0	0	0	0	0	0	0	0	0	0	0	0	0	0	0	0	0	0
Itm2c	0.841862	0.849092	0.575555	0.810398	0.549109	1.08545	0.731175	0.647209	0.0948484	1.19373	0.97902	0.683755	0.092306	1.4821	0.88368	0.586836	0.955865	1.38594	0.541684	0	0	0	0	0	0	0	0	0	0	0	0	0	1	0	0	0	0	0
4933407L21Rik	0.000918135	0	0	0	0.00111481	0	0	0	0	0.00409734	0.000948056	0	0	0	0	0	0	0	0	0	0	0	0	0	0	0	0	0	0	0	0	0	0	0	0	0	0	0
Gm28884	0	0	0	0.00179575	0.00684988	0	0	0	0.0016211	0	0.00295611	0	0.00280051	0	0.00217557	0.00413701	0	0	0	0	0	0	0	0	0	0	0	0	0	0	0	0	0	0	0	0	0	0
Gpr55	0	0.00472593	0.0246777	0.0152022	0.102848	0	0.00165469	0.00404929	0.00395653	0.0295462	0.00914157	0	0.00280051	0	0.0548502	0.0242123	0.108484	0.0374179	0	0	0	0	0	0	0	0	0	0	0	0	0	0	0	0	0	0	0	0
Gm28100	0	0	0	0.00124983	0.00120895	0	0	0	0	0	0	0	0	0	0	0	0	0.0282576	0	0	0	0	0	0	0	0	0	0	0	0	0	0	0	0	0	0	0	0
Spata3	0	0	0	0	0	0	0	0	0	0	0.000895908	0	0	0	0	0	0	0	0	0	0	0	0	0	0	0	0	0	0	0	0	0	0	0	0	0	0	0
2810459M11Rik	0	0	0	0	0.0070083	0	0	0	0	0.0298093	0.000712225	0	0	0	0.0114936	0.00318698	0.012821	0	0	0	0	0	0	0	0	0	0	0	0	0	0	0	0	0	0	0	0	0
Psmd1	0.269144	0.295064	0.570895	0.28304	0.286914	0.329904	0.471334	0.269663	0.106586	0.246733	0.419895	0.330477	0.129121	0.135208	0.224157	0.42528	0.360096	0.563684	0.453764	0	0	0	0	0	0	0	0	0	0	0	0	0	0	0	0	0	0	0
Htr2b	0.00215677	0	0	0	0	0	0	0	0	0.00407215	0	0	0	0	0	0	0	0	0	0	0	0	0	0	0	0	0	0	0	0	0	0	0	0	0	0	0	0
Gm21972	0.000961885	0	0	0	0.000671852	0	0	0	0	0.00144898	0.000881161	0	0	0	0	0	0	0	0	0	0	0	0	0	0	0	0	0	0	0	0	0	0	0	0	0	0	0
Armc9	0.0165082	0.0222001	0	0.0299616	0.00943794	0.0695729	0.0150527	0.00459909	0.0014739	0.021793	0.0802249	0.0297647	0.0206114	0	0.0255131	0.0346178	0.0163098	0.0133759	0	0	0	0	0	0	0	0	0	0	0	0	0	0	0	0	0	0	0	0
Gm16341	0	0	0	0.00208154	0	0	0	0	0	0.0015402	0	0.0207352	0	0	0.0127108	0.00209093	0.00532131	0	0	0	0	0	0	0	0	0	0	0	0	0	0	0	0	0	0	0	0	0
B3gnt7	0.00371951	0.00673816	0	0.0115524	0.00129972	0.0382244	0.0145047	0	0.0012785	0.00169918	0.0489029	0.0761318	0.0162681	0	0.0551141	0.0155645	0	0	0	0	0	0	0	0	0	0	0	0	0	0	0	0	0	0	0	0	0	0
Gm28626	0	0	0	0.0011945	0.00108447	0	0.00131995	0	0	0	0.00835378	0	0	0	0	0	0	0	0	0	0	0	0	0	0	0	0	0	0	0	0	0	0	0	0	0	0	0
Ncl	1.01327	0.961227	1.2291	1.0599	1.2358	1.13271	1.16599	0.696488	0.304003	1.43674	1.17452	1.24753	1.12609	0.580049	1.36279	1.36873	1.25366	0.783529	1.72193	0	0	0	0	0	0	0	0	0	0	0	0	0	0	0	0	0	0	0
Nmur1	0	0	0	0	0.00100867	0	0	0	0	0.0078292	0	0.019823	0	0	0	0	0	0	0	0	0	0	0	0	0	0	0	0	0	0	0	0	0	0	0	0	0	0
Ptma	2.78302	2.90308	3.39105	3.204	2.94686	2.73814	2.9198	2.61622	0.718677	3.17659	2.90892	3.39063	3.41789	2.63495	3.03478	3.85753	2.9673	2.43867	3.44295	0	0	1	0	0	0	0	0	0	0	0	0	0	0	0	1	0	0	0
Pde6d	0.108633	0.127285	0.239822	0.115988	0.194298	0.130819	0.120951	0.121447	0.0947524	0.247262	0.216753	0.249738	0.116268	0.119995	0.178284	0.253829	0.24545	0.185961	0.12369	0	0	0	0	0	0	0	0	0	0	0	0	0	0	0	0	0	0	0
Cops7b	0.0667532	0.07004	0.0588947	0.0546864	0.0438529	0.0295688	0.0630026	0.0252244	0.0226046	0.0669478	0.0708405	0.144567	0.0382749	0.100918	0.0800351	0.0822638	0.106675	0.0990408	0.0375137	0	0	0	0	0	0	0	0	0	0	0	0	0	0	0	0	0	0	0
Nppc	0	0	0	0.0125	0	0	0	0.00505781	0	0	0.0478091	0	0	0	0	0.00477464	0	0	0.0387601	0	0	0	0	0	0	0	0	0	0	0	0	0	0	0	0	0	0	0
Dis3l2	0.0655256	0.0501798	0	0.0559648	0.0823683	0.0750008	0.0594251	0.0652477	0.0110019	0.0984323	0.0989249	0.0399435	0.111745	0.0601573	0.0877811	0.0893348	0.116038	0.0318243	0.214518	0	0	0	0	0	0	0	0	0	0	0	0	0	0	0	0	0	0	0
Gm29371	0	0.000700663	0	0	0	0	0	0	0	0	0	0	0.00526253	0	0	0	0	0	0	0	0	0	0	0	0	0	0	0	0	0	0	0	0	0	0	0	0	0
Chrng	0	0	0	0.00124983	0.000307082	0	0.00237801	0	0	0	0	0	0	0	0	0	0	0	0	0	0	0	0	0	0	0	0	0	0	0	0	0	0	0	0	0	0	0
Eif4e2	0.26366	0.338273	0.522172	0.437436	0.402637	0.391549	0.448893	0.501896	0.163746	0.337846	0.452632	0.506111	0.274012	0.233705	0.415411	0.53035	0.440703	0.590186	0.388693	0	0	0	0	0	0	0	0	0	0	0	0	0	0	0	0	0	0	0
Efhd1	0.00712443	0.00210556	0	0.00568474	0	0	0	0	0	0	0	0	0.00372774	0	0	0.00418121	0.00311546	0	0	0	0	0	0	0	0	0	0	0	0	0	0	0	0	0	0	0	0	0
Gigyf2	0.195403	0.189195	0.351936	0.185692	0.226791	0.203092	0.201106	0.160224	0.118411	0.21511	0.220351	0.295307	0.270084	0.176239	0.215508	0.265893	0.241158	0.0909048	0.332687	0	0	0	0	0	0	0	0	0	0	0	0	0	0	0	0	0	0	0
Kcnj13	0.00665305	0	0	0	0.00243112	0	0.00135988	0	0.00109139	0.005529	0	0	0.00688226	0	0	0.00638839	0	0.0121536	0	0	0	0	0	0	0	0	0	0	0	0	0	0	0	0	0	0	0	0
3110079O15Rik	0.000516794	0	0	0	0	0	0	0	0	0	0	0	0	0	0	0	0	0	0	0	0	0	0	0	0	0	0	0	0	0	0	0	0	0	0	0	0	0
Inpp5d	0.651198	0.620165	0.74577	0.656834	0.501266	0.921764	0.576576	0.451484	0.432161	0.529111	0.859853	0.582198	0.638346	1.10044	0.478393	0.650758	0.651841	0.299198	0.12704	0	0	0	0	0	0	0	0	0	0	0	0	0	1	0	0	0	0	0
Atg16l1	0.126875	0.0919778	0.189306	0.0617121	0.102433	0.100315	0.0976069	0.047819	0.0683311	0.113249	0.161959	0.0668446	0.111451	0.10725	0.134227	0.121492	0.106967	0.112116	0.0375137	0	0	0	0	0	0	0	0	0	0	0	0	0	0	0	0	0	0	0
Sag	0.0300974	0.0206522	0.0452335	0.00786485	0.0335427	0.0312876	0.0147541	0.0433152	0.0355645	0.0561102	0.0220752	0.0559449	0.0471727	0.0196859	0.0449241	0.0277749	0.069728	0	0	0	0	0	0	0	0	0	0	0	0	0	0	0	0	0	0	0	0	0
Dgkd	0.371125	0.318333	0.303669	0.18228	0.337392	0.395696	0.313741	0.338143	0.301118	0.317177	0.172957	0.232971	0.863965	0.119326	0.458248	0.428983	0.459245	0.10731	0.0386722	0	0	0	0	0	0	0	0	0	0	0	0	0	0	0	0	0	0	0
Gm19582	0	0.000933862	0	0	0	0.00576872	0	0	0	0	0	0	0	0	0	0	0	0	0	0	0	0	0	0	0	0	0	0	0	0	0	0	0	0	0	0	0	0
Usp40	0.0913978	0.0838133	0.0639394	0.0777561	0.0658659	0.0772471	0.0653589	0.0858544	0.0112871	0.0720563	0.093423	0.0342208	0.0904158	0.0441975	0.0597887	0.0662578	0.107389	0.151319	0.154846	0	0	0	0	0	0	0	0	0	0	0	0	0	0	0	0	0	0	0
Ugt1a7c	0.0222886	0.0390003	0.0284242	0.015666	0.0016566	0.0168972	0.0155826	0.0708587	0.0292344	0	0.0330462	0.0208859	0	0	0.00183956	0.0172438	0.0275204	0.0411783	0.0375137	0	0	0	0	0	0	0	0	0	0	0	0	0	0	0	0	0	0	0
Ugt1a6b	0.0016483	0	0	0	0	0	0.00181878	0.0150466	0.00287182	0	0.000943043	0	0	0	0	0	0	0	0.0386722	0	0	0	0	0	0	0	0	0	0	0	0	0	0	0	0	0	0	0
Ugt1a6a	0.0152437	0.00871209	0	0.0116657	0.00153968	0	0.0202543	0.0197214	0.0223999	0	0.0115733	0	0.00467237	0	0.00110087	0.0162193	0.00484487	0	0.0387656	0	0	0	0	0	0	0	0	0	0	0	0	0	0	0	0	0	0	0
Ugt1a5	0.00156617	0.00196524	0	0.00191194	0	0	0.0058844	0.0185504	0.00405598	0	0.00496117	0	0	0	0	0.00527262	0.00375192	0	0	0	0	0	0	0	0	0	0	0	0	0	0	0	0	0	0	0	0	0
Ugt1a2	0	0	0	0	0	0	0	0	0	0	0.00273613	0	0	0	0	0	0	0	0	0	0	0	0	0	0	0	0	0	0	0	0	0	0	0	0	0	0	0
Dnajb3	0.00216639	0.00223225	0	0	0	0	0	0	0.00180656	0.00198268	0.00218209	0	0.00171424	0	0.00298382	0.00300958	0	0.0162263	0	0	0	0	0	0	0	0	0	0	0	0	0	0	0	0	0	0	0	0
Ugt1a1	0	0	0	0	0	0	0	0.00656933	0	0	0	0	0	0	0	0.0021614	0	0	0	0	0	0	0	0	0	0	0	0	0	0	0	0	0	0	0	0	0	0
Mroh2a	0.00531596	0.00351585	0	0.00134914	0.00116917	0	0.00185637	0	0.00424963	0	0.00844466	0	0.0089885	0	0	0.00556778	0	0.0137898	0	0	0	0	0	0	0	0	0	0	0	0	0	0	0	0	0	0	0	0
Hjurp	0.131417	0.109706	0.583526	0.124997	0.230469	0.180775	0.105315	0.0858391	0.438926	0.135974	0.13149	0.328287	0.12716	0.061037	0.124217	0.588242	0.15639	0.0925016	0.287405	0	0	0	0	0	0	0	0	0	0	0	0	0	0	0	0	0	0	0
Glrp1	0	0.00118715	0	0	0	0	0	0	0	0.00316491	0	0	0	0	0	0.00269064	0	0	0	0	0	0	0	0	0	0	0	0	0	0	0	0	0	0	0	0	0	0
Gm19589	0	0	0	0	0	0	0	0	0	0.00185195	0.000952827	0	0	0	0.00301236	0	0	0.0167317	0	0	0	0	0	0	0	0	0	0	0	0	0	0	0	0	0	0	0	0
Gm29336	0.00991496	0.0142183	0	0.00516563	0.00455848	0.0107193	0.013787	0	0.00591785	0.00344702	0.00448331	0	0	0	0.00286487	0.00758727	0.00768255	0.00651472	0	0	0	0	0	0	0	0	0	0	0	0	0	0	0	0	0	0	0	0
Arl4c	0.41343	0.773488	1.00408	0.768377	0.515784	0.79785	0.617027	0.663391	0.0875168	0.724441	1.33478	0.282892	0.0900972	0.228347	1.11499	0.453222	0.764802	1.56779	0.381145	0	0	0	0	0	0	0	0	0	0	1	0	0	0	0	0	0	1	0
Sh3bp4	0.0246073	0.0286411	0.0407245	0.0415268	0.0256463	0.0632155	0.0346888	0.0315797	0.000815253	0.12165	0.144489	0	0	0.0217729	0.0120684	0.129512	0.0832856	0.305736	0.161291	0	0	0	0	0	0	0	0	0	0	0	0	0	0	0	0	0	0	0
Agap1	0.201361	0.173452	0.170802	0.050659	0.0109631	0.0829205	0.114245	0.024972	0.252921	0.0727747	0.117941	0.0284303	0.0026848	0.466071	0.0544284	0.0472043	0.148067	0.114585	0.0839734	0	0	0	0	0	0	0	0	0	0	0	0	0	0	0	0	0	0	0
Gbx2	0	0	0	0	0	0	0	0	0	0	0	0.0208859	0	0.00427786	0	0	0	0	0	0	0	0	0	0	0	0	0	0	0	0	0	0	0	0	0	0	0	0
Asb18	0	0.00158713	0	0	0	0	0	0	0	0	0	0	0	0	0	0	0	0	0	0	0	0	0	0	0	0	0	0	0	0	0	0	0	0	0	0	0	0
Ackr3	0.00195972	0.00381028	0	0	0.000414941	0.00177139	0	0	0	0	0.0377393	0	0	0	0.0364538	0	0.00674798	0	0.0386722	0	0	0	0	0	0	0	0	0	0	0	0	0	0	0	0	0	0	0
Gm28723	0	0	0	0	0	0	0	0	0	0	0.00124189	0	0	0	0	0	0	0	0	0	0	0	0	0	0	0	0	0	0	0	0	0	0	0	0	0	0	0
Cops8	0.228607	0.189881	0.41222	0.232311	0.287181	0.231238	0.269416	0.216138	0.162543	0.277782	0.312368	0.0859923	0.205307	0.143057	0.288894	0.301064	0.265126	0.205927	0.242041	0	0	0	0	0	0	0	0	0	0	0	0	0	0	0	0	0	0	0
Col6a3	0	0	0	0	0	0	0	0	0	0.00229475	0	0	0	0	0	0	0	0	0.194677	0	0	0	0	0	0	0	0	0	0	0	0	0	0	0	0	0	0	0
Mlph	0.00576567	0.000925366	0	0	0	0.00562904	0	0	0	0	0.000896781	0.0752	0	0.297545	0	0	0.00568713	0	0.0425955	0	0	0	0	0	0	0	0	0	0	0	0	0	0	0	0	0	0	0
Prlh	0	0.000983793	0	0	0	0	0	0	0	0	0	0	0	0	0	0	0	0	0	0	0	0	0	0	0	0	0	0	0	0	0	0	0	0	0	0	0	0
Rab17	0	0	0	0	0	0	0	0	0	0	0	0	0	0	0	0.00347684	0	0	0	0	0	0	0	0	0	0	0	0	0	0	0	0	0	0	0	0	0	0
Gm28199	0	0	0	0.00114589	0	0.0021484	0	0	0	0	0	0	0	0	0	0	0	0	0	0	0	0	0	0	0	0	0	0	0	0	0	0	0	0	0	0	0	0
Lrrfip1	0.30726	0.524026	0.598807	0.806464	0.956424	0.625339	0.71062	0.790861	0.661182	0.907752	1.01743	0.643061	0.394394	0.6954	1.11273	0.797956	0.949649	0.685101	0.249835	0	0	0	0	0	0	0	0	0	0	0	0	0	0	0	0	0	0	0
Rbm44	0.00280406	0.00361467	0	0.00734807	0.01644	0	0.00491684	0	0.00225451	0	0.000847262	0	0	0	0.0067526	0.0189963	0.0088885	0	0	0	0	0	0	0	0	0	0	0	0	0	0	0	0	0	0	0	0	0
Ramp1	0.0388637	0.311322	0.463874	0.797388	1.6202	0.656582	0.812959	0.668113	0.30803	1.23931	0.587835	0.747794	0.0696784	0.912549	0.357614	1.01028	1.0311	0.0739877	0.120483	0	0	0	0	0	0	0	0	0	1	0	0	0	0	0	0	0	0	0
Ube2f	0.241905	0.350149	0.214777	0.47854	0.287071	0.426401	0.393076	0.512932	0.212054	0.192702	0.483777	0.238185	0.190177	0.11574	0.259068	0.372181	0.349141	0.71139	0.0965557	0	0	0	0	0	0	0	0	0	0	0	0	0	0	0	0	0	0	0
Gm26683	0.000611823	0	0	0	0.000591421	0	0	0	0	0	0.00152839	0	0	0	0.00334624	0	0	0	0	0	0	0	0	0	0	0	0	0	0	0	0	0	0	0	0	0	0	0
Scly	0.0708419	0.0527225	0.126832	0.0718103	0.117101	0.0306313	0.0712325	0.0774357	0.0172375	0.0850635	0.0690088	0.133721	0.0867661	0.035229	0.127227	0.123266	0.145875	0.0270236	0	0	0	0	0	0	0	0	0	0	0	0	0	0	0	0	0	0	0	0
Klhl30	0	0	0	0	0	0	0	0	0	0	0	0	0	0	0.0250671	0.0041697	0	0	0	0	0	0	0	0	0	0	0	0	0	0	0	0	0	0	0	0	0	0
Erfe	0	0	0	0	0.000414941	0	0	0	0	0	0	0	0	0	0	0.00427696	0	0	0.0387656	0	0	0	0	0	0	0	0	0	0	0	0	0	0	0	0	0	0	0
Ilkap	0.276704	0.273926	0.381242	0.312975	0.285399	0.20557	0.27008	0.184773	0.123241	0.290145	0.361379	0.32005	0.279657	0.311659	0.327448	0.424091	0.380383	0.265794	0.280667	0	0	0	0	0	0	0	0	0	0	0	0	0	0	0	0	0	0	0
1700020N18Rik	0	0	0	0.00242217	0	0	0	0	0	0	0	0	0	0	0	0	0	0	0	0	0	0	0	0	0	0	0	0	0	0	0	0	0	0	0	0	0	0
Hes6	0.111683	0.125199	0.152738	0.264123	0.141179	0.103171	0.181575	0.177611	0.0558207	0.150943	0.296985	0.114627	0.327459	0.0292755	0.172019	0.427087	0.149648	0.0703941	0.15872	0	0	0	0	0	0	0	0	0	0	0	0	0	0	0	0	0	0	0
Per2	0.0919171	0.0614786	0.129523	0.00817861	0.00330139	0.0284672	0.0412152	0.00732113	0.0392094	0.00530648	0.0178918	0.0712254	0.0121616	0.0804831	0.028152	0.0140982	0.0487886	0.0183088	0	0	0	0	0	0	0	0	0	0	0	0	0	0	0	0	0	0	0	0
Traf3ip1	0.0212593	0.017512	0.0211212	0.0393793	0.0421284	0.0234471	0.0112647	0.0107974	0.00112268	0.0305303	0.0249393	0.0654868	0.0527547	0.00427786	0.0479119	0.0112618	0.0258027	0.0115637	0.102644	0	0	0	0	0	0	0	0	0	0	0	0	0	0	0	0	0	0	0
Asb1	0.0344242	0.0322179	0.0428121	0.0212946	0.0385969	0.0205033	0.0521212	0	0.014996	0.0649241	0.0193351	0	0.0309933	0.0623347	0.0467915	0.0351905	0.0221442	0.0748032	0	0	0	0	0	0	0	0	0	0	0	0	0	0	0	0	0	0	0	0
Twist2	0	0.00100973	0	0	0	0	0	0	0	0	0	0	0	0	0	0	0	0	0	0	0	0	0	0	0	0	0	0	0	0	0	0	0	0	0	0	0	0
Hdac4	0.112884	0.133852	0.200319	0.110552	0.147515	0.0684939	0.14201	0.0746874	0.361677	0.106603	0.0973155	0	0.0355395	0.05914	0.124478	0.0780176	0.114883	0.0228519	0.161298	0	0	0	0	0	0	0	0	0	0	0	0	0	0	0	0	0	0	0
Gm26720	0.000870396	0.00299467	0	0.00245444	0.0136453	0.00356077	0.00491496	0	0.0172039	0.00696505	0.00195013	0	0.00224452	0	0.00677253	0.00181684	0	0	0	0	0	0	0	0	0	0	0	0	0	0	0	0	0	0	0	0	0	0
Ndufa10	0.307369	0.371451	0.421933	0.488399	0.427862	0.363462	0.491274	0.496661	0.136677	0.504337	0.536668	0.524866	0.248623	0.176687	0.441943	0.599056	0.500689	0.297222	0.87593	0	0	0	0	0	0	0	0	0	0	0	0	0	0	0	0	0	0	0
Olfr1416	0	0	0	0	0	0	0.00138949	0	0	0.00186905	0.000737305	0	0	0	0	0	0	0	0	0	0	0	0	0	0	0	0	0	0	0	0	0	0	0	0	0	0	0
Olfr12	0	0	0	0	0	0	0	0	0.00362838	0	0	0	0	0	0	0	0	0	0	0	0	0	0	0	0	0	0	0	0	0	0	0	0	0	0	0	0	0
Cops9	0.568331	0.682653	0.91551	0.769666	0.780598	0.812773	0.856028	0.792568	0.600941	0.76159	0.890381	1.27333	0.35091	0.947039	0.651287	0.853011	0.789035	0.764332	1.01314	0	0	0	0	0	0	0	0	0	0	0	0	0	0	0	0	0	0	0
Otos	0.00437692	0.00148816	0	0.00213553	0.00230286	0	0.00151322	0.00895774	0	0.00419818	0.00196902	0.0505365	0	0	0.0136023	0.00565935	0.00481571	0	0	0	0	0	0	0	0	0	0	0	0	0	0	0	0	0	0	0	0	0
Gpc1	0.000867854	0.00553911	0	0.0148631	0.0285937	0.0112815	0.0179108	0.0160994	0.0847339	0.0215996	0.00956913	0	0	0	0.0746327	0.0594329	0.0155632	0.168454	0	0	0	0	0	0	0	0	0	0	0	0	0	0	0	0	0	0	0	0
Gm29480	0	0	0	0	0.00066107	0	0	0	0.000964832	0	0	0	0	0	0.00660202	0	0	0	0	0	0	0	0	0	0	0	0	0	0	0	0	0	0	0	0	0	0	0
Ankmy1	0	0	0	0.00188175	0	0	0	0	0.00202954	0.00474832	0	0.0208859	0	0	0.00369282	0.00608495	0	0	0	0	0	0	0	0	0	0	0	0	0	0	0	0	0	0	0	0	0	0
Dusp28	0.0452538	0.0436189	0.024042	0.0236943	0.0410195	0.023333	0.0379586	0.037373	0.00556802	0.0366012	0.0591872	0.0201205	0.0406415	0.033573	0.0454572	0.0921124	0.0380228	0.018067	0.115124	0	0	0	0	0	0	0	0	0	0	0	0	0	0	0	0	0	0	0
5033417F24Rik	0	0.00194844	0	0.00402212	0	0.00422665	0	0	0.00146426	0.0021316	0.00459035	0	0	0	0.00140063	0	0	0	0	0	0	0	0	0	0	0	0	0	0	0	0	0	0	0	0	0	0	0
Rnpepl1	0.323175	0.276157	0.41607	0.337049	0.202703	0.264093	0.401401	0.16697	0.124364	0.264068	0.309941	0.116554	0.1684	0.193633	0.17329	0.275203	0.364506	0.181254	0.33733	0	0	0	0	0	0	0	0	0	0	0	0	0	0	0	0	0	0	0
9430060I03Rik	0.0137268	0.0220379	0.0395577	0.0398836	0.0222382	0.0106655	0.0190478	0.00908313	0.054983	0.0304828	0.0186193	0.0214895	0.0303752	0	0.0315278	0.0264171	0.0343005	0.0249396	0	0	0	0	0	0	0	0	0	0	0	0	0	0	0	0	0	0	0	0
Capn10	0.0268052	0.0265873	0.0350708	0.0296421	0.0356956	0.0229624	0.0185716	0.0187364	0.0115627	0.0543238	0.049794	0.0559449	0.0398764	0.0229116	0.0403783	0.0299031	0.0646455	0.0151019	0.0420726	0	0	0	0	0	0	0	0	0	0	0	0	0	0	0	0	0	0	0
Gpr35	0.00776068	0.136082	0	0.346248	0.0105006	0.152833	0.330135	0.671238	0.0663397	0.00207774	0.0589608	0.0337777	0.00454416	0	0.0145862	0.200033	0.17045	0.166583	0	0	0	0	0	0	0	0	0	0	0	0	0	0	0	0	0	0	0	0
Kif1a	0.00198069	0.00332562	0	0.0300139	0	0.00789361	0	0	0	0	0.00181207	0	0	0	0	0.00575356	0	0	0	0	0	0	0	0	0	0	0	0	0	0	0	0	0	0	0	0	0	0
Gm28086	0.00282874	0.000890253	0	0	0	0	0	0	0.00059396	0	0	0	0	0	0	0.00219689	0.00601258	0	0	0	0	0	0	0	0	0	0	0	0	0	0	0	0	0	0	0	0	0
Sned1	0.00205397	0.0038517	0	0.0017159	0	0	0.00188395	0	0.0183594	0	0.00760639	0	0.00593537	0	0	0.00460239	0	0.0628942	0.0742338	0	0	0	0	0	0	0	0	0	0	0	0	0	0	0	0	0	0	0
Mterf4	0.0499949	0.047882	0.0223422	0.0529841	0.0711966	0.093424	0.0405047	0.0187513	0.0622521	0.0611716	0.0828337	0.159065	0.0326125	0.009902	0.0420322	0.10383	0.0611772	0.0513726	0.0398942	0	0	0	0	0	0	0	0	0	0	0	0	0	0	0	0	0	0	0
Gm28535	0.000979866	0	0	0	0	0	0	0.00531568	0.0006011	0.00128119	0.000859143	0	0	0	0.00110087	0.00426104	0	0	0	0	0	0	0	0	0	0	0	0	0	0	0	0	0	0	0	0	0	0
Pask	0.00211619	0.00280196	0	0.0171849	0.0105448	0	0.00623276	0	0.00718149	0.00333982	0.00278124	0	0.00342678	0.0213016	0	0.0194716	0.00370432	0	0	0	0	0	0	0	0	0	0	0	0	0	0	0	0	0	0	0	0	0
Ppp1r7	0.160249	0.185494	0.236642	0.204804	0.23161	0.14748	0.198157	0.0896364	0.0441366	0.230647	0.244501	0.169559	0.135782	0.161803	0.179242	0.249405	0.262062	0.172613	0.208096	0	0	0	0	0	0	0	0	0	0	0	0	0	0	0	0	0	0	0
Ano7	0.000529183	0	0	0	0	0	0	0	0	0	0.00118442	0	0	0	0	0	0	0	0	0	0	0	0	0	0	0	0	0	0	0	0	0	0	0	0	0	0	0
Hdlbp	0.426177	0.45619	0.494136	0.490056	0.335016	0.420965	0.541178	0.535991	0.147642	0.303404	0.545421	0.384603	0.281703	0.281872	0.359618	0.525885	0.51906	0.502162	0.476793	0	0	0	0	0	0	0	0	0	0	0	0	0	0	0	0	0	0	0
Sept2	0.0316288	0.0325086	0.0428217	0.0336333	0.0448336	0.0404029	0.0427258	0.0353128	0.0126802	0.0592457	0.0566639	0	0.0435549	0	0.0222607	0.0371116	0.0680408	0.0115523	0	0	0	0	0	0	0	0	0	0	0	0	0	0	0	0	0	0	0	0
Farp2	0.0169524	0.0109939	0.0166825	0.0113233	0.00667645	0.0219934	0.00672446	0.00503774	0.00145599	0.00969028	0.0135257	0	0.0180045	0.038663	0	0.00556365	0.030282	0.035092	0.0386722	0	0	0	0	0	0	0	0	0	0	0	0	0	0	0	0	0	0	0
Stk25	0.176958	0.146322	0.153076	0.150164	0.177986	0.12984	0.184386	0.0672019	0.0501055	0.193086	0.174069	0.328233	0.134462	0.161355	0.169652	0.153775	0.213077	0.238867	0.358759	0	0	0	0	0	0	0	0	0	0	0	0	0	0	0	0	0	0	0
Gm28536	0.000690498	0	0	0.00224138	0	0	0	0	0	0	0	0	0.00100994	0	0	0	0	0	0	0	0	0	0	0	0	0	0	0	0	0	0	0	0	0	0	0	0	0
Bok	0	0.000987262	0	0.00102479	0	0	0.00421693	0	0	0.00175818	0.00102991	0	0	0	0	0	0	0	0.443023	0	0	0	0	0	0	0	0	0	0	0	0	0	0	0	0	0	0	0
Thap4	0.0563768	0.0541514	0.123567	0.0444048	0.0473754	0.0465935	0.0382425	0.014367	0.0759738	0.0522634	0.0669914	0.0498852	0.0395034	0.0118709	0.0469541	0.0642424	0.0486987	0.119648	0.118352	0	0	0	0	0	0	0	0	0	0	0	0	0	0	0	0	0	0	0
Atg4b	0.156111	0.11209	0.124728	0.121375	0.154298	0.0979218	0.176235	0.0571456	0.0926764	0.161922	0.182577	0.0939386	0.0908106	0.0353779	0.161755	0.164739	0.164462	0.111601	0.107879	0	0	0	0	0	0	0	0	0	0	0	0	0	0	0	0	0	0	0
Dtymk	0.143384	0.144095	0.385397	0.229127	0.351637	0.119578	0.198226	0.0786587	0.0799844	0.281914	0.266945	0.380616	0.243414	0.230975	0.275452	0.463751	0.30676	0.00651472	0.400519	0	0	0	0	0	0	0	0	0	0	0	0	0	0	0	1	0	0	0
Ing5	0.135934	0.101281	0.160551	0.1469	0.140032	0.102114	0.111948	0.0714165	0.0859675	0.145874	0.117798	0.0603215	0.130339	0.114238	0.141975	0.140033	0.182243	0.0420276	0	0	0	0	0	0	0	0	0	0	0	0	0	0	0	0	0	0	0	0
D2hgdh	0.034591	0.0432826	0.024042	0.0292107	0.0574166	0.0368434	0.048163	0.00515688	0.0264106	0.0490431	0.050172	0.105355	0.0432971	0.0704867	0.0270332	0.038532	0.044647	0.0103297	0.0387601	0	0	0	0	0	0	0	0	0	0	0	0	0	0	0	0	0	0	0
Gal3st2	0	0	0	0	0	0	0	0	0	0	0	0	0	0	0	0	0	0.0162263	0	0	0	0	0	0	0	0	0	0	0	0	0	0	0	0	0	0	0	0
Gal3st2c	0	0	0	0	0.00105717	0	0	0	0	0	0	0	0	0	0	0	0	0	0	0	0	0	0	0	0	0	0	0	0	0	0	0	0	0	0	0	0	0
Neu4	0	0	0	0	0.0010436	0	0	0	0	0	0	0	0	0	0	0	0	0	0	0	0	0	0	0	0	0	0	0	0	0	0	0	0	0	0	0	0	0
Pdcd1	0.00341484	0.00447741	0.0823991	0.0245738	0.747588	0.0276601	0.0123466	0	0.00947798	0.0557835	0.00874169	0	0.018444	0	0.0509852	0.0321593	0.353165	0.0115523	0	0	0	0	0	0	0	0	0	0	0	0	0	0	0	0	0	0	0	0
Fam174a	0.643688	0.597578	0.641422	0.546951	0.295329	0.588596	0.468243	0.680024	0.129754	0.358565	0.608574	0.269609	0.264766	0.369441	0.319749	0.694354	0.542249	0.560272	0.158769	0	0	0	0	0	0	0	0	0	0	0	0	0	0	0	0	0	0	0
St8sia4	0.70433	0.713396	0.775063	0.71711	0.467376	0.425966	0.672556	0.613193	0.307061	0.731689	0.459657	0.496152	0.678495	0.140338	0.810261	1.12864	0.817872	1.0181	0	0	0	0	0	0	0	0	0	0	0	0	0	0	0	0	0	0	1	0
4930598F16Rik	0	0	0	0.00124983	0	0	0	0	0	0.00296053	0	0	0	0	0	0	0	0	0	0	0	0	0	0	0	0	0	0	0	0	0	0	0	0	0	0	0	0
Slco4c1	0	0	0	0	0	0	0	0	0.254065	0	0.000788076	0	0.00559153	0	0.00271607	0.0147048	0	0	0	0	0	0	0	0	0	0	0	0	0	0	0	0	0	0	0	0	0	0
Panct2	0	0	0	0	0	0	0	0	0.0404683	0	0	0.0207352	0	0	0.00226508	0.00219689	0	0	0	0	0	0	0	0	0	0	0	0	0	0	0	0	0	0	0	0	0	0
Gm28901	0	0	0	0	0.000773212	0	0	0	0.000751787	0	0	0	0	0	0.0038593	0	0	0	0	0	0	0	0	0	0	0	0	0	0	0	0	0	0	0	0	0	0	0
Slco6c1	0.00101405	0	0	0	0	0	0	0	0	0	0	0	0	0	0	0	0	0	0	0	0	0	0	0	0	0	0	0	0	0	0	0	0	0	0	0	0	0
D1Ertd622e	0.44998	0.352134	0.358018	0.317381	0.257885	0.355297	0.313833	0.532292	0.504078	0.159313	0.160453	0.0712254	0.245224	0.00427786	0.150266	0.355341	0.312979	0.173843	0.107879	0	0	0	0	0	0	0	0	0	0	0	0	0	0	0	0	0	0	0
Ppip5k2	0.141582	0.135625	0.0831358	0.144773	0.162756	0.125117	0.132986	0.151856	0.0461877	0.108936	0.0796888	0.109521	0.154774	0.0765241	0.169276	0.190768	0.162765	0.032673	0.119683	0	0	0	0	0	0	0	0	0	0	0	0	0	0	0	0	0	0	0
Gin1	0.0369289	0.0369182	0.100904	0.0681908	0.137521	0.0694224	0.068389	0.0847138	0.0374241	0.113484	0.0845909	0.0498852	0.110568	0	0.0632105	0.12049	0.0996897	0	0.0387656	0	0	0	0	0	0	0	0	0	0	0	0	0	0	0	0	0	0	0
Pam	0.0672181	0.0447927	0.054456	0.0143794	0.0089709	0.0263622	0.0260515	0.0152776	0.0838764	0.0297255	0.0302149	0.123274	0	0.0629705	0.0875709	0.0336008	0.0520319	0	0.226891	0	0	0	0	0	0	0	0	0	0	0	0	0	0	0	0	0	0	1
1810006J02Rik	0	0	0	0	0.00122869	0	0	0	0.00378081	0	0.000674419	0	0	0	0.0382193	0	0	0	0	0	0	0	0	0	0	0	0	0	0	0	0	0	0	0	0	0	0	0
Gm7967	0.00165633	0.0064905	0	0.0114605	0.00245571	0	0.00578225	0	0	0.0168366	0.00764445	0.0577157	0.00939966	0	0	0.00182391	0.0160362	0.0291414	0	0	0	0	0	0	0	0	0	0	0	0	0	0	0	0	0	0	0	0
Gm28187	0.00115957	0.0116698	0	0.0117889	0.00936904	0	0.00707423	0	0.00156388	0.0182068	0.00717378	0	0.00463305	0	0	0	0.00403678	0	0	0	0	0	0	0	0	0	0	0	0	0	0	0	0	0	0	0	0	0
Cdh20	0	0	0	0	0.00350272	0	0	0	0	0	0.000975411	0	0	0	0.00191005	0	0	0	0	0	0	0	0	0	0	0	0	0	0	0	0	0	0	0	0	0	0	0
Rnf152	0.00404558	0.0462054	0.0489601	0.00395109	0.00669674	0	0.065319	0	0.00124368	0.0064916	0.00792042	0	0	0	0	0.00261252	0.0251023	0.194526	0.0786543	0	0	0	0	0	0	0	0	0	0	0	0	0	0	0	0	0	0	0
Gm17634	0	0.00293549	0	0.0024717	0	0	0.00153778	0	0	0	0.00094058	0	0	0	0	0	0	0	0	0	0	0	0	0	0	0	0	0	0	0	0	0	0	0	0	0	0	0
Pign	0.0797668	0.0977839	0.0656969	0.0647604	0.0549859	0.0589854	0.11309	0.0761936	0.044947	0.0689584	0.0494111	0.150534	0.0598075	0.0397593	0.0380689	0.0985652	0.092306	0.0613816	0.0239902	0	0	0	0	0	0	0	0	0	0	0	0	0	0	0	0	0	0	0
2310035C23Rik	0.277467	0.299565	0.324075	0.294274	0.272696	0.275608	0.288903	0.258856	0.14599	0.299463	0.258553	0.361674	0.352549	0.159615	0.279657	0.426687	0.319221	0.247846	0.125961	0	0	0	0	0	0	0	0	0	0	0	0	0	0	0	0	0	0	0
Tnfrsf11a	0.424536	0.384333	0.2767	0.11345	0.0151118	0.411792	0.28219	0.0779054	0.0113433	0.127405	0.132904	0.0388319	0.011355	0	0.00166653	0.0511803	0.27433	0.508004	0.112999	0	0	0	0	0	0	0	0	0	0	0	0	0	0	0	0	0	0	0
Gm7160	0.0295856	0.0187673	0	0.00273969	0.00862204	0.00988733	0.0197463	0.0257701	0.0606129	0.0218659	0.0152632	0	0.0159242	0	0.0228287	0.0189327	0.0309401	0	0	0	0	0	0	0	0	0	0	0	0	0	0	0	0	0	0	0	0	0
Zcchc2	0.186711	0.134653	0.168053	0.108581	0.110758	0.109161	0.102816	0.14319	0.172813	0.0932199	0.109296	0.0408557	0.127755	0.0932555	0.195351	0.126252	0.173434	0.0484208	0.0387601	0	0	0	0	0	0	0	0	0	0	0	0	0	0	0	0	0	0	0
Gm20753	0	0	0	0	0	0	0	0	0	0	0	0	0	0	0	0.00160856	0	0	0	0	0	0	0	0	0	0	0	0	0	0	0	0	0	0	0	0	0	0
Phlpp1	0.0492295	0.0633023	0.0945721	0.0867223	0.0443514	0.0395394	0.0485002	0.0373352	0.00914314	0.0547763	0.112123	0.019823	0.0491745	0.0366378	0.0443224	0.0585838	0.0729775	0.560995	0.165127	0	0	0	0	0	0	0	0	0	0	0	0	0	0	0	0	0	1	0
A530053M12Rik	0	0	0	0.00289198	0	0.00449107	0	0	0	0	0.00657549	0	0	0	0	0.00460239	0	0.0128311	0	0	0	0	0	0	0	0	0	0	0	0	0	0	0	0	0	0	0	0
Bcl2	0.126492	0.113836	0.106526	0.160069	0.291638	0.293709	0.0950897	0.15431	0.0317086	0.889479	0.113297	0.539799	0.345486	0.180207	1.39853	0.167439	0.29933	0.0462163	0.152316	0	0	0	0	0	0	0	0	0	0	0	0	0	0	1	0	0	0	0
D630008O14Rik	0	0	0	0	0.00147496	0	0	0	0	0.00179685	0	0	0.00514776	0	0.00911296	0	0	0	0	0	0	0	0	0	0	0	0	0	0	0	0	0	0	0	0	0	0	0
Kdsr	0.134596	0.112027	0.285889	0.134798	0.153932	0.112302	0.113605	0.0856767	0.0538765	0.339898	0.165709	0.130651	0.0723778	0.338288	0.124143	0.177664	0.198027	0.084288	0.281018	0	0	0	0	0	0	0	0	0	0	0	0	0	0	0	0	0	0	0
Vps4b	0.405577	0.378483	0.617828	0.351339	0.34862	0.344737	0.446533	0.316225	0.444585	0.377008	0.467167	0.156319	0.248337	0.338836	0.342746	0.360794	0.455208	0.509188	0.332904	0	0	0	0	0	0	0	0	0	0	0	0	0	0	0	0	0	0	0
Serpinb5	0	0	0	0	0.00196373	0	0.00548579	0	0	0	0.00355943	0	0	0	0.00374799	0.00312681	0	0.0216478	1.29827	0	0	0	0	0	0	0	0	0	0	0	0	0	0	0	0	0	0	0
Serpinb12	0.0038165	0.00465564	0	0.0026567	0	0	0.00811108	0	0	0.00530354	0.00348747	0	0	0	0.00199659	0.00338015	0	0	0.610361	0	0	0	0	0	0	0	0	0	0	0	0	0	0	0	0	0	0	0
Serpinb3a	0.00187414	0.00183963	0	0.00307021	0.00139504	0	0.0111441	0	0.00203682	0	0.00187181	0	0	0	0.00224016	0.00450371	0.00485494	0	0.649723	0	0	0	0	0	0	0	0	0	0	0	0	0	0	0	0	0	0	0
Serpinb3b	0.00144371	0	0	0	0	0	0	0	0	0	0	0	0	0	0	0	0	0	0	0	0	0	0	0	0	0	0	0	0	0	0	0	0	0	0	0	0	0
Serpinb3c	0	0	0	0	0	0	0	0	0	0	0.0009597	0	0	0	0	0	0	0	0	0	0	0	0	0	0	0	0	0	0	0	0	0	0	0	0	0	0	0
Serpinb11	0	0	0	0	0	0	0	0	0.00153988	0	0	0	0	0	0	0	0	0	0.0778872	0	0	0	0	0	0	0	0	0	0	0	0	0	0	0	0	0	0	0
Serpinb7	0	0.00104522	0	0	0	0	0	0	0	0	0	0	0	0	0	0	0	0	0	0	0	0	0	0	0	0	0	0	0	0	0	0	0	0	0	0	0	0
Serpinb2	0.00108523	0.00882714	0	0.0301866	0.00179737	0.0113795	0.0207518	0.0759806	0.00917228	0.00616457	0.00200642	0	0	0	0	0.0120495	0.0131018	0	0.295691	0	0	0	0	0	0	0	0	0	0	0	0	0	0	0	0	0	0	0
Serpinb8	0.780499	0.542581	0.521575	0.116052	0.00389036	0.231896	0.242109	0.0599938	0.0172602	0.0042717	0.0877841	0.220005	0.0336676	0.0107665	0.00713225	0.0470679	0.287637	0.042615	0.0742338	0	0	0	0	0	0	0	0	0	0	0	0	0	0	0	0	0	0	0
Cdh19	0.00121276	0	0	0	0	0	0	0	0	0	0	0	0	0	0	0	0	0	0	0	0	0	0	0	0	0	0	0	0	0	0	0	0	0	0	0	0	0
Dsel	0.0450496	0.0290725	0.0284242	0.0190985	0.0430102	0.0149767	0.0155804	0.00509303	0.00317225	0.0396142	0.0189854	0	0.0119461	0	0.00687926	0.0170718	0.0470197	0.014767	0.0398942	0	0	0	0	0	0	0	0	0	0	0	0	0	0	0	0	0	0	0
Tsn	0.495479	0.540035	0.699048	0.54711	0.721279	0.488293	0.661159	0.464636	0.152569	0.695702	0.695533	0.60181	0.457146	0.41466	0.625639	0.712866	0.664514	0.594488	0.660793	0	0	0	0	0	0	0	0	0	0	0	0	0	0	0	0	0	0	0
Nifk	0.122973	0.141955	0.0818427	0.167477	0.217451	0.153266	0.155546	0.178205	0.020468	0.18434	0.253064	0.271914	0.113438	0.0976144	0.228329	0.226048	0.194345	0.0863186	0.182664	0	0	0	0	0	0	0	0	0	0	0	0	0	0	0	0	0	0	0
Clasp1	0.156863	0.134838	0.187321	0.122489	0.146463	0.117509	0.148138	0.114282	0.237242	0.121059	0.124502	0.203815	0.333851	0.0419299	0.116156	0.251831	0.200205	0.271575	0.100176	0	0	0	0	0	0	0	0	0	0	0	0	0	0	0	0	0	0	0
2900060B14Rik	0.0395567	0.0348305	0	0.0689528	0.0794401	0.0787878	0.0425144	0.092074	0.0316248	0.113082	0.0619613	0.0362431	0.0722916	0.0414752	0.0588288	0.0587294	0.0646963	0.0968617	0	0	0	0	0	0	0	0	0	0	0	0	0	0	0	0	0	0	0	0
Tfcp2l1	0	0.000499456	0	0	0.001897	0	0	0	0	0	0.000789928	0	0.00175214	0	0	0	0.00888353	0	0.199772	0	0	0	0	0	0	0	0	0	0	0	0	0	0	0	0	0	0	0
Gm29455	0	0	0	0	0	0	0	0	0	0	0	0	0	0.0116839	0.00256891	0	0	0	0	0	0	0	0	0	0	0	0	0	0	0	0	0	0	0	0	0	0	0
Ralb	0.465005	0.446667	0.481823	0.475294	0.0656913	0.477092	0.566009	0.385078	0.40554	0.0755515	0.449672	0.0793902	0.0376295	0.0896846	0.0691522	0.215066	0.38075	0.326301	0.116288	0	0	0	0	0	0	0	0	0	0	0	0	0	0	0	0	0	0	0
Gm27184	0.00142478	0	0	0	0	0	0.00238764	0.0124909	0	0.00330579	0.00247275	0	0.00108098	0	0.00308936	0.00609895	0	0	0	0	0	0	0	0	0	0	0	0	0	0	0	0	0	0	0	0	0	0
Tmem185b	0.0927717	0.120633	0.145239	0.133253	0.103332	0.125708	0.153233	0.195651	0.111068	0.0771952	0.177683	0.185204	0.0488273	0.0525974	0.0808588	0.153444	0.120011	0.0712266	0.0742338	0	0	0	0	0	0	0	0	0	0	0	0	0	0	0	0	0	0	0
3830432H09Rik	0.000834305	0	0	0	0	0	0	0	0	0	0.0010222	0	0	0	0	0	0	0	0	0	0	0	0	0	0	0	0	0	0	0	0	0	0	0	0	0	0	0
Epb41l5	0.00999128	0.00294459	0	0.00122584	0.00613508	0.00230174	0	0	0.000928852	0.0152254	0.00210283	0.0297647	0.0252271	0	0.00235688	0.010039	0	0.0276346	0	0	0	0	0	0	0	0	0	0	0	0	0	0	0	0	0	0	0	0
Ptpn4	0.0341339	0.021547	0.0688119	0.0776281	0.163191	0.0392834	0.0429324	0.0246416	0.00547466	0.0453223	0.122055	0.019823	0.0585154	0	0.309317	0.086181	0.086086	0.0133759	0.151166	0	0	0	0	0	0	0	0	0	0	0	0	0	0	0	0	0	0	0
Tmem177	0.00881432	0.00797003	0.0251441	0.0131749	0.0230016	0.00722262	0.00863005	0.00417685	0.00206737	0.0216335	0.0190463	0	0.039966	0	0.0246049	0.0176652	0.0278773	0.0499746	0	0	0	0	0	0	0	0	0	0	0	0	0	0	0	0	0	0	0	0
Sctr	0.000719837	0	0	0	0.000970232	0	0	0	0	0	0	0	0	0	0.00243179	0	0	0	0	0	0	0	0	0	0	0	0	0	0	0	0	0	0	0	0	0	0	0
Tmem37	0.811339	0.674268	0.707286	0.0391789	0.0488562	0.46958	0.258661	0.0102632	0.0231678	0.00467064	0.0755199	0.137363	0.0266665	0.0152377	0.119749	0.00936657	0.379945	0.0137898	0.112861	0	0	0	0	0	0	0	0	0	0	0	0	0	0	0	0	0	0	0
Dbi	1.13417	1.35428	1.21897	1.37151	0.632693	0.977195	1.68944	1.47324	0.262956	0.528217	1.65732	1.1593	0.463972	0.464274	0.601932	1.40147	1.23437	0.63119	1.68871	0	0	0	0	0	0	0	0	0	0	0	0	0	0	0	0	0	0	1
3110009E18Rik	0.0418324	0.0359797	0	0.0319436	0.0703991	0.0450112	0.05858	0.0370072	0.00409569	0.0592031	0.0397834	0.0201205	0.0361047	0.0520612	0.0353721	0.0525455	0.0346692	0	0.0387656	0	0	0	0	0	0	0	0	0	0	0	0	0	0	0	0	0	0	0
Steap3	0.102129	0.113164	0.0942915	0.0350098	0.00473827	0.0174803	0.210601	0.0400929	0.00248079	0.00146271	0.0247525	0.0410064	0.00871718	0	0.0356103	0.0367581	0.0723608	0	0.116306	0	0	0	0	0	0	0	0	0	0	0	0	0	0	0	0	0	0	0
Marco	0	0.00115015	0	0	0	0	0	0	0	0	0	0	0	0	0	0	0	0	0	0	0	0	0	0	0	0	0	0	0	0	0	0	0	0	0	0	0	0
Insig2	0.176539	0.160591	0.291752	0.175217	0.177387	0.149439	0.170288	0.0999576	0.0417901	0.144214	0.16976	0.101027	0.168112	0.117535	0.159235	0.108327	0.251404	0.114719	0.204706	0	0	0	0	0	0	0	0	0	0	0	0	0	0	0	0	0	0	0
Ccdc93	0.0904309	0.0657687	0.118288	0.065381	0.0623735	0.0792124	0.0503467	0.0710305	0.0359329	0.0597688	0.036634	0.0220848	0.0282397	0.0612962	0.060854	0.0517012	0.126018	0	0	0	0	0	0	0	0	0	0	0	0	0	0	0	0	0	0	0	0	0
Gm15392	0.00086449	0	0	0.00201068	0	0	0	0	0	0	0	0	0	0	0	0	0	0	0	0	0	0	0	0	0	0	0	0	0	0	0	0	0	0	0	0	0	0
Htr5b	0	0	0	0	0	0	0	0	0	0.00353452	0	0	0	0	0	0	0	0	0	0	0	0	0	0	0	0	0	0	0	0	0	0	0	0	0	0	0	0
Ddx18	0.205755	0.219894	0.206364	0.316472	0.325519	0.265712	0.332598	0.16812	0.0288275	0.328922	0.280677	0.292766	0.296358	0.110095	0.347335	0.308607	0.272728	0.138607	0.362616	0	0	0	0	0	0	0	0	0	0	0	0	0	0	0	0	0	0	0
Dpp10	0.00168028	0	0.0214175	0	0	0	0	0.00565656	0	0	0	0	0	0	0	0	0	0	0	0	0	0	0	0	0	0	0	0	0	0	0	0	0	0	0	0	0	0
Actr3	1.41812	1.75092	1.6746	1.92853	1.82513	2.12425	2.03671	2.30871	1.99916	1.70829	1.61029	1.54812	1.35993	0.192914	1.76531	1.76472	1.86595	2.09573	1.01954	0	0	0	0	0	0	0	0	0	0	0	0	0	0	0	0	0	0	0
Slc35f5	0.151998	0.134776	0.128168	0.0588428	0.00930276	0.127917	0.104695	0.104835	0.0230796	0.0121358	0.0759275	0	0.00896436	0	0.0197106	0.0287126	0.0928601	0.0765959	0.0451232	0	0	0	0	0	0	0	0	0	0	0	0	0	0	0	0	0	0	0
Gpr39	0	0	0	0.00354357	0	0	0	0	0	0	0.00448091	0	0	0	0	0	0	0	0	0	0	0	0	0	0	0	0	0	0	0	0	0	0	0	0	0	0	0
Lypd1	0	0.00102203	0	0.00126656	0.000913998	0	0	0	0.00335287	0	0	0	0	0	0	0	0	0	0	0	0	0	0	0	0	0	0	0	0	0	0	0	0	0	0	0	0	0
Nckap5	0	0	0	0	0.0183511	0	0	0	0	0	0	0	0.00280051	0	0	0	0.0228429	0	0.0375137	0	0	0	0	0	0	0	0	0	0	0	0	0	0	0	0	0	0	0
Mgat5	0.0915847	0.118311	0.323428	0.0679406	0.470821	0.231784	0.10909	0.0581705	0.0622076	0.43535	0.0718763	0.268785	0.0309467	0.114781	0.195838	0.151524	0.282727	0.0469317	0.0451232	0	0	0	0	0	0	0	0	0	0	0	0	0	0	0	0	0	0	0
Tmem163	0	0.00176226	0	0.0113436	0.0596734	0	0.00471572	0.00348381	0.00352955	0.00188984	0	0	0.294629	0	0.143096	0.172301	0.00568713	0	0	0	0	0	0	0	0	0	0	0	0	0	0	0	0	0	0	0	0	0
2900009J06Rik	0	0.000752273	0	0	0	0	0	0	0.000874048	0	0.00173763	0	0	0	0	0.00391077	0	0	0	0	0	0	0	0	0	0	0	0	0	0	0	0	0	0	0	0	0	0
Ccnt2	0.300975	0.217113	0.454114	0.29154	0.27685	0.229633	0.241832	0.198552	0.119578	0.32279	0.30279	0.347334	0.241866	0.189302	0.261796	0.256736	0.324288	0.158909	0.251787	0	0	0	0	0	0	0	0	0	0	0	0	0	0	0	0	0	0	0
Map3k19	0	0	0	0.00373654	0.000891398	0	0	0	0	0	0	0	0.00175214	0	0	0.0044418	0	0	0	0	0	0	0	0	0	0	0	0	0	0	0	0	0	0	0	0	0	0
Rab3gap1	0.173931	0.16149	0.09317	0.179273	0.251574	0.141277	0.153709	0.160685	0.0720613	0.254008	0.194875	0.181716	0.254498	0.181092	0.252376	0.299053	0.29247	0.0865259	0.253763	0	0	0	0	0	0	0	0	0	0	0	0	0	0	0	0	0	0	0
Zranb3	0.0172124	0.0178877	0.176236	0.0234118	0.00987086	0	0.0112019	0.00435564	0.0014793	0.00528252	0.00385549	0	0.0314642	0	0.00871105	0.0361991	0	0	0.0786543	0	0	0	0	0	0	0	0	0	0	0	0	0	0	0	0	0	0	0
R3hdm1	0.299302	0.261481	0.356117	0.334085	0.48276	0.281362	0.247494	0.371548	0.122791	0.50117	0.404841	0.277425	0.571336	0.221632	0.391972	0.547139	0.4001	0.20087	0.237995	0	0	0	0	0	0	0	0	0	0	0	0	0	0	0	0	0	0	0
Ubxn4	0.368032	0.448079	0.451461	0.515143	0.631605	0.435767	0.471211	0.408644	0.348328	0.630786	0.639073	0.33523	0.399724	0.329105	0.519449	0.730505	0.655611	0.579034	0.44516	0	0	0	0	0	0	0	0	0	0	0	0	0	0	0	0	0	0	0
Lct	0	0	0	0	0	0	0	0	0.0147041	0	0	0	0	0	0	0	0	0	0	0	0	0	0	0	0	0	0	0	0	0	0	0	0	0	0	0	0	0
Mcm6	0.0981251	0.113967	0.477276	0.249773	0.297759	0.139129	0.131279	0.043526	0.0407744	0.123121	0.119473	0.502264	0.123151	0.086876	0.267011	0.372837	0.209811	0.107293	0.291323	0	0	0	0	0	0	0	0	0	0	0	0	0	0	0	0	0	0	0
Dars	0.171655	0.202899	0.231172	0.282245	0.261397	0.268256	0.246149	0.203749	0.220042	0.300409	0.377933	0.193357	0.200143	0.125741	0.231816	0.405065	0.264446	0.165941	0.162545	0	0	0	0	0	0	0	0	0	0	0	0	0	0	0	0	0	0	0
Cxcr4	0.60558	0.806267	0.809041	0.3826	0.349407	0.62015	0.471042	0.861462	0.811883	0.377685	0.138997	0.678308	1.16666	0.0653471	0.405271	1.02509	0.727682	0.431922	0.0837954	0	0	0	0	0	0	0	1	1	0	0	0	1	0	0	0	0	0	0
Gm26686	0	0	0	0	0.00125963	0	0	0	0	0	0	0	0	0	0	0	0	0	0	0	0	0	0	0	0	0	0	0	0	0	0	0	0	0	0	0	0	0
Thsd7b	0	0	0	0	0.00454306	0.0031799	0.00274085	0	0	0.00193806	0	0	0	0	0.00347095	0	0	0	0	0	0	0	0	0	0	0	0	0	0	0	0	0	0	0	0	0	0	0
Gm16081	0	0	0	0	0	0	0	0	0	0	0	0	0	0.0232784	0	0	0	0	0	0	0	0	0	0	0	0	0	0	0	0	0	0	0	0	0	0	0	0
Gm15674	0	0	0	0	0	0	0	0	0	0	0	0	0.00496844	0	0	0	0	0	0	0	0	0	0	0	0	0	0	0	0	0	0	0	0	0	0	0	0	0
Gm15675	0	0.00159148	0	0	0.00238642	0	0	0	0.0123458	0.00375809	0	0	0.133981	0.0339672	0	0.00325014	0.00396468	0	0	0	0	0	0	0	0	0	0	0	0	0	0	0	0	0	0	0	0	0
Cd55	0.0109631	0.0069028	0	0.00633735	0.0455513	0.00864409	0.00984904	0.0050142	0.233664	0.0041026	0.00281544	0.38986	1.02935	0.940295	0.0498086	0.0463838	0.0282158	0	0.0239902	0	0	0	0	0	0	0	0	0	0	0	0	0	1	0	0	0	0	0
Gm16083	0	0	0	0	0	0	0	0	0	0	0	0	0.00337635	0	0	0	0	0	0	0	0	0	0	0	0	0	0	0	0	0	0	0	0	0	0	0	0	0
Pfkfb2	0.00569858	0.0136373	0	0.0143201	0.0124146	0.0168635	0.00600608	0.00435865	0.00179108	0.00858507	0.00493426	0.0388319	0.00949615	0	0.00840267	0.0167548	0.00523063	0.0112997	0.0387656	0	0	0	0	0	0	0	0	0	0	0	0	0	0	0	0	0	0	0
Yod1	0.0766319	0.0536925	0.166133	0.0853312	0.0698834	0.0771729	0.0552513	0.0626523	0.0271971	0.134108	0.0867416	0.0208859	0.0499982	0.0770975	0.0587114	0.0756528	0.104884	0.0279437	0.146521	0	0	0	0	0	0	0	0	0	0	0	0	0	0	0	0	0	0	0
AA986860	0.0054913	0.00177665	0	0	0	0.00198784	0.00477008	0	0	0	0.00606805	0	0	0	0	0	0	0	0.0239902	0	0	0	0	0	0	0	0	0	0	0	0	0	0	0	0	0	0	0
Gm15848	0	0	0	0	0	0	0	0	0	0	0	0	0.0272584	0	0	0.00304357	0	0	0	0	0	0	0	0	0	0	0	0	0	0	0	0	0	0	0	0	0	0
Pigr	0.00407865	0.00116867	0	0	0	0.00185778	0.00203646	0	0.000646951	0	0.00257053	0	0.0151478	0	0	0	0	0	0.175228	0	0	0	0	0	0	0	0	0	0	0	0	0	0	0	0	0	0	0
Fcmr	0.00191831	0.00559134	0	0.00820415	0.00182244	0.0107886	0.00712235	0	0.00267514	0	0.00269213	0	1.64082	0	0.00232172	0.0603039	0.0208603	0	0	0	0	0	0	0	0	0	0	0	0	0	0	1	0	0	0	0	0	0
Il19	0	0	0	0	0	0	0.00151322	0	0	0	0	0	0	0	0	0	0	0	0	0	0	0	0	0	0	0	0	0	0	0	0	0	0	0	0	0	0	0
Il10	0.0271452	0.0416444	0.121657	0.00129183	0.0278958	0.0243636	0.0149021	0	0	0	0.00588936	0	0.00631139	0.00427786	0.00319703	0.00167081	0.105674	0	0	0	0	0	0	0	0	0	0	0	0	0	0	0	0	0	0	0	0	0
Mapkapk2	0.615865	0.674821	0.535448	0.512367	0.26182	0.486181	0.714547	0.986907	0.472356	0.251641	0.416668	0.31713	0.208193	0.0545453	0.295737	0.786613	0.672273	0.602666	0.304349	0	0	0	0	0	0	0	0	0	0	0	0	0	0	0	0	0	0	0
Dyrk3	0.0112555	0.0278294	0.0908627	0.0821103	0.0249395	0.0165017	0.0998745	0.00432989	0.00200714	0.292766	0.071819	0.0297647	0.00618052	0.0311257	0.0288943	0.114134	0.102336	0.0103297	0.259829	0	0	0	0	0	0	0	0	0	0	0	0	0	0	0	0	0	0	0
Eif2d	0.0338144	0.0561591	0	0.123808	0.142537	0.0391201	0.112421	0.0200571	0.0115459	0.227265	0.106345	0.0220848	0.073411	0.0905287	0.0794854	0.128038	0.121846	0.0932379	0.159405	0	0	0	0	0	0	0	0	0	0	0	0	0	0	0	0	0	0	0
Rassf5	0.255564	0.317369	0.642763	0.436455	0.706636	0.473815	0.42874	0.550151	0.62298	0.603071	0.46719	0.330882	0.259474	0.115468	0.635506	0.423059	0.685677	0.20205	0.162455	0	0	0	0	0	0	0	0	0	0	0	0	0	0	0	0	0	0	0
Ikbke	0.0228527	0.0391902	0.0386568	0.0104571	0.0742318	0.00599804	0.0252372	0.0709096	0.0274788	0.105501	0	0.0491655	0.00822889	0	0.0847425	0.0549346	0.02283	0.0159099	0.159405	0	0	0	0	0	0	0	0	0	0	0	0	0	0	0	0	0	0	0
Gm28913	0.000494152	0.00115758	0	0	0.000901172	0	0	0	0	0	0	0	0	0	0	0	0	0	0	0	0	0	0	0	0	0	0	0	0	0	0	0	0	0	0	0	0	0
Srgap2	0.515698	0.441651	0.463841	0.221781	0.221102	0.463538	0.325998	0.31338	0.110306	0.211007	0.163128	0.215188	0.102309	0.0849256	0.169023	0.206195	0.383767	0.16524	0.148916	0	0	0	0	0	0	0	0	0	0	0	0	0	0	0	0	0	0	0
Fam72a	0.0168859	0.0114123	0.0662504	0.00592012	0.00590007	0.0105799	0.00834062	0.00955833	0.00617041	0.00222188	0.0074784	0	0	0	0.00601454	0.0750309	0.0100922	0	0	0	0	0	0	0	0	0	0	0	0	0	0	0	0	0	0	0	0	0
Ctse	0.00583486	0.0122905	0	0.0107156	0.0324588	0.0414296	0.00132147	0.0436173	0.0948955	0.0509889	0.0143042	0.275469	0.0275081	0.014272	0.0297207	0.0325357	0.00778776	0	0	0	0	0	0	0	0	0	0	0	0	0	0	0	0	0	0	0	0	0
Rab7b	0.710158	0.851509	0.580372	0.400927	0.00565402	0.616343	0.695159	0.126973	0.0252801	0.00533568	0.165465	0.136113	0.024089	0	0.015146	0.117618	0.425347	0.0589249	0.238102	0	0	0	0	0	1	0	0	0	0	0	0	0	0	0	0	0	0	0
Slc26a9	0	0	0	0	0	0	0.0014755	0	0	0	0	0	0	0	0	0	0	0	0	0	0	0	0	0	0	0	0	0	0	0	0	0	0	0	0	0	0	0
Pm20d1	0	0	0	0.0024717	0	0	0.0019215	0	0	0	0	0	0	0	0	0	0	0	0	0	0	0	0	0	0	0	0	0	0	0	0	0	0	0	0	0	0	0
Slc41a1	0.0604895	0.0502802	0.0809228	0.098079	0.0775744	0.0588223	0.0704472	0.0388565	0.00904996	0.044696	0.0958412	0	0.0952945	0	0.0661053	0.0596612	0.0854098	0.225281	0.0871958	0	0	0	0	0	0	0	0	0	0	0	0	0	0	0	0	0	0	0
Rab29	0.104762	0.11714	0.304182	0.145371	0.0711248	0.115298	0.158912	0.194476	0.0369561	0.0526423	0.142586	0	0.0400306	0.0658628	0.0460605	0.154096	0.154471	0.188159	0	0	0	0	0	0	0	0	0	0	0	0	0	0	0	0	0	0	0	0
Nucks1	0.565334	0.524448	1.51673	0.681578	0.81294	0.436866	0.687168	0.297368	0.171178	0.676164	0.65886	1.05319	0.46666	0.389733	0.678697	1.46972	0.731983	0.42814	0.824012	0	0	1	0	0	0	0	0	0	0	0	0	0	0	0	1	0	0	0
Slc45a3	0.00371115	0.00131688	0	0	0	0	0	0	0.000751787	0	0	0.278623	0	1.25641	0	0.0129324	0	0.0183088	0.0239902	0	0	0	0	0	0	0	0	0	0	0	0	0	1	0	0	0	0	0
Elk4	0.216386	0.176374	0.256699	0.223353	0.288722	0.120158	0.247953	0.164816	0.0956095	0.467061	0.255356	0.0498852	0.451935	0.125705	0.401902	0.274092	0.327781	0.131404	0.323368	0	0	0	0	0	0	0	0	0	0	0	0	0	0	0	0	0	0	0
Mfsd4a	0.0394996	0.0208148	0.0211212	0.0245599	0.0923759	0.0274424	0.0318771	0.026555	0.00698893	0.127098	0.0537858	0.0499218	0.119754	0.0219469	0.118236	0.0839832	0.0454879	0.014767	0.139391	0	0	0	0	0	0	0	0	0	0	0	0	0	0	0	0	0	0	0
Gm26892	0	0	0	0.00454323	0.00218246	0	0	0	0	0.00350615	0	0	0	0	0	0	0	0	0	0	0	0	0	0	0	0	0	0	0	0	0	0	0	0	0	0	0	0
Cdk18	0.00327554	0.00893415	0.0211212	0.00150127	0	0.102575	0.00670614	0	0	0	0.0522802	0.0201205	0	0	0	0.00491275	0	0.0167317	0	0	0	0	0	0	0	0	0	0	0	0	0	0	0	0	0	0	0	0
Klhdc8a	0	0	0	0	0	0	0	0	0	0.00137536	0	0	0	0.0632861	0	0	0	0	0.0812677	0	0	0	0	0	0	0	0	0	0	0	0	0	0	0	0	0	0	0
Nuak2	0.220603	0.299855	0.34302	0.372405	0.0104636	0.27447	0.319415	0.53397	0.233978	0.0757727	0.163412	0.172998	0.196144	0.168838	0.0156317	0.267361	0.27986	0.600014	0	0	0	0	0	0	0	0	0	0	0	0	0	0	0	0	0	0	0	0
F730311O21Rik	0.00267482	0.00114566	0	0.00613274	0	0	0	0	0	0	0	0	0.00921606	0	0	0.00625966	0.00357599	0.0245108	0	0	0	0	0	0	0	0	0	0	0	0	0	0	0	0	0	0	0	0
Tmcc2	0.101364	0.0846046	0.0961386	0.0698153	0.000740853	0.0418042	0.114416	0.0328075	0	0.00204551	0.0157045	0.0752	0	0.0226064	0	0.0282889	0.0518437	0.0690025	0	0	0	0	0	0	0	0	0	0	0	0	0	0	0	0	0	0	0	0
Dstyk	0.218568	0.206283	0.221987	0.192664	0.052329	0.0823155	0.322806	0.178135	0.107877	0.113556	0.130362	0.0609168	0.0785354	0.0938451	0.0688293	0.141929	0.257794	0.224949	0.111186	0	0	0	0	0	0	0	0	0	0	0	0	0	0	0	0	0	0	0
Rbbp5	0.0763694	0.0740043	0.232836	0.0885742	0.0928222	0.0621117	0.112334	0.0601537	0.0428424	0.0603014	0.0982316	0.205706	0.0619009	0.0543874	0.0801332	0.128242	0.13639	0.047234	0.112741	0	0	0	0	0	0	0	0	0	0	0	0	0	0	0	0	0	0	0
Tmem81	0.0214048	0.0182251	0	0.0135564	0.0242007	0.0160097	0.00692467	0	0.00834721	0.0145217	0.0123551	0	0.0237295	0	0.0181208	0.0198571	0.0488885	0	0.0239902	0	0	0	0	0	0	0	0	0	0	0	0	0	0	0	0	0	0	0
Cntn2	0	0	0	0	0	0	0.00196815	0	0.00144291	0	0	0	0.00418842	0	0	0.00430971	0	0	0	0	0	0	0	0	0	0	0	0	0	0	0	0	0	0	0	0	0	0
Nfasc	0.00158708	0	0	0	0	0	0	0	0	0	0	0	0	0	0	0	0	0	0	0	0	0	0	0	0	0	0	0	0	0	0	0	0	0	0	0	0	0
Lrrn2	0	0	0	0.00217391	0.184474	0	0.00397281	0	0.00127765	0.127216	0.0117896	0	0.00709498	0	0.0127956	0	0.0636669	0	0.0451232	0	0	0	0	0	0	0	0	0	0	0	0	0	0	0	0	0	0	0
Mdm4	0.277626	0.222447	0.473641	0.199318	0.330435	0.245128	0.24555	0.17737	0.2338	0.342266	0.264718	0.318448	0.384993	0.105976	0.285438	0.329954	0.324473	0.453189	0.232342	0	0	0	0	0	0	0	0	0	0	0	0	0	0	0	0	0	0	0
Pik3c2b	0.00058597	0.000863765	0	0.00174958	0.00407188	0.00280881	0	0	0.0197184	0.00155179	0.00113488	0	0.172358	0	0.0148751	0.0151903	0	0	0.130096	0	0	0	0	0	0	0	0	0	0	0	0	0	0	0	0	0	0	0
Ppp1r15b	0.402102	0.39792	0.55139	0.35858	0.165122	0.271124	0.428295	0.517982	0.473048	0.182598	0.190068	0.306099	0.166561	0.203566	0.183816	0.317233	0.402033	0.280395	0.0813556	0	0	0	0	0	0	0	0	0	0	0	0	0	0	0	0	0	0	0
Plekha6	0.0019205	0.000646075	0	0.00279344	0.00628886	0	0	0	0.00375407	0	0	0	0.00237305	0	0.00827876	0.00649576	0	0	0.0809228	0	0	0	0	0	0	0	0	0	0	0	0	0	0	0	0	0	0	0
Ren1	0	0.000840133	0	0	0	0	0	0	0	0	0	0	0.0151266	0	0	0	0	0	0	0	0	0	0	0	0	0	0	0	0	0	0	0	0	0	0	0	0	0
Etnk2	0	0	0	0.00198288	0.000967595	0	0.00680725	0	0	0	0	0	0.00901347	0	0	0.00268365	0	0	0	0	0	0	0	0	0	0	0	0	0	0	0	0	0	0	0	0	0	0
Sox13	0.00539069	0.0011039	0	0.00217391	0.226228	0.00346837	0.0218759	0.00718483	0.00474405	0.00648507	0.00251937	0.0201205	0.00280051	0.0424389	0.0100837	0.00306914	0.0710863	0	0	0	0	0	0	0	0	0	0	0	0	0	0	0	0	0	0	0	0	0
Snrpe	0.641563	0.783643	0.955809	1.10973	1.17178	0.827851	1.01501	1.09642	0.25546	1.13403	1.02844	1.14759	1.06673	0.803303	1.12256	1.44804	1.01843	0.931791	1.11912	0	0	0	0	0	0	0	0	0	0	0	0	0	0	0	1	0	0	0
Gm26706	0	0	0	0	0	0	0	0	0	0.00197685	0	0	0	0	0	0	0.0101969	0	0	0	0	0	0	0	0	0	0	0	0	0	0	0	0	0	0	0	0	0
Zc3h11a	0.0183383	0.0309547	0.0641256	0.0214403	0.0282978	0.00795172	0.0149286	0.00551953	0.0120505	0.0442803	0.024997	0.0520937	0.0237191	0.0162755	0.0325297	0.0292136	0.0496769	0.0549758	0	0	0	0	0	0	0	0	0	0	0	0	0	0	0	0	0	0	0	0
Gm38394	0.0205077	0.00821933	0.0228752	0.0132736	0.0171877	0.00445754	0.0112633	0.00637209	0.00154867	0.0140495	0.0132872	0	0.0148659	0.0118637	0.00329968	0.0139196	0.023606	0	0.0387656	0	0	0	0	0	0	0	0	0	0	0	0	0	0	0	0	0	0	0
Lax1	0.000494152	0.00470084	0	0.00818084	0.292461	0.0117531	0.00261317	0.0125495	0.00284668	0.191243	0.00806539	0	0.120153	0.021462	0.286903	0.00598348	0.135902	0	0	0	0	0	0	0	0	0	0	0	0	0	0	0	0	0	0	0	0	0
Atp2b4	0.077959	0.161983	0.217933	0.225966	0.528889	0.0824852	0.213376	0.0636991	0.0120423	0.415546	0.632976	0.145575	0.0149621	0	0.537389	0.287045	0.49846	0.146004	0.309941	0	0	0	0	0	0	0	0	0	0	0	0	0	0	0	0	0	0	0
Prelp	0	0.00124077	0	0	0	0	0	0	0	0	0	0	0	0	0	0	0	0	0.0957659	0	0	0	0	0	0	0	0	0	0	0	0	0	0	0	0	0	0	0
Fmod	0	0	0	0	0	0	0	0	0	0	0.000934506	0	0	0	0	0	0	0	0	0	0	0	0	0	0	0	0	0	0	0	0	0	0	0	0	0	0	0
Btg2	1.87382	1.97296	1.79773	2.15585	1.67711	2.17113	2.27829	2.31919	2.27604	2.10897	2.2955	1.73651	1.92537	0.142469	2.29469	1.81129	2.30729	1.39521	1.19783	0	0	0	0	0	0	0	0	1	0	0	0	0	0	1	0	0	0	0
Chit1	0	0	0	0	0	0	0	0	0.0156916	0	0.000909905	0	0	0	0.00316219	0.0151199	0	0	0.697779	0	0	0	0	0	0	0	0	0	0	0	0	0	0	0	0	0	0	0
Chil1	0.00469528	0.00460996	0	0	0.00244832	0.0325533	0	0	1.25876	0	0.00311782	0	0.00988886	0	0.00342322	0.0112276	0	0	0	0	0	0	0	0	0	0	0	0	0	0	0	0	0	0	0	0	0	0
Mybph	0	0	0	0	0	0.0264065	0	0	0	0	0	0	0	0	0	0	0	0.0112997	0	0	0	0	0	0	0	0	0	0	0	0	0	0	0	0	0	0	0	0
Adora1	0	0.000805897	0	0	0	0.0792819	0	0	0	0	0.0012072	0	0	0	0	0	0	0	0	0	0	0	0	0	0	0	0	0	0	0	0	0	0	0	0	0	0	0
Ppfia4	0.17439	0.279132	0.133335	0.538579	0.0051597	1.01069	0.268359	0.483304	0.0108897	0.00653026	0.708696	0.0752	0.0212893	0	0.00202895	0.650851	0.277666	0.117995	0	0	0	0	0	0	1	0	0	0	0	0	0	0	0	0	0	0	0	0
Tmem183a	0.165278	0.130869	0.146445	0.200357	0.148422	0.12893	0.21432	0.138835	0.104528	0.152012	0.158062	0.256677	0.137967	0.0935313	0.171244	0.270629	0.185382	0.307539	0.241122	0	0	0	0	0	0	0	0	0	0	0	0	0	0	0	0	0	0	0
4933406M09Rik	0	0	0	0	0	0	0	0	0	0	0.0010597	0	0	0	0	0	0	0	0	0	0	0	0	0	0	0	0	0	0	0	0	0	0	0	0	0	0	0
Cyb5r1	0.114186	0.127109	0.023816	0.211763	0.0581123	0.166401	0.16535	0.206606	0.168907	0.0498226	0.218036	0.129334	0.0311741	0.135866	0.028478	0.0983507	0.138942	0.0509568	0.221739	0	0	0	0	0	0	0	0	0	0	0	0	0	0	0	0	0	0	0
Adipor1	0.511066	0.440981	0.473931	0.373811	0.295307	0.627127	0.424254	0.84441	1.34768	0.334998	0.45942	0.401079	0.309864	0.190023	0.397535	0.424343	0.499892	0.390342	0.551811	0	0	0	0	0	0	0	0	1	0	0	0	0	0	0	0	0	0	0
Platr1	0.00181311	0.00145415	0	0	0.00110184	0.00487923	0.00232843	0	0.00514191	0	0.000868043	0	0	0	0	0.0041697	0	0	0	0	0	0	0	0	0	0	0	0	0	0	0	0	0	0	0	0	0	0
Klhl12	0.0331173	0.0274668	0.0225516	0.0186631	0.0755835	0.00291381	0.0349397	0.0401076	0.0638089	0.0767747	0.00420056	0.068726	0.0562894	0.0610031	0.0602448	0.0422297	0.0539716	0.0122766	0.142427	0	0	0	0	0	0	0	0	0	0	0	0	0	0	0	0	0	0	0
Rabif	0.0617957	0.0921458	0.0792959	0.0575703	0.121651	0.0907846	0.0733519	0.0641654	0.0708908	0.126253	0.087548	0.0486558	0.103638	0.0879922	0.140702	0.0938173	0.130644	0.125881	0.0239902	0	0	0	0	0	0	0	0	0	0	0	0	0	0	0	0	0	0	0
Kdm5b	0.118072	0.105912	0	0.0805116	0.171428	0.0528573	0.102139	0.112799	0.316602	0.248404	0.13161	0.401701	0.23274	0.172634	0.22794	0.113288	0.241092	0.085429	0.205314	0	0	0	0	0	0	0	0	0	0	0	0	0	0	0	0	0	0	0
Syt2	0	0	0	0	0	0	0	0	0.00184306	0	0.00118103	0	0	0	0	0	0	0	0	0	0	0	0	0	0	0	0	0	0	0	0	0	0	0	0	0	0	0
Ppp1r12b	0.0520357	0.0346819	0.0413603	0.0258932	0.0508611	0.0262454	0.0356367	0.00644695	0.0277721	0.0370755	0.0362781	0.0399435	0.0257517	0	0.0259613	0.0249184	0.0409517	0.0142388	0.161776	0	0	0	0	0	0	0	0	0	0	0	0	0	0	0	0	0	0	0
Ube2t	0.0229667	0.0169655	0.19687	0.0469126	0.0787566	0.0151635	0.0190482	0.00930152	0.0225804	0.0353518	0.0257441	0.056191	0.0453293	0.0626505	0.046087	0.247192	0.0537722	0.0103297	0	0	0	0	0	0	0	0	0	0	0	0	0	0	0	0	0	0	0	0
Ptpn7	0.162349	0.306424	0.527636	0.318866	0.797338	0.225544	0.503903	0.0665845	0.128338	0.683624	0.251957	0.424701	0.108409	0.578973	0.464913	0.25597	0.670052	0.0168444	0.0451232	0	0	0	0	0	0	0	0	0	0	0	0	0	0	0	0	0	0	0
Arl8a	0.557176	0.531932	0.532833	0.385894	0.25164	0.461293	0.574788	0.412621	0.320642	0.267242	0.441378	0.261981	0.312738	0.321894	0.244497	0.36729	0.458964	0.66255	0.356153	0	0	0	0	0	0	0	0	0	0	0	0	0	0	0	0	0	0	0
Gm15445	0.0230309	0.0169015	0.0166825	0.00554533	0.00635346	0.010599	0.0064996	0	0.00657333	0.0066657	0.0027864	0	0	0.0176415	0	0.0061188	0.0231436	0	0	0	0	0	0	0	0	0	0	0	0	0	0	0	0	0	0	0	0	0
Gm26642	0	0	0	0.00108191	0	0	0	0	0	0.00180286	0	0	0	0	0	0	0	0	0	0	0	0	0	0	0	0	0	0	0	0	0	0	0	0	0	0	0	0
Elf3	0.00118642	0	0	0	0	0	0	0	0	0	0	0	0	0	0	0	0	0	0.100378	0	0	0	0	0	0	0	0	0	0	0	0	0	0	0	0	0	0	0
Rnpep	0.51524	0.524805	0.41496	0.398072	0.215543	0.417369	0.415595	0.668017	0.309983	0.186338	0.453057	0.215024	0.119525	0.042251	0.150834	0.466195	0.429738	0.208942	0.313661	0	0	0	0	0	0	0	0	0	0	0	0	0	0	0	0	0	0	0
Timm17a	0.20745	0.237002	0.207883	0.350224	0.382739	0.272729	0.351837	0.23086	0.0389611	0.382798	0.341019	0.303583	0.180727	0.157001	0.370387	0.342262	0.279773	0.309577	0.54813	0	0	0	0	0	0	0	0	0	0	0	0	0	0	0	0	0	0	0
Shisa4	0.00564203	0.00621895	0.0166825	0.00311597	0.00262533	0.00371324	0.00374752	0.00569063	0	0.00130825	0.00453787	0	0	0	0	0.00353371	0	0	0	0	0	0	0	0	0	0	0	0	0	0	0	0	0	0	0	0	0	0
Ipo9	0.0906627	0.0876172	0.224544	0.0907493	0.0794788	0.083577	0.0987736	0.0495011	0.0135027	0.0720347	0.0981572	0.111417	0.0576861	0.0199326	0.0723252	0.155266	0.10054	0	0.0239902	0	0	0	0	0	0	0	0	0	0	0	0	0	0	0	0	0	0	0
Nav1	0.7546	0.570689	0.497061	0.61222	0.0646216	0.176205	0.749879	0.376392	0.0273629	0.0412023	0.459963	0.27702	0.0308362	0.798959	0.175969	0.165656	0.54442	0.759359	0.188486	0	0	0	0	0	0	0	0	0	0	0	0	0	0	0	0	0	0	0
Gm4793	0	0.000756859	0	0.00182728	0.00681028	0	0	0	0	0	0.000979003	0	0	0.0198895	0.0439788	0	0.00526269	0	0	0	0	0	0	0	0	0	0	0	0	0	0	0	0	0	0	0	0	0
Gm38399	0.0884719	0.0477817	0.0888614	0.0606849	0.00167238	0.0103449	0.0603588	0.023129	0.00187302	0	0.0152235	0	0	0	0	0.0138993	0.0537709	0.186476	0	0	0	0	0	0	0	0	0	0	0	0	0	0	0	0	0	0	0	0
Csrp1	0.190673	0.217833	0.312865	0.369828	0.29849	0.0888042	0.301968	0.0828485	0.0640784	0.296333	0.282324	0.373119	0.193485	0.0615904	0.220259	0.50421	0.270296	1.01755	0.617538	0	0	0	0	0	0	0	0	0	0	0	0	0	0	0	0	0	1	1
Phlda3	0.0296158	0.0401118	0.128754	0.0554495	0.0302916	0.019401	0.0778842	0.00671788	0.00347312	0.0344877	0.0189991	0.0689886	0.00209091	0.0154884	0.00348837	0.0257763	0.0727494	0.0588849	0.623042	0	0	0	0	0	0	0	0	0	0	0	0	0	0	0	0	0	0	0
Tnni1	0	0.000919117	0	0	0	0	0	0	0	0	0	0	0	0	0.0200488	0	0.00807174	0	0.117432	0	0	0	0	0	0	0	0	0	0	0	0	0	0	0	0	0	0	0
Lad1	0.00164755	0	0	0	0.00103504	0	0	0	0	0	0.00102461	0	0	0	0	0	0	0.433928	0.851247	0	0	0	0	0	0	0	0	0	0	0	0	0	0	0	0	0	0	0
Tnnt2	0	0	0	0	0	0	0	0	0	0	0	0	0.0054576	0	0	0.00300958	0	0.0123811	0.0386722	0	0	0	0	0	0	0	0	0	0	0	0	0	0	0	0	0	0	0
Pkp1	0	0	0	0.00115826	0	0	0	0	0	0	0.00192261	0	0	0	0.00278447	0	0	0.00651472	0.709909	0	0	0	0	0	0	0	0	0	0	0	0	0	0	0	0	0	0	0
Igfn1	0	0	0	0	0	0	0	0	0	0	0	0	0	0	0	0.00413482	0	0	0	0	0	0	0	0	0	0	0	0	0	0	0	0	0	0	0	0	0	0
Tmem9	0.0892312	0.0460342	0.158784	0.0180664	0.0604923	0.0240667	0.011185	0.0106922	0.00583648	0.0792322	0.0180749	0.151714	0.0673582	0.560399	0.033535	0.0619476	0.068172	0	0.268823	0	0	0	0	0	0	0	0	0	0	0	0	0	0	0	0	0	0	0
Cacna1s	0	0.00435537	0	0.0625615	0.00758322	0.00176748	0.0108836	0	0	0	0.00694536	0.0279206	0.00851341	0	0	0.0041842	0.010623	0.452244	0	0	0	0	0	0	0	0	0	0	0	0	0	0	0	0	0	0	0	0
Gm37759	0	0	0	0.00201068	0	0	0.00131995	0	0	0	0	0	0	0	0	0.00402965	0	0	0	0	0	0	0	0	0	0	0	0	0	0	0	0	0	0	0	0	0	0
Kif21b	0.062356	0.0643655	0.0809228	0.11329	0.214143	0.171656	0.0679218	0.13287	0.25608	0.171385	0.0413382	0.107674	0.2891	0	0.279589	0.125411	0.138414	0.356469	0.0387601	0	0	0	0	0	0	0	0	0	0	0	0	0	0	0	0	0	0	0
Mroh3	0	0	0	0	0	0	0	0	0	0	0.000796052	0	0	0	0	0	0	0	0	0	0	0	0	0	0	0	0	0	0	0	0	0	0	0	0	0	0	0
5730559C18Rik	0	0.000511293	0	0	0	0	0	0	0	0.0019575	0	0	0	0	0	0	0	0	0.276654	0	0	0	0	0	0	0	0	0	0	0	0	0	0	0	0	0	0	0
A430034D21Rik	0	0.000792289	0	0	0	0	0	0	0	0	0	0	0	0	0	0	0	0	0	0	0	0	0	0	0	0	0	0	0	0	0	0	0	0	0	0	0	0
Gm37552	0	0	0	0.00170683	0.00222186	0	0	0	0	0.00715689	0.000963933	0	0	0	0.00269877	0	0	0	0	0	0	0	0	0	0	0	0	0	0	0	0	0	0	0	0	0	0	0
Gm26781	0	0	0	0	0	0	0	0	0	0.00161252	0	0	0	0	0	0	0	0	0	0	0	0	0	0	0	0	0	0	0	0	0	0	0	0	0	0	0	0
Gpr25	0	0	0	0.00217141	0	0	0	0	0	0	0	0	0	0	0	0.00344278	0	0	0	0	0	0	0	0	0	0	0	0	0	0	0	0	0	0	0	0	0	0
Camsap2	0.153035	0.118344	0.221347	0.0751611	0.0863606	0.087727	0.103117	0.0786878	0.00884876	0.0863618	0.186365	0.104319	0.0584299	0	0.0982571	0.0834146	0.14056	0.0151019	0.0652437	0	0	0	0	0	0	0	0	0	0	0	0	0	0	0	0	0	0	0
Ddx59	0.0263782	0.0166658	0	0.0379867	0.015721	0.014573	0.0177068	0.0094395	0.00429362	0.0190444	0.0215131	0.0284303	0.0370377	0.0385251	0.0170549	0.0482692	0.0303308	0.0122199	0.0387601	0	0	0	0	0	0	0	0	0	0	0	0	0	0	0	0	0	0	0
Kif14	0	0	0.113204	0.00229342	0.0156676	0	0	0	0.00943796	0	0	0.0416211	0.00171955	0	0.00202895	0.160134	0	0	0	0	0	0	0	0	0	0	0	0	0	0	0	0	0	0	0	0	0	0
Gm33994	0	0	0	0	0	0	0	0	0	0.00193377	0	0	0	0	0	0	0	0	0	0	0	0	0	0	0	0	0	0	0	0	0	0	0	0	0	0	0	0
Platr23	0	0	0	0	0.00153323	0	0	0	0	0.00213568	0	0	0.00477771	0	0	0	0	0	0	0	0	0	0	0	0	0	0	0	0	0	0	0	0	0	0	0	0	0
Zfp281	0.131754	0.115682	0.096398	0.0567942	0.0861961	0.081747	0.0864474	0.102196	0.134068	0.121468	0.0754766	0.0895191	0.122374	0.169586	0.117148	0.0683539	0.0829385	0.103891	0.0388502	0	0	0	0	0	0	0	0	0	0	0	0	0	0	0	0	0	0	0
Gm19705	0.00164206	0.00585303	0	0.00596287	0.00299785	0	0	0	0.140459	0.00147031	0.00108128	0	0	0	0.0291323	0.0208732	0.00532131	0	0	0	0	0	0	0	0	0	0	0	0	0	0	0	0	0	0	0	0	0
Gm26936	0	0.00130077	0	0	0	0	0.00135942	0	0	0	0	0	0	0	0	0	0	0	0	0	0	0	0	0	0	0	0	0	0	0	0	0	0	0	0	0	0	0
A430106G13Rik	0.0213439	0.0163945	0	0.00479153	0.00369434	0.00411276	0.0284795	0	0.000646951	0.00195003	0.00253241	0	0.0274892	0	0.0050876	0.0124373	0.0144213	0	0	0	0	0	0	0	0	0	0	0	0	0	0	0	0	0	0	0	0	0
Ptprc	1.18113	1.58294	1.44322	1.78813	1.99263	1.71778	1.97936	2.25365	2.23166	1.95452	1.48987	1.17199	1.6275	0.957262	2.46008	1.49791	1.95625	1.31011	0.0451232	0	0	0	0	1	0	0	0	1	0	0	0	0	0	1	0	0	0	0
Gm28556	0	0.00296942	0	0.00123955	0	0	0	0	0	0	0	0	0.00551048	0	0	0.00174614	0.00351577	0	0	0	0	0	0	0	0	0	0	0	0	0	0	0	0	0	0	0	0	0
Atp6v1g3	0	0	0	0	0.000943034	0	0	0	0	0	0	0	0	0	0	0	0	0	0	0	0	0	0	0	0	0	0	0	0	0	0	0	0	0	0	0	0	0
Nek7	0.531915	0.39955	0.643323	0.390627	0.493231	0.41888	0.396217	0.406628	0.139989	0.575029	0.468927	0.163799	0.356315	0.142822	0.427158	0.496608	0.533835	0.287354	0.119595	0	0	0	0	0	0	0	0	0	0	0	0	0	0	0	0	0	0	0
Lhx9	0.000831898	0.000861504	0	0.00193255	0	0	0	0	0	0	0	0	0	0	0	0	0	0	0	0	0	0	0	0	0	0	0	0	0	0	0	0	0	0	0	0	0	0
2310009B15Rik	0.103549	0.122228	0.132897	0.164047	0.0678748	0.0920711	0.16644	0.164961	0.036853	0.0425351	0.107611	0.162322	0.0294649	0.0385041	0.061623	0.124566	0.135311	0.191785	0.217775	0	0	0	0	0	0	0	0	0	0	0	0	0	0	0	0	0	0	0
Dennd1b	0.37078	0.36714	0.539409	0.487503	0.520601	0.40666	0.496924	0.165499	0.314706	0.544168	0.634845	0.356311	0.445964	0.356526	0.563384	0.398305	0.536445	0.328248	0.233003	0	0	0	0	0	0	0	0	0	0	0	0	0	0	0	0	0	0	0
Zbtb41	0.0579013	0.0532202	0.146805	0.0363782	0.0582691	0.0506568	0.0618438	0.0579542	0.0124798	0.0669662	0.0474263	0.0208859	0.0504945	0.0351368	0.0458539	0.050864	0.0568919	0.0226024	0.103878	0	0	0	0	0	0	0	0	0	0	0	0	0	0	0	0	0	0	0
Aspm	0.00258693	0.00189028	0.547947	0.00764219	0.0389913	0	0.00647162	0	0.02393	0.00232984	0.00337557	0.0786674	0.0111671	0	0.00570875	0.374161	0.00926058	0	0.0387656	0	0	0	0	0	0	0	0	0	0	0	0	0	0	0	0	0	0	0
Gm4788	0.00842349	0.00431403	0	0	0	0	0.00309938	0	0	0	0	0	0	0	0	0	0	0	0	0	0	0	0	0	0	0	0	0	0	0	0	0	0	0	0	0	0	0
Cfhr2	0.00730941	0	0	0	0	0	0	0	0	0	0.000849486	0	0	0	0	0	0	0	0	0	0	0	0	0	0	0	0	0	0	0	0	0	0	0	0	0	0	0
Cfh	2.28157	0.90042	1.19249	0.417416	0.0331169	0.826408	0.34101	0.369143	0.0628417	0.0307177	0.14112	0.279091	0.0853107	0	0.0454893	0.134395	0.840204	0.050093	0.194677	1	0	0	0	0	0	0	0	0	0	0	0	0	0	0	0	0	0	0
Kcnt2	0.00953968	0.00326228	0	0	0	0	0	0	0	0	0	0	0	0	0	0	0	0	0	0	0	0	0	0	0	0	0	0	0	0	0	0	0	0	0	0	0	0
Cdc73	0.237647	0.190136	0.265726	0.210964	0.286387	0.194372	0.234786	0.191931	0.160951	0.296264	0.295785	0.129117	0.241614	0.306481	0.249318	0.316097	0.326925	0.283596	0.0627558	0	0	0	0	0	0	0	0	0	0	0	0	0	0	0	0	0	0	0
B3galt2	0.000710279	0	0	0.00293707	0.0494929	0	0	0.00355426	0	0.135647	0.0018072	0	0.00889127	0.0388774	0.00515298	0.00913999	0.017519	0	0	0	0	0	0	0	0	0	0	0	0	0	0	0	0	0	0	0	0	0
Glrx2	0.184477	0.233371	0.19484	0.272226	0.286852	0.202599	0.306274	0.314017	0.152803	0.316886	0.357286	0.270936	0.219746	0.226714	0.282544	0.369238	0.319479	0.212164	0.567886	0	0	0	0	0	0	0	0	0	0	0	0	0	0	0	0	0	0	0
Trove2	0.160118	0.0960258	0.202939	0.0564914	0.062835	0.0674795	0.0686904	0.0319748	0.018525	0.0813834	0.0904893	0.107637	0.00794733	0.125373	0.0477563	0.0440647	0.16704	0.0183088	0.163318	0	0	0	0	0	0	0	0	0	0	0	0	0	0	0	0	0	0	0
Uchl5	0.1396	0.194407	0.232519	0.240413	0.232384	0.203039	0.224566	0.146359	0.131046	0.223859	0.269199	0.347404	0.158582	0.154299	0.214915	0.461961	0.21711	0.108489	0.530909	0	0	0	0	0	0	0	0	0	0	0	0	0	0	0	0	0	0	0
Rgs2	0.588032	0.828381	0.683246	0.743802	0.774223	1.55985	0.834221	1.13393	1.14435	1.61464	1.40616	1.15111	0.848653	1.1633	1.30351	0.785879	1.07955	0.581474	0.0742338	0	0	0	0	0	0	0	0	0	1	0	0	0	0	1	0	0	0	0
Rgs13	0	0	0	0	0.00196986	0	0	0	0	0	0	0.181365	0.0309651	1.07009	0	0	0	0	0	0	0	0	0	0	0	0	0	0	0	0	0	0	1	0	0	0	0	0
Rgs1	0.256003	0.499606	0.396434	0.129249	1.31736	2.34589	0.348597	0.122852	0.0460563	1.13732	0.552597	0.854479	0.119233	1.06169	1.92502	0.375008	1.09739	1.69621	0	0	0	0	0	1	1	0	0	0	0	0	0	0	1	1	0	0	1	0
Rgs18	0.397011	0.329387	0.412339	0.47742	0.0137347	0.0638077	0.403047	0.270456	0.525897	0.307412	0.994831	0.937562	0.107182	1.04756	0.11676	0.563205	0.325957	0.0506695	0	0	0	0	0	0	0	0	0	0	0	0	0	0	1	0	0	0	0	0
Gm29514	0	0	0	0	0	0	0	0	0.00203682	0	0	0	0	0	0	0	0	0	0	0	0	0	0	0	0	0	0	0	0	0	0	0	0	0	0	0	0	0
Pla2g4a	0.146649	0.15757	0.241048	0.0662859	0.00722395	0.203011	0.118668	0.108519	0.114093	0.00543285	0.15559	0.2683	0.0155399	0.0742185	0	0.101227	0.045507	0.0112997	0.0691134	0	0	0	0	0	0	0	0	0	0	0	0	0	0	0	0	0	0	0
Ptgs2	0.0213593	0.230393	0.0453507	0.086283	0.0132494	0.113661	0.170509	0.407193	1.05517	0.00850454	0.0478428	0.34073	0.0272862	0.0383168	0.00287712	0.12473	0.0757806	0.225069	0	0	0	0	0	0	0	0	0	1	0	0	0	0	0	0	0	0	0	0
Ptgs2os2	0.000704636	0.00559932	0	0.00135167	0.00065794	0.00957756	0	0.00457361	0.12496	0	0.00694701	0	0.00467237	0	0	0.00174614	0.00370432	0	0	0	0	0	0	0	0	0	0	0	0	0	0	0	0	0	0	0	0	0
Pdc	0.00360442	0	0	0	0	0	0	0	0	0	0	0	0	0	0	0	0	0	0	0	0	0	0	0	0	0	0	0	0	0	0	0	0	0	0	0	0	0
BC003331	0.232215	0.224112	0.298324	0.188989	0.129792	0.165587	0.215702	0.150039	0.0528486	0.121262	0.251336	0.164264	0.0903946	0.101703	0.108907	0.204701	0.277254	0.0502855	0.379395	0	0	0	0	0	0	0	0	0	0	0	0	0	0	0	0	0	0	0
Tpr	0.959221	0.82434	1.16152	0.836894	1.12294	0.850831	0.867478	0.867778	0.408983	1.10744	0.940288	1.00886	0.816454	0.758683	1.10566	1.02773	1.04574	0.649879	1.10428	0	0	0	0	0	0	0	0	0	0	0	0	0	0	0	0	0	0	0
Prg4	0.00417935	0.00522685	0	0.00517081	0.00504203	0	0	0	0	0.00438566	0.00331114	0	0.00575285	0	0.00276184	0.00225148	0	0	0.136319	0	0	0	0	0	0	0	0	0	0	0	0	0	0	0	0	0	0	0
Hmcn1	0	0	0	0	0	0	0	0	0	0	0	0	0	0	0	0	0	0	0.167746	0	0	0	0	0	0	0	0	0	0	0	0	0	0	0	0	0	0	0
Gm10138	0.0939619	0.105627	0.176383	0.0677479	0.0494363	0.131893	0.0607014	0.0787137	0.0146429	0.109802	0.22019	0.0891117	0.138265	0.043824	0.0603864	0.119531	0.105477	0.0304595	0	0	0	0	0	0	0	0	0	0	0	0	0	0	0	0	0	0	0	0
Ivns1abp	0.443828	0.400007	0.621425	0.52765	0.307926	0.924617	0.396449	0.200567	0.0938887	0.477818	1.23767	0.478073	0.439155	0.108387	0.266818	0.604977	0.530353	0.406389	0.825578	0	0	0	0	0	0	0	0	0	0	0	0	0	0	0	0	0	0	0
Swt1	0.209599	0.198292	0.356089	0.268567	0.324228	0.243148	0.165231	0.159921	0.14045	0.3349	0.379461	0.241613	0.254801	0.382033	0.392718	0.287146	0.264251	0.105787	0.170072	0	0	0	0	0	0	0	0	0	0	0	0	0	0	0	0	0	0	0
Trmt1l	0.162389	0.12774	0.176008	0.141761	0.174426	0.100211	0.149611	0.121125	0.0731464	0.132324	0.202396	0.122973	0.218514	0.0266406	0.266495	0.173833	0.258748	0.114996	0.135874	0	0	0	0	0	0	0	0	0	0	0	0	0	0	0	0	0	0	0
Rnf2	0.197561	0.149652	0.234217	0.147126	0.127454	0.132055	0.153696	0.155699	0.0880872	0.106398	0.0956714	0.177347	0.208535	0.234884	0.130882	0.204203	0.137262	0.0818798	0.0451232	0	0	0	0	0	0	0	0	0	0	0	0	0	0	0	0	0	0	0
Fam129a	0.477621	0.681289	0.736672	0.965146	0.552629	0.910456	0.708425	0.741402	0.776758	0.789617	1.11552	0.858025	0.0443454	0.358525	0.226489	0.44666	0.890573	1.08451	0.19841	0	0	0	0	0	0	0	0	0	0	0	0	0	0	0	0	0	1	0
2810414N06Rik	0.00504324	0.00183774	0	0.00297212	0.005092	0	0.00154767	0	0	0.00199097	0	0	0.00582013	0	0	0	0	0	0	0	0	0	0	0	0	0	0	0	0	0	0	0	0	0	0	0	0	0
Edem3	0.0805763	0.0553704	0.10466	0.0605101	0.0746711	0.0779194	0.0791833	0.0857957	0.0352869	0.0770488	0.0768481	0.22515	0.14657	0.170287	0.0694946	0.175137	0.0489334	0.0400876	0	0	0	0	0	0	0	0	0	0	0	0	0	0	0	0	0	0	0	0
1700025G04Rik	0.068316	0.250388	0.134835	0.570172	0.0348185	0.292204	0.458037	0.144415	0.0156521	0.165214	0.757154	0.0546635	0.0100166	0.0175096	0.19143	0.251843	0.378425	0.247079	0.466006	0	0	0	0	0	0	0	0	0	0	0	0	0	0	0	0	0	0	1
Tsen15	0.0741806	0.0535201	0.214417	0.0487508	0.12781	0.0525968	0.0867677	0.00804153	0.0113802	0.163688	0.0563707	0.107259	0.0408021	0.0527974	0.0814519	0.0989985	0.113056	0.0329901	0.181288	0	0	0	0	0	0	0	0	0	0	0	0	0	0	0	0	0	0	0
Colgalt2	0	0	0	0.00298615	0.003453	0	0	0	0.00359732	0.0380848	0.00568612	0	0	0	0	0.00318698	0	0	0	0	0	0	0	0	0	0	0	0	0	0	0	0	0	0	0	0	0	0
Rgl1	0.841148	0.493018	0.43049	0.0776425	0.00345023	0.100978	0.17918	0.00975367	0.0269934	0.00122182	0.0353798	0.131145	0.0564406	0.202551	0.0363945	0.0876566	0.237423	0.0310255	0.0451232	0	0	0	0	0	0	0	0	0	0	0	0	0	0	0	0	0	0	0
Arpc5	1.53663	1.69346	1.68218	1.70916	1.53593	1.4112	2.00926	1.88613	2.15687	1.44966	1.79613	1.40932	1.36557	0.801767	1.42582	1.68206	1.75661	1.98692	0.818385	0	0	0	0	0	0	0	0	0	0	0	0	0	0	0	0	0	0	0
Ncf2	0.899625	1.10226	0.873816	0.996878	0.0337441	1.09649	1.20606	1.66792	1.89495	0.0636041	1.14102	0.961615	0.412079	0.108408	0.079878	0.70005	0.842315	0.477166	0	0	0	0	0	0	0	0	1	1	0	0	0	0	0	0	0	0	0	0
Smg7	0.176209	0.192804	0.284242	0.199637	0.163727	0.121246	0.218387	0.123878	0.0851996	0.176815	0.144518	0.215869	0.253837	0.0322373	0.179039	0.223193	0.251091	0.250063	0.0451232	0	0	0	0	0	0	0	0	0	0	0	0	0	0	0	0	0	0	0
Nmnat2	0	0	0	0	0.00173484	0	0	0	0	0	0	0	0	0	0.00741263	0	0	0	0	0	0	0	0	0	0	0	0	0	0	0	0	0	0	0	0	0	0	0
Gm28960	0	0	0	0	0	0	0	0	0	0.00159711	0	0	0	0	0	0	0	0	0	0	0	0	0	0	0	0	0	0	0	0	0	0	0	0	0	0	0	0
Lamc2	0	0	0	0	0.000927226	0	0	0	0	0	0	0	0	0	0	0	0	0	0.0239902	0	0	0	0	0	0	0	0	0	0	0	0	0	0	0	0	0	0	0
Lamc1	0.0879975	0.062865	0.114179	0.0125783	0.118504	0.0328083	0.0414671	0.00832515	0.00270289	0.124493	0.0216313	0	0.0715131	0.0232784	0.0130696	0.0227737	0.114934	0.0599411	0.165805	0	0	0	0	0	0	0	0	0	0	0	0	0	0	0	0	0	0	0
Shcbp1l	0.0026543	0.00746772	0	0.00581196	0	0.0136013	0.00202641	0	0.00162593	0	0.010424	0	0.00325306	0	0	0.00377845	0	0	0	0	0	0	0	0	0	0	0	0	0	0	0	0	0	0	0	0	0	0
Dhx9	0.377811	0.322734	0.534589	0.317967	0.38554	0.32585	0.350394	0.240226	0.0868551	0.34212	0.291581	0.367664	0.608672	0.272682	0.426278	0.538817	0.471182	0.23758	0.310683	0	0	0	0	0	0	0	0	0	0	0	0	0	0	0	0	0	0	0
Npl	0.372824	0.088261	0.319687	0.00898937	0.0328804	0.0770831	0.0392873	0.00551953	0.00501363	0.0449054	0.0102492	0.293991	0.00443546	0.0185498	0.00301764	0.0324091	0.123577	0	0.0451232	0	0	0	0	0	0	0	0	0	0	0	0	0	0	0	0	0	0	0
Rgs8	0	0	0	0	0.000594536	0	0	0	0	0	0	0.0207352	0	0	0.00570863	0	0.00796665	0	0	0	0	0	0	0	0	0	0	0	0	0	0	0	0	0	0	0	0	0
C230024C17Rik	0.00171734	0	0	0	0.00307205	0	0	0	0	0	0	0	0	0	0	0.00165727	0	0	0	0	0	0	0	0	0	0	0	0	0	0	0	0	0	0	0	0	0	0
Rgs16	0.00324418	0.00561531	0.0246777	0.00485958	0.100289	0	0	0.00832515	0	0.00147728	0	0.019823	0.00791044	0.0521217	0.0571149	0	0.118403	0	0	0	0	0	0	0	0	0	0	0	0	0	0	0	0	0	0	0	0	0
Gm28513	0.00203533	0.00103251	0	0	0	0	0	0	0	0.00129824	0.000821138	0	0	0	0	0	0	0	0	0	0	0	0	0	0	0	0	0	0	0	0	0	0	0	0	0	0	0
Rnasel	0.79549	0.328191	0.659126	0.0908946	0.307327	0.146553	0.249255	0.326885	0.379891	0.211869	0.0524769	0.386386	0.0569506	0.4659	0.163245	0.167101	0.396966	0.0245108	0.0387601	0	0	0	0	0	0	0	0	0	0	0	0	0	0	0	0	0	0	0
Rgsl1	0.00309624	0	0	0	0.000848334	0	0	0	0.00285406	0	0.00151078	0	0.00232463	0	0	0	0	0	0	0	0	0	0	0	0	0	0	0	0	0	0	0	0	0	0	0	0	0
Teddm2	0.00279602	0.000948961	0	0.00450394	0.00394896	0	0.00488674	0	0.00203682	0	0.00667933	0	0	0	0.00202895	0.00868465	0	0	0	0	0	0	0	0	0	0	0	0	0	0	0	0	0	0	0	0	0	0
Glul	1.89134	1.23933	1.45	0.485933	0.206029	0.8812	0.679225	0.480805	0.216625	0.231317	0.612709	0.717659	0.275424	0.599664	0.279462	0.408132	0.959104	0.373511	0.238256	1	0	0	0	0	0	0	0	0	0	0	0	0	0	0	0	0	0	0
Gm29290	0.00273925	0	0	0	0	0.00601466	0	0	0	0	0	0	0	0	0	0	0	0	0	0	0	0	0	0	0	0	0	0	0	0	0	0	0	0	0	0	0	0
Gm29291	0.0152607	0.0146287	0	0.00217141	0	0.0106066	0.00396329	0	0	0	0.0010222	0	0	0	0	0	0	0	0	0	0	0	0	0	0	0	0	0	0	0	0	0	0	0	0	0	0	0
Gm28286	0	0	0	0	0	0.0032371	0	0	0	0	0	0	0	0	0	0	0	0	0	0	0	0	0	0	0	0	0	0	0	0	0	0	0	0	0	0	0	0
A830008E24Rik	0	0.0020708	0	0	0.00141332	0.0168614	0	0	0	0	0.00388732	0.019823	0	0	0	0	0	0	0	0	0	0	0	0	0	0	0	0	0	0	0	0	0	0	0	0	0	0
Cacna1e	0	0.00120988	0	0.00407947	0	0	0.00600661	0	0.00557036	0.00122182	0.0478755	0	0.180703	0	0	0.120591	0.00449316	0	0	0	0	0	0	0	0	0	0	0	0	0	0	0	0	0	0	0	0	0
Gm29282	0	0	0	0	0	0	0	0	0	0	0	0	0	0	0.00271018	0	0	0	0	0	0	0	0	0	0	0	0	0	0	0	0	0	0	0	0	0	0	0
Gm9530	0.00283633	0.0073282	0	0.0544502	0.00152438	0.0283203	0.0385086	0.00495122	0.00219974	0.00175736	0.0803323	0.036368	0	0	0.00166653	0.0206549	0.0247291	0.112486	0	0	0	0	0	0	0	0	0	0	0	0	0	0	0	0	0	0	0	0
Ier5	1.35419	1.56423	1.18889	1.57542	0.982131	1.72929	1.55733	1.6965	1.20589	1.27343	1.51566	0.752201	1.36787	0.321462	1.357	1.28862	1.59098	1.78564	0.209422	0	0	0	0	0	0	0	0	0	0	0	0	0	0	0	0	0	0	0
Mr1	0.0393648	0.0376178	0.0219743	0.00448202	0.0536503	0.0391581	0.0202275	0	0.00250878	0.0509007	0.0173674	0	0.0358423	0.0475446	0.0521187	0.02148	0.0370649	0	0	0	0	0	0	0	0	0	0	0	0	0	0	0	0	0	0	0	0	0
Stx6	0.140131	0.163128	0.102122	0.143836	0.270645	0.153313	0.227575	0.157558	0.0601473	0.16936	0.191788	0.0399435	0.111409	0.0444423	0.152654	0.19233	0.254362	0.297248	0.0451232	0	0	0	0	0	0	0	0	0	0	0	0	0	0	0	0	0	0	0
BC034090	0	0	0	0	0.000724675	0	0	0	0	0	0	0	0	0	0	0	0.00461616	0	0	0	0	0	0	0	0	0	0	0	0	0	0	0	0	0	0	0	0	0
Xpr1	0.372645	0.35814	0.331591	0.285717	0.319212	0.2187	0.363949	0.369429	0.31765	0.254564	0.269986	0.165209	0.355264	0.255517	0.287586	0.27227	0.534133	0.117056	0.180191	0	0	0	0	0	0	0	0	0	0	0	0	0	0	0	0	0	0	0
Gm5532	0.000583201	0	0	0	0	0	0	0	0	0	0	0	0	0	0	0	0	0	0	0	0	0	0	0	0	0	0	0	0	0	0	0	0	0	0	0	0	0
Acbd6	0.174554	0.194514	0.154836	0.272894	0.326934	0.228473	0.215537	0.232159	0.139973	0.351112	0.362721	0.28469	0.191081	0.0921313	0.306611	0.34722	0.282011	0.15594	0.557218	0	0	0	0	0	0	0	0	0	0	0	0	0	0	0	0	0	0	0
Lhx4	0	0	0	0	0.00054413	0	0	0	0	0	0	0	0	0	0	0	0	0	0	0	0	0	0	0	0	0	0	0	0	0	0	0	0	0	0	0	0	0
Qsox1	0.109309	0.111183	0.159065	0.114656	0.191492	0.101176	0.114212	0.0844	0.407925	0.167473	0.0751842	0.139068	0.0490628	0.109873	0.13872	0.11558	0.156668	0	0.144141	0	0	0	0	0	0	0	0	0	0	0	0	0	0	0	0	0	0	0
Cep350	0.27977	0.285428	0.484773	0.3199	0.291353	0.238616	0.288908	0.315362	0.27457	0.285406	0.351237	0.319872	0.221184	0.145255	0.21367	0.359705	0.346049	0.603054	0.0813611	0	0	0	0	0	0	0	0	0	0	0	0	0	0	0	0	0	0	0
Tor1aip1	0.731108	0.725526	0.919844	0.645326	0.641623	0.765049	0.770099	0.884611	0.600453	0.527822	0.797966	0.281914	0.512381	0.383632	0.41139	0.678475	0.761285	0.663466	0.430964	0	0	0	0	0	0	0	0	0	0	0	0	0	0	0	0	0	0	0
Tor1aip2	0.21047	0.211736	0.157818	0.181558	0.200859	0.181856	0.213969	0.170564	0.0809671	0.168831	0.186949	0.137916	0.136285	0.331441	0.158138	0.234202	0.260235	0.561598	0.416181	0	0	0	0	0	0	0	0	0	0	0	0	0	0	0	0	0	0	0
Tdrd5	0	0	0	0	0.00198542	0	0	0	0.000928852	0	0	0	0	0.138914	0	0	0	0	0.0778872	0	0	0	0	0	0	0	0	0	0	0	0	0	0	0	0	0	0	0
Nphs2	0	0	0	0	0	0	0	0	0	0	0	0	0	0.0984121	0.00392103	0	0	0	0	0	0	0	0	0	0	0	0	0	0	0	0	0	0	0	0	0	0	0
Axdnd1	0.0041298	0.00174527	0	0.00207754	0.00139987	0.00327074	0.0019215	0	0.00090635	0.00199312	0.00671117	0.0672622	0	0.0217657	0.0029052	0.0064584	0	0.0142388	0	0	0	0	0	0	0	0	0	0	0	0	0	0	0	0	0	0	0	0
Gm2000	0.0467936	0.054737	0.0513634	0.10378	0.0554431	0.0750946	0.0940773	0.0616357	0.0163405	0.109107	0.0999237	0.0994592	0.0594449	0.0150035	0.132069	0.0949198	0.0425839	0.0769583	0.0451232	0	0	0	0	0	0	0	0	0	0	0	0	0	0	0	0	0	0	0
Soat1	0.392528	0.418764	0.29831	0.368406	0.291979	0.575982	0.34925	0.753233	0.368728	0.297493	0.767483	0.237784	0.167942	0.57603	0.285329	0.451189	0.462747	0.233579	0.156104	0	0	0	0	0	0	0	0	0	0	0	0	0	0	0	0	0	0	0
Gm10031	0.00505686	0.00413337	0	0.00556998	0.00717448	0	0.00944651	0.00432603	0.00210172	0.00491994	0.00192977	0	0.00613876	0.0184393	0.00204825	0.0167138	0.0206573	0.0255324	0.0386722	0	0	0	0	0	0	0	0	0	0	0	0	0	0	0	0	0	0	0
Abl2	0.186094	0.175044	0.198307	0.100613	0.0714676	0.130858	0.16778	0.0487463	0.0318856	0.0763853	0.107237	0.094154	0.124587	0.025956	0.125856	0.112993	0.152617	0.0726062	0.0838888	0	0	0	0	0	0	0	0	0	0	0	0	0	0	0	0	0	0	0
Tor3a	0.121365	0.213783	0.374908	0.204451	0.123026	0.373223	0.161541	0.319223	0.0435949	0.113893	0.237479	0.203448	0.15652	0.0561962	0.109745	0.208901	0.154275	0.131879	0.0375137	0	0	0	0	0	0	0	0	0	0	0	0	0	0	0	0	0	0	0
Fam20b	0.10928	0.102465	0.292654	0.0975201	0.0722445	0.0757528	0.165307	0.119685	0.0741668	0.116861	0.0750189	0.189004	0.0675351	0.242109	0.0641375	0.155646	0.102224	0.0614945	0.10265	0	0	0	0	0	0	0	0	0	0	0	0	0	0	0	0	0	0	0
Ralgps2	0.28935	0.0818058	0.187997	0.0594986	0.176621	0.0806399	0.0534886	0.0372438	0.0279352	0.124402	0.0172639	0.0407089	1.23159	0.0691254	0.0212472	0.207362	0.129986	0	0.192429	0	0	0	0	0	0	0	0	0	0	0	0	0	0	0	0	0	0	0
Angptl1	0.00185779	0.00104641	0	0	0	0.00390692	0.00250103	0	0	0.0024634	0	0	0.0363038	0	0.00232172	0.00180511	0.0105051	0	0	0	0	0	0	0	0	0	0	0	0	0	0	0	0	0	0	0	0	0
4930439D14Rik	0	0	0	0	0.000386595	0	0	0	0.000964044	0.00134223	0	0	0.00985444	0	0	0	0	0	0	0	0	0	0	0	0	0	0	0	0	0	0	0	0	0	0	0	0	0
Gm28694	0	0.000747153	0	0	0	0	0	0	0	0	0	0	0.00514306	0	0	0	0	0	0	0	0	0	0	0	0	0	0	0	0	0	0	0	0	0	0	0	0	0
Rasal2	0.116489	0.0224072	0.0784794	0.00506621	0.00737173	0.0219181	0.0278943	0.0145271	0.00283086	0.0423623	0.0286312	0	0.0128455	0.014272	0.00901727	0.0375036	0.0267349	0.209638	0.0451232	0	0	0	0	0	0	0	0	0	0	0	0	0	0	0	0	0	0	0
Cryzl2	0.0564439	0.0599875	0	0.0946783	0.00964331	0.0673531	0.0784686	0.0287645	0.0156429	0.0357828	0.0460636	0.163271	0.0423895	0.0339655	0.0158293	0.061216	0.0686692	0.00860215	0.0778872	0	0	0	0	0	0	0	0	0	0	0	0	0	0	0	0	0	0	0
Sec16b	0.00728021	0.0032391	0	0.00734235	0.00862467	0.0021484	0.0214157	0	0.00894082	0.00864425	0	0.0422248	0.00371515	0	0.00377163	0.0079547	0.00335869	0	0	0	0	0	0	0	0	0	0	0	0	0	0	0	0	0	0	0	0	0
Brinp2	0	0	0	0	0.00110998	0	0	0	0	0	0	0	0	0	0	0	0	0	0	0	0	0	0	0	0	0	0	0	0	0	0	0	0	0	0	0	0	0
Cop1	0.246884	0.280212	0.238769	0.382121	0.237983	0.263469	0.340912	0.52246	0.509658	0.22167	0.389173	0.2913	0.474477	0.12128	0.2208	0.507593	0.336086	0.455471	0.475348	0	0	0	0	0	0	0	0	0	0	0	0	0	0	0	0	0	0	0
Tnr	0.000684952	0	0	0	0	0	0	0	0	0	0.00215783	0	0	0	0	0	0.00747784	0.0198738	0	0	0	0	0	0	0	0	0	0	0	0	0	0	0	0	0	0	0	0
Gm37294	0	0	0	0	0	0	0	0	0	0.00199204	0	0	0	0	0	0	0	0	0	0	0	0	0	0	0	0	0	0	0	0	0	0	0	0	0	0	0	0
4930523C07Rik	0.0851522	0.338002	0.441551	0.99394	0.742208	0.0958937	0.702116	0.47814	0.457239	1.3451	0.518967	0.354069	1.23393	0.362493	0.856665	0.592715	0.798633	1.42374	0.276271	0	0	0	1	1	0	0	0	0	1	0	0	1	0	0	0	0	1	0
4930562F07Rik	0.00124648	0.000979153	0	0.00690851	0.00148883	0	0.00259591	0	0.00144813	0.00173603	0.000682781	0	0	0	0.00255602	0.00187509	0	0	0	0	0	0	0	0	0	0	0	0	0	0	0	0	0	0	0	0	0	0
Tnn	0	0	0	0.00197619	0	0	0	0	0	0	0	0	0	0	0	0	0	0	0	0	0	0	0	0	0	0	0	0	0	0	0	0	0	0	0	0	0	0
Mrps14	0.371591	0.48073	0.53415	0.68237	0.734713	0.559314	0.619622	0.575428	0.231041	0.770765	0.822425	0.551998	0.543449	0.573372	0.767359	0.909675	0.667924	0.535542	1.03147	0	0	0	0	0	0	0	0	0	0	0	0	0	0	0	0	0	0	0
Cacybp	0.412006	0.466428	0.507662	0.578241	0.490735	0.421392	0.530983	0.461143	0.123207	0.512812	0.548715	0.46801	0.499459	0.298147	0.573551	0.785633	0.535583	0.368724	0.600594	0	0	0	0	0	0	0	0	0	0	0	0	0	0	0	0	0	0	0
Rabgap1l	0.367284	0.265423	0.402103	0.299916	0.9188	0.0721971	0.251668	0.164161	0.108417	0.435013	0.443618	0.280157	0.618328	0.0812405	0.595252	0.671674	0.711324	0.93897	0	0	0	0	0	0	0	0	0	0	0	0	0	0	0	0	0	0	1	0
Gm36975	0.000779933	0	0	0	0.000489421	0	0	0	0	0	0.00106544	0	0	0	0	0.00449935	0	0	0	0	0	0	0	0	0	0	0	0	0	0	0	0	0	0	0	0	0	0
Gm37083	0	0	0	0	0.00308164	0	0.00174919	0	0	0	0	0	0	0	0.00664314	0	0	0.0309209	0	0	0	0	0	0	0	0	0	0	0	0	0	0	0	0	0	0	0	0
Gm38060	0.000690095	0	0	0	0	0	0	0	0	0	0	0	0	0	0	0	0	0	0	0	0	0	0	0	0	0	0	0	0	0	0	0	0	0	0	0	0	0
Rc3h1	0.423104	0.369074	0.448271	0.28796	0.287794	0.283884	0.34541	0.207134	0.204102	0.29885	0.31697	0.284153	0.261719	0.186671	0.260253	0.282536	0.36057	0.252955	0.242214	0	0	0	0	0	0	0	0	0	0	0	0	0	0	0	0	0	0	0
Serpinc1	0.0144474	0.0056395	0	0.0106993	0.0174333	0.00949798	0.00640392	0.00570439	0.00752997	0.0178727	0.0099717	0.0208859	0.00949912	0	0.00356007	0.0136954	0.0309949	0.0133759	0.0388502	0	0	0	0	0	0	0	0	0	0	0	0	0	0	0	0	0	0	0
Zbtb37	0.0941524	0.0826479	0.130979	0.0569423	0.116871	0.0776132	0.0759202	0.0557793	0.0651175	0.151194	0.087222	0.168633	0.107439	0.0790489	0.118881	0.10409	0.108323	0.0303808	0	0	0	0	0	0	0	0	0	0	0	0	0	0	0	0	0	0	0	0
Gm37362	0	0	0	0	0	0	0	0	0	0.00191239	0	0	0	0	0	0.00205251	0	0	0	0	0	0	0	0	0	0	0	0	0	0	0	0	0	0	0	0	0	0
Dars2	0.0272815	0.0316347	0.0809121	0.0249493	0.0189134	0.0228218	0.031657	0.0230275	0.0137538	0.0154939	0.0325567	0.0416211	0.00719789	0.0363288	0.027497	0.0660101	0.026439	0.0196704	0	0	0	0	0	0	0	0	0	0	0	0	0	0	0	0	0	0	0	0
Gm37634	0.00503015	0.0019506	0	0.00385415	0.00515369	0.0111156	0.00189919	0	0.0024108	0.00679884	0.00336053	0	0.00100994	0	0	0	0.00332355	0	0.0387656	0	0	0	0	0	0	0	0	0	0	0	0	0	0	0	0	0	0	0
Cenpl	0.0352802	0.0644142	0.259546	0.0423981	0.0797092	0.0457076	0.0563546	0.0352267	0.0586594	0.0379649	0.0695999	0.090119	0.0399409	0.0212676	0.0646958	0.290191	0.0617284	0.0392597	0.0387656	0	0	0	0	0	0	0	0	0	0	0	0	0	0	0	0	0	0	0
Klhl20	0.0663729	0.0721825	0.0535683	0.104299	0.111645	0.0754878	0.101578	0.0559339	0.0336083	0.118392	0.0829677	0.0775008	0.100843	0.0668078	0.150096	0.0992922	0.08423	0.0292022	0	0	0	0	0	0	0	0	0	0	0	0	0	0	0	0	0	0	0	0
Ankrd45	0	0	0	0	0	0.0138057	0.00164008	0	0	0	0.000642632	0	0	0	0	0	0.00407821	0	0	0	0	0	0	0	0	0	0	0	0	0	0	0	0	0	0	0	0	0
Prdx6	0.251167	0.366969	0.358136	0.655794	1.13775	0.39517	0.422272	1.27979	1.16082	1.1505	1.17483	1.27422	0.34721	0.402809	1.35777	1.00717	0.757402	0.554873	1.58434	0	0	0	0	1	0	0	0	0	1	1	0	0	0	0	0	0	0	0
Tnfsf4	0	0	0	0	0.00113497	0	0	0	0	0.00318085	0	0	0	0	0.017481	0.00590526	0	0.0766492	0	0	0	0	0	0	0	0	0	0	0	0	0	0	0	0	0	0	0	0
Tnfsf18	0.00404337	0	0	0	0.00407414	0	0	0	0.0012785	0.0161307	0	0	0	0	0	0	0.00523063	0	0	0	0	0	0	0	0	0	0	0	0	0	0	0	0	0	0	0	0	0
Fasl	0.00155144	0	0.0166825	0.00374394	0.0602301	0	0	0	0	0.00130825	0	0	0.00280197	0	0.443069	0	0.0394029	0.0122766	0	0	0	0	0	0	0	0	0	0	0	0	0	0	0	0	0	0	0	0
Suco	0.103686	0.0983992	0.0917918	0.122353	0.153271	0.114637	0.142533	0.112916	0.37099	0.1884	0.119127	0.353222	0.0785183	0.285611	0.333536	0.167847	0.251486	0.163804	0	0	0	0	0	0	0	0	0	0	0	0	0	0	0	0	0	0	0	0
4930558K02Rik	0.000639138	0	0	0	0	0	0	0	0	0.00223959	0.00439496	0	0	0	0	0	0.00796911	0	0	0	0	0	0	0	0	0	0	0	0	0	0	0	0	0	0	0	0	0
Pigc	0.103007	0.078213	0	0.0946005	0.0844765	0.0893261	0.0987652	0.102511	0.0569812	0.0494545	0.108296	0.0875716	0.0585197	0.088489	0.0819877	0.106643	0.0515523	0.0593385	0.0386722	0	0	0	0	0	0	0	0	0	0	0	0	0	0	0	0	0	0	0
Dnm3	0.00212892	0.00366763	0	0	0.00140372	0	0	0	0	0	0	0.0609168	0.00375242	0.292611	0	0.00165727	0	0	0.0388502	0	0	0	0	0	0	0	0	0	0	0	0	0	0	0	0	0	0	0
2810442N19Rik	0.00156623	0.00150449	0	0	0	0	0	0	0.00211775	0	0	0	0	0	0	0	0	0	0	0	0	0	0	0	0	0	0	0	0	0	0	0	0	0	0	0	0	0
Mettl13	0.026842	0.03325	0.0900243	0.0251029	0.0334077	0.0369246	0.0292306	0.0680933	0.00564944	0.0479231	0.0234369	0.0706356	0.0228893	0.0228528	0.0404983	0.0213835	0.0403047	0	0.0807447	0	0	0	0	0	0	0	0	0	0	0	0	0	0	0	0	0	0	0
Vamp4	0.30259	0.255672	0.376475	0.338534	0.389109	0.246453	0.342666	0.498425	0.190158	0.302925	0.424972	0.432168	0.177597	0.265089	0.229129	0.293805	0.365209	0.290433	0.288418	0	0	0	0	0	0	0	0	0	0	0	0	0	0	0	0	0	0	0
Myoc	0.00127632	0	0	0	0	0	0	0	0	0	0	0	0	0	0	0	0	0	0	0	0	0	0	0	0	0	0	0	0	0	0	0	0	0	0	0	0	0
Prrc2c	0.735608	0.727064	0.981003	0.765418	1.07387	0.700463	0.777325	0.772262	0.41689	1.28102	0.726072	0.879488	1.05312	0.662567	1.13716	1.00635	1.06109	0.636244	0.680094	0	0	0	0	1	0	0	0	0	1	0	0	0	0	1	0	0	0	0
Fmo1	0.000893724	0.00182245	0	0	0	0	0	0	0	0	0	0	0	0	0	0	0	0	0.0817775	0	0	0	0	0	0	0	0	0	0	0	0	0	0	0	0	0	0	0
Fmo2	0.00293884	0.00142747	0	0	0	0	0.00313653	0	0	0	0	0	0	0	0	0	0	0	0.34419	0	0	0	0	0	0	0	0	0	0	0	0	0	0	0	0	0	0	0
Fmo6	0.000953048	0	0	0	0	0	0	0	0	0	0	0	0	0	0	0	0	0	0	0	0	0	0	0	0	0	0	0	0	0	0	0	0	0	0	0	0	0
Prrx1	0.00198393	0.0026372	0	0	0	0	0	0	0	0	0	0	0	0	0	0	0	0	0.0742338	0	0	0	0	0	0	0	0	0	0	0	0	0	0	0	0	0	0	0
Gorab	0.0205964	0.0360028	0.0597477	0.0202273	0.0437397	0.00566044	0.0343082	0.0698802	0.00501807	0.030672	0.0423743	0.0214895	0.0203792	0	0.0334086	0.0237363	0.0350472	0.00860215	0.0420726	0	0	0	0	0	0	0	0	0	0	0	0	0	0	0	0	0	0	0
Kifap3	0.135172	0.110032	0.160805	0.0866269	0.0684975	0.102051	0.109864	0.0319692	0.0110559	0.0881803	0.16191	0.132404	0.0169161	0.0295072	0.0304884	0.071372	0.133426	0.0647468	0.204706	0	0	0	0	0	0	0	0	0	0	0	0	0	0	0	0	0	0	0
Scyl3	0.0801655	0.0821203	0.0441342	0.0783314	0.0862048	0.0809485	0.0779467	0.135718	0.0509218	0.108748	0.0899428	0.0399435	0.0601892	0.0286315	0.0795189	0.111912	0.119522	0.113357	0.108664	0	0	0	0	0	0	0	0	0	0	0	0	0	0	0	0	0	0	0
BC055324	0.00589538	0.00260757	0.0687522	0.0102142	0.0123332	0.00418063	0.00157178	0	0.00691426	0.00181132	0.00448088	0.019823	0.00541713	0	0.00507687	0.0541957	0.0030629	0.0122766	0	0	0	0	0	0	0	0	0	0	0	0	0	0	0	0	0	0	0	0
Mettl18	0.0116495	0.0128476	0	0.00664535	0.0621545	0.0316081	0.010953	0.00709495	0.00412751	0.0358231	0.045178	0	0.0149502	0.0476755	0.0445418	0.0129467	0.0563628	0.0115523	0	0	0	0	0	0	0	0	0	0	0	0	0	0	0	0	0	0	0	0
Sele	0	0	0	0	0	0	0	0.00481558	0	0	0	0	0	0	0.00416632	0	0	0	0	0	0	0	0	0	0	0	0	0	0	0	0	0	0	0	0	0	0	0
Sell	0.00629207	0.0306722	0	0.105713	0.0742709	0.00940058	0.0194594	0.916483	1.3164	0.00647771	0.0119929	0.664369	0.701753	0.00733958	0.176465	0.954113	0.0832611	0.0263473	0	0	0	0	0	0	0	0	0	1	0	0	0	0	0	0	0	0	0	0
Selp	0.00203682	0	0	0	0.00110153	0	0.00478355	0.00435564	0.0369039	0	0	0	0.0061898	0	0.00310205	0.0137818	0	0	0	0	0	0	0	0	0	0	0	0	0	0	0	0	0	0	0	0	0	0
Gm16587	0	0	0	0	0	0	0	0.0088047	0.0258492	0	0	0	0	0	0	0.00297564	0	0	0	0	0	0	0	0	0	0	0	0	0	0	0	0	0	0	0	0	0	0
Gm16548	0	0	0	0	0.00143796	0	0	0	0.0234668	0	0	0	0	0	0	0.00989541	0	0	0	0	0	0	0	0	0	0	0	0	0	0	0	0	0	0	0	0	0	0
F5	0.00300885	0.00498404	0	0	0.00217997	0	0.0186017	0.265309	0.324958	0.00317781	0	0	0	0	0.0046287	0.0877798	0.0129751	0	0.0706463	0	0	0	0	0	0	0	0	0	0	0	0	0	0	0	0	0	0	0
Slc19a2	0.0245097	0.00785132	0	0.0285511	0.0171173	0.00377716	0.0163698	0.00457361	0.00725671	0.00475227	0.0186998	0.019823	0.0102449	0	0.029714	0.021178	0.0087773	0.0122366	0	0	0	0	0	0	0	0	0	0	0	0	0	0	0	0	0	0	0	0
Ccdc181	0.0280478	0.0340249	0.0335903	0.0355085	0.0269893	0.0268356	0.0243018	0.0135559	0.0117821	0.0362614	0.0839226	0.0734781	0.0257114	0.0150448	0.0583905	0.0229135	0.0478135	0	0	0	0	0	0	0	0	0	0	0	0	0	0	0	0	0	0	0	0	0
Blzf1	0.0501747	0.0591179	0.0225516	0.0834613	0.0718848	0.0351278	0.0595878	0.0763241	0.0285032	0.0654692	0.114487	0.115492	0.0401461	0.0605473	0.0655915	0.0531844	0.063146	0.0587464	0.396663	0	0	0	0	0	0	0	0	0	0	0	0	0	0	0	0	0	0	0
Nme7	0.0532982	0.0428373	0.105204	0.0363823	0.081925	0.0507775	0.0310559	0.0231977	0.00965044	0.0625149	0.0431996	0.0505151	0.0826301	0.0390375	0.123772	0.130596	0.0699868	0.00860215	0.344399	0	0	0	0	0	0	0	0	0	0	0	0	0	0	0	0	0	0	0
Atp1b1	0.0429112	0.0110609	0.0421932	0.0483702	0.0472183	0.0147721	0.0129696	0	0.0226774	0.292064	0.00195115	0.463258	0.557945	0.0580872	0.889015	0.775074	0.101481	0.0263473	0.128423	0	0	0	0	0	0	0	0	0	0	0	0	0	0	0	0	0	0	0
Dpt	0.00786647	0.00682147	0	0	0	0	0.0032611	0	0	0	0	0	0	0	0	0	0.00332355	0	0.210456	0	0	0	0	0	0	0	0	0	0	0	0	0	0	0	0	0	0	0
Gm32569	0	0	0	0	0	0	0	0	0	0.00151904	0	0	0	0	0	0	0	0	0	0	0	0	0	0	0	0	0	0	0	0	0	0	0	0	0	0	0	0
Xcl1	0.00564368	0.000780237	0	0.00733069	0.0855315	0	0.00324114	0	0.00310893	0.00983538	0	0.165088	0.0118612	0	2.21344	0.0187832	0.144989	0.0815189	0	0	0	0	0	0	0	0	0	0	0	0	0	0	0	1	0	0	0	0
Tbx19	0.00139834	0	0	0	0	0	0	0	0	0	0	0	0	0	0	0	0	0	0	0	0	0	0	0	0	0	0	0	0	0	0	0	0	0	0	0	0	0
Sft2d2	0.560037	0.406458	0.436685	0.352548	0.144934	0.306064	0.347427	0.260394	0.345777	0.110878	0.479114	0.148388	0.135518	0.0528451	0.207672	0.310531	0.399507	0.365965	0.0628404	0	0	0	0	0	0	0	0	0	0	0	0	0	0	0	0	0	0	0
Tiprl	0.226183	0.201302	0.227185	0.242401	0.382565	0.229585	0.252455	0.211996	0.169441	0.352437	0.375779	0.434938	0.208041	0.195207	0.424006	0.344974	0.367359	0.384164	0.286955	0	0	0	0	0	0	0	0	0	0	0	0	0	0	0	0	0	0	0
Gpr161	0.000538671	0	0	0	0	0	0	0	0	0	0	0	0	0	0	0	0	0	0.0871958	0	0	0	0	0	0	0	0	0	0	0	0	0	0	0	0	0	0	0
Dcaf6	0.0490914	0.0322081	0.1408	0.023315	0.0483549	0.0315585	0.0421868	0.0232593	0.0476438	0.0491667	0.0517594	0	0.0619484	0.0181408	0.0594027	0.0490631	0.0281672	0.0518219	0.0451232	0	0	0	0	0	0	0	0	0	0	0	0	0	0	0	0	0	0	0
Mpc2	0.427213	0.526152	0.49915	0.702139	0.60194	0.413038	0.627103	0.846013	0.893206	0.556176	0.608302	1.12256	0.402063	0.729015	0.529119	0.814253	0.670798	0.479494	0.745273	0	0	0	0	0	0	0	0	0	0	0	0	0	0	0	0	0	0	0
Mpzl1	0.0176723	0.00326768	0.0200922	0.00124983	0.00477588	0	0	0	0.0179844	0	0.000976189	0	0	0	0.00387467	0.00436586	0	0.0162263	0.0387656	0	0	0	0	0	0	0	0	0	0	0	0	0	0	0	0	0	0	0
Rcsd1	0.510558	0.403378	0.420788	0.280058	0.686684	0.273747	0.321501	0.282503	0.740689	1.0185	0.184187	0.525406	0.710351	0.0116811	0.577404	0.634631	0.652375	0.490705	0.0451232	0	0	0	0	0	0	0	0	0	0	0	0	0	0	0	0	0	0	0
Creg1	0.746423	0.696721	0.503728	0.650291	0.255133	1.03807	0.835558	1.26095	0.658249	0.35824	0.620239	1.31408	0.143105	0.689119	0.349296	0.838437	0.55357	0.479392	0.474709	0	0	0	0	0	0	0	0	0	0	0	0	0	0	0	0	0	0	0
Cd247	0.0040988	0.00566659	0.060325	0.0208596	0.987493	0.00534725	0.0183498	0.0191776	0.00776475	0.0683721	0.0145269	0	0.0108753	0.019417	0.315194	0.0116204	0.455532	0	0	0	0	0	0	0	0	0	0	0	0	0	0	0	0	0	0	0	0	0
Gm37469	0	0	0	0	0.0116657	0.00369883	0	0	0	0.0180823	0	0	0	0	0.00633774	0	0.0123687	0	0	0	0	0	0	0	0	0	0	0	0	0	0	0	0	0	0	0	0	0
Pou2f1	0.161859	0.146553	0.23002	0.119625	0.190991	0.0813719	0.120532	0.116464	0.0714569	0.167064	0.097029	0.0920096	0.261381	0.195046	0.195391	0.177908	0.159482	0.259423	0.0386722	0	0	0	0	0	0	0	0	0	0	0	0	0	0	0	0	0	0	0
Dusp27	0	0	0	0	0	0	0	0	0	0	0	0	0	0	0.00243468	0	0	0	0	0	0	0	0	0	0	0	0	0	0	0	0	0	0	0	0	0	0	0
Ildr2	0.292127	0.1322	0.285696	0.00593433	0.000388797	0.0535782	0.0266828	0	0.00384363	0	0.00976756	0.0947769	0.0126271	0	0.00364134	0.00558367	0.149275	0	0.0451232	0	0	0	0	0	0	0	0	0	0	0	0	0	0	0	0	0	0	0
Gm15853	0.0134271	0.0136826	0.0166825	0.0171623	0.0103769	0.0117028	0.0086791	0.00416666	0.00504719	0.0223523	0.00834759	0.0505	0.0213692	0.0132317	0.00307973	0.0112781	0.00672135	0.028499	0	0	0	0	0	0	0	0	0	0	0	0	0	0	0	0	0	0	0	0
Tada1	0.11955	0.130669	0.200038	0.150348	0.161752	0.123053	0.150058	0.147537	0.0555063	0.118339	0.122255	0.314669	0.103065	0.0468055	0.175862	0.241055	0.156383	0.233827	0.0776158	0	0	0	0	0	0	0	0	0	0	0	0	0	0	0	0	0	0	0
Pogk	0.0882194	0.0851734	0.223157	0.0417806	0.0270113	0.09897	0.0670062	0.0324239	0.0081254	0.0385214	0.0478649	0.108269	0.0131646	0.0870108	0.118849	0.0300815	0.0886708	0.198506	0.0838833	0	0	0	0	0	0	0	0	0	0	0	0	0	0	0	0	0	0	0
Gm16701	0	0	0	0.00298913	0.00136545	0	0.00162466	0.00474181	0	0.00261399	0	0	0	0	0	0.0034238	0	0	0	0	0	0	0	0	0	0	0	0	0	0	0	0	0	0	0	0	0	0
Gm16701.1	0	0.00100249	0	0.0040342	0.00446933	0.00599732	0.00151322	0	0	0.00780328	0	0	0	0.0177921	0.00760328	0	0	0	0	0	0	0	0	0	0	0	0	0	0	0	0	0	0	0	0	0	0	0
Fam78b	0.000755759	0.0270727	0	0.0159552	0.0293992	0	0.081712	0.0512064	0.00168516	0.00528236	0.00179396	0	0.00384488	0.0520828	0.0369753	0.00947742	0.046966	0	0	0	0	0	0	0	0	0	0	0	0	0	0	0	0	0	0	0	0	0
Uck2	0.00211713	0.0309437	0.0597485	0.145653	0.0581044	0.00810809	0.081545	0.0683102	0.00676947	0.0728157	0.119481	0.198583	0.0251031	0.00427786	0.0836302	0.205895	0.0688305	0.108148	0.102055	0	0	0	0	0	0	0	0	0	0	0	0	0	0	0	0	0	0	0
Gm2453	0	0.000600858	0	0.00406951	0	0	0	0.00660642	0	0	0	0	0	0	0	0	0	0	0	0	0	0	0	0	0	0	0	0	0	0	0	0	0	0	0	0	0	0
Tmco1	0.56878	0.556608	0.686215	0.645368	0.55603	0.624804	0.632196	0.578324	0.182693	0.583894	0.686648	0.709861	0.302818	0.653563	0.449604	0.709677	0.635141	0.320864	0.539965	0	0	0	0	0	0	0	0	0	0	0	0	0	0	0	0	0	0	0
Aldh9a1	0.187983	0.197087	0.193741	0.292919	0.208436	0.250705	0.332173	0.301373	0.0316308	0.150975	0.289339	0.202712	0.119122	0.0654494	0.147567	0.355956	0.334118	0.152419	0.147773	0	0	0	0	0	0	0	0	0	0	0	0	0	0	0	0	0	0	0
Mgst3	0.213647	0.215342	0.419177	0.401	0.0913084	0.143677	0.263679	0.218472	0.0125679	0.16523	0.324546	0.0405583	0.0610951	0.0353651	0.087054	0.263038	0.31896	0.0470944	0.768987	0	0	0	0	0	0	0	0	0	0	0	0	0	0	0	0	0	0	0
Lrrc52	0	0	0	0	0	0	0	0	0	0.00176063	0	0	0	0	0	0	0.0057417	0	0	0	0	0	0	0	0	0	0	0	0	0	0	0	0	0	0	0	0	0
Rxrg	0	0	0	0	0	0	0	0	0	0.00778873	0	0	0	0	0	0	0	0	0	0	0	0	0	0	0	0	0	0	0	0	0	0	0	0	0	0	0	0
Pbx1	0.162297	0.090357	0.100407	0.157699	0.00369837	0.0703093	0.0447221	0.238363	0.994091	0.0218617	0.133416	0.387656	0.0383853	0.422471	0.0140311	0.128903	0.0970146	0.0312341	0.54319	0	0	0	0	0	0	0	0	0	0	0	0	0	0	0	0	0	0	0
Nuf2	0.00822069	0.00251709	0.217312	0.0224385	0.0325907	0.00792932	0.00263686	0	0.0333445	0.00388179	0.00316778	0.152294	0.0054072	0	0.00482863	0.337043	0	0	0.0851123	0	0	0	0	0	0	0	0	0	0	0	0	0	0	0	0	0	0	0
Rgs5	0.00430291	0.00285008	0	0	0.00126087	0.0111453	0	0	0	0.0159306	0	0	0	0	0	0	0	0	0	0	0	0	0	0	0	0	0	0	0	0	0	0	0	0	0	0	0	0
Rgs4	0	0	0	0	0	0	0	0	0	0.0024634	0	0	0	0	0	0	0	0	0	0	0	0	0	0	0	0	0	0	0	0	0	0	0	0	0	0	0	0
Hsd17b7	0.0209026	0.0307455	0	0.0524449	0.0537942	0.0206339	0.0627028	0.00680421	0.0559735	0.0819085	0.0676031	0	0.0477323	0	0.0173422	0.0422793	0.0699833	0.245091	0	0	0	0	0	0	0	0	0	0	0	0	0	0	0	0	0	0	0	0
3110045C21Rik	0	0	0.0166825	0.000934051	0.00172564	0	0	0	0.00576957	0.00371367	0.00490728	0	0	0	0	0.0234659	0.00557692	0	0	0	0	0	0	0	0	0	0	0	0	0	0	0	0	0	0	0	0	0
Ddr2	0	0.00153922	0	0	0	0.0035983	0	0	0	0	0	0	0	0	0	0.0026667	0	0	0.0957659	0	0	0	0	0	0	0	0	0	0	0	0	0	0	0	0	0	0	0
Uap1	0.187151	0.167862	0.215505	0.19761	0.203953	0.11991	0.212471	0.207474	0.063167	0.231	0.19491	0.2564	0.0813467	0.323273	0.0772747	0.20717	0.327605	0.849411	0.32571	0	0	0	0	0	0	0	0	0	0	0	0	0	0	0	0	0	1	0
Gm37748	0.000683143	0.00206234	0	0.00211657	0.000665668	0	0.00247697	0	0	0.00187373	0.00503822	0	0	0	0	0.00255328	0.00877877	0	0	0	0	0	0	0	0	0	0	0	0	0	0	0	0	0	0	0	0	0
Gm37502	0	0	0	0	0.00286215	0	0	0	0	0	0	0	0	0	0	0	0.00601258	0	0	0	0	0	0	0	0	0	0	0	0	0	0	0	0	0	0	0	0	0
Uhmk1	0.245093	0.205548	0.294168	0.24508	0.226774	0.191841	0.280167	0.139839	0.0782919	0.277262	0.232407	0.248028	0.173723	0.342953	0.241019	0.236734	0.302615	0.297004	0.0451232	0	0	0	0	0	0	0	0	0	0	0	0	0	0	0	0	0	0	0
4930500M09Rik	0	0	0	0	0.00176859	0	0.00285706	0	0	0.00390399	0.00207513	0.0220848	0	0	0.00214039	0	0	0	0	0	0	0	0	0	0	0	0	0	0	0	0	0	0	0	0	0	0	0
Sh2d1b1	0.00628828	0.103555	0.161529	0.305499	0.00765755	0.510181	0.314006	0.145262	0.00757151	0.0062966	0.485115	0.0220848	0.00461403	0.0150035	0.264951	0.149321	0.13837	0.0168444	0	0	0	0	0	0	0	0	0	0	0	0	0	0	0	0	0	0	0	0
Gm7694	0.0231735	0.0134081	0	0.00920616	0	0.0514471	0.0213245	0.0218203	0.0632502	0	0.00510831	0	0.00522906	0	0	0.00606145	0.00917795	0.0221844	0	0	0	0	0	0	0	0	0	0	0	0	0	0	0	0	0	0	0	0
Nos1ap	0.0281854	0.0381574	0.0266856	0.0134278	0.00228983	0.0551797	0.0509351	0.0396184	0.0896076	0.00122182	0.00385047	0.0639856	0	0.0241674	0.0106668	0.0522681	0.0564062	0.0168444	0	0	0	0	0	0	0	0	0	0	0	0	0	0	0	0	0	0	0	0
Olfml2b	0.00491445	0.00250773	0.0451651	0	0.00179348	0.0115968	0.00137878	0.0132751	0.367461	0	0.000732726	0	0	0	0	0.00656804	0	0	0.0957659	0	0	0	0	0	0	0	0	0	0	0	0	0	0	0	0	0	0	0
Atf6	0.292394	0.30865	0.266608	0.3095	0.237666	0.529248	0.389464	0.403617	0.0843263	0.145101	0.363667	0.144806	0.250466	0.009902	0.181843	0.330064	0.367791	0.160962	0.0778872	0	0	0	0	0	0	0	0	0	0	0	0	0	0	0	0	0	0	0
Dusp12	0.0758895	0.0760616	0.122963	0.104682	0.154927	0.124644	0.0819194	0.0840506	0.0113749	0.0838112	0.119601	0.0577219	0.0503239	0.159056	0.0903351	0.096213	0.109219	0.0895048	0.263161	0	0	0	0	0	0	0	0	0	0	0	0	0	0	0	0	0	0	0
Gm26620	0.00571359	0.00377678	0	0.00239475	0.00352615	0.00191973	0.00232843	0	0	0.00504013	0.0114302	0.0559449	0.00602733	0	0.00639775	0.00989331	0.00482068	0	0	0	0	0	0	0	0	0	0	0	0	0	0	0	0	0	0	0	0	0
Fcrlb	0	0	0	0.0050522	0.000458385	0.00681882	0.0065645	0	0	0	0.00279875	0.0214895	0.0115865	0	0	0	0	0	0	0	0	0	0	0	0	0	0	0	0	0	0	0	0	0	0	0	0	0
Fcrla	0	0.0042329	0	0.0618438	0.00356766	0.00610882	0.0107798	0	0.00581677	0	0.00146108	0	1.28678	0	0.00358033	0.440831	0.0290169	0	0	0	0	0	0	0	0	0	0	0	0	0	0	1	0	0	0	0	0	0
Fcgr2b	1.62427	1.4989	1.4731	1.22039	0.0333714	0.769843	1.2433	0.73118	0.179518	0.0135919	1.30739	0.425081	0.366246	0.441504	0.0564733	0.54235	1.11778	0.489454	0.0742338	1	0	0	0	0	0	0	0	0	0	0	0	0	0	0	0	0	0	0
Gm10522	0.00173131	0.00519852	0	0.00403345	0.00118541	0.00423719	0	0	0.00143604	0.00163345	0.00877215	0	0	0	0.0134078	0	0.00791442	0.0128311	0	0	0	0	0	0	0	0	0	0	0	0	0	0	0	0	0	0	0	0
Fcgr4	0.0527234	0.226796	0.0847941	0.0119254	0.00347756	0.596342	0.0484183	0.38781	0.343771	0	0.0219972	0	0.0026848	0	0.00301271	0.0109947	0.0415662	0.0358104	0	0	0	0	0	0	0	0	0	0	0	0	0	0	0	0	0	0	0	0
Fcgr3	1.74398	1.56818	1.20523	0.702453	0.0235274	1.64807	1.32164	1.23521	1.10227	0.0140235	0.507127	1.16008	0.0533383	0.585884	0.234201	0.355941	1.1364	0.149059	0	1	0	0	0	0	0	0	0	0	0	0	0	0	0	0	0	0	0	0
Cfap126	0.0392032	0.0241805	0.0825504	0.0390892	0.00536534	0.0369653	0.0104081	0.0264351	0	0.00637014	0.0608255	0	0.00783142	0	0.0459411	0.0145544	0.0141622	0	0	0	0	0	0	0	0	0	0	0	0	0	0	0	0	0	0	0	0	0
Sdhc	0.441232	0.411126	0.402889	0.363484	0.296406	0.257082	0.413233	0.312391	0.0906298	0.295347	0.357087	0.372953	0.124403	0.31541	0.322178	0.380365	0.403323	0.189616	0.43213	0	0	0	0	0	0	0	0	0	0	0	0	0	0	0	0	0	0	0
Mpz	0.00695871	0	0	0.00229273	0	0	0	0	0.00338857	0	0.000664212	0	0	0	0	0	0	0	0	0	0	0	0	0	0	0	0	0	0	0	0	0	0	0	0	0	0	0
Pcp4l1	0.00130714	0.00144199	0.0456316	0.00294528	0	0	0	0.0105174	0.000962418	0.00229475	0	0	0.00441274	0.123267	0	0.00861698	0	0	0	0	0	0	0	0	0	0	0	0	0	0	0	0	0	0	0	0	0	0
Nr1i3	0.00448987	0.00289253	0.0234011	0.00214143	0.00221372	0.00291381	0.00305564	0.00876539	0	0.0037468	0	0	0.00492312	0	0	0	0	0	0	0	0	0	0	0	0	0	0	0	0	0	0	0	0	0	0	0	0	0
Tomm40l	0.0823291	0.0849747	0.193679	0.0755861	0.0797683	0.0605955	0.0951588	0.0667937	0.0102975	0.0736813	0.0831917	0.0493162	0.0517118	0.0160057	0.0526266	0.0484387	0.10829	0.0292759	0	0	0	0	0	0	0	0	0	0	0	0	0	0	0	0	0	0	0	0
Apoa2	0	0.000543309	0	0	0.0102122	0.00533012	0	0	0.0017909	0.00193907	0.00174447	0	0	0	0.00303935	0.00442696	0	0	0	0	0	0	0	0	0	0	0	0	0	0	0	0	0	0	0	0	0	0
Fcer1g	2.85776	2.82184	2.61729	2.44958	0.146487	3.14298	2.73933	3.34092	2.91131	0.100801	1.70113	2.7586	0.178796	3.65259	2.87607	2.04432	2.30793	1.15687	0.2892	0	0	0	0	0	0	0	1	0	0	0	0	0	1	0	0	0	0	0
Ndufs2	0.468936	0.508548	0.478092	0.620722	0.470596	0.534368	0.663668	0.474332	0.2005	0.445185	0.672988	0.52797	0.329182	0.176732	0.499284	0.792495	0.530262	0.461321	1.13597	0	0	0	0	0	0	0	0	0	0	0	0	0	0	0	0	0	0	0
Adamts4	0.002558	0.000554946	0	0.00548937	0	0	0.00961209	0	0	0	0.00150136	0	0	0	0	0.0034238	0	0	0	0	0	0	0	0	0	0	0	0	0	0	0	0	0	0	0	0	0	0
B4galt3	0.124863	0.110224	0.251698	0.10918	0.0464344	0.138084	0.10354	0.10929	0.333592	0.0695897	0.082915	0.128459	0.112027	0.0734202	0.053283	0.126616	0.095617	0.0650291	0.152399	0	0	0	0	0	0	0	0	0	0	0	0	0	0	0	0	0	0	0
Ppox	0.0590014	0.0487073	0.119555	0.0610215	0.0728105	0.0303893	0.0487896	0.0742282	0.113156	0.0745846	0.0669994	0.0778727	0.057602	0	0.0605189	0.102112	0.0978134	0.0618769	0.151666	0	0	0	0	0	0	0	0	0	0	0	0	0	0	0	0	0	0	0
Usp21	0.100933	0.0827966	0.14713	0.0644546	0.0482851	0.116536	0.0710027	0.0333132	0.0272073	0.0719239	0.0666509	0.0706205	0.0562362	0.0167511	0.0321824	0.0831063	0.051655	0.0207535	0.0786543	0	0	0	0	0	0	0	0	0	0	0	0	0	0	0	0	0	0	0
Ufc1	0.416483	0.450686	0.559375	0.598828	0.506875	0.418727	0.60373	0.566327	0.182332	0.54779	0.648359	0.540654	0.344283	0.216828	0.441475	0.695125	0.606984	0.502525	0.653552	0	0	0	0	0	0	0	0	0	0	0	0	0	0	0	0	0	0	0
Gm20045	0.0399675	0.0271655	0.0453754	0.0153999	0.0249269	0.0267695	0.0357855	0.0193965	0.00420637	0.0103936	0.0218091	0.0439685	0.0206754	0	0.0223718	0.0250411	0.0275062	0	0	0	0	0	0	0	0	0	0	0	0	0	0	0	0	0	0	0	0	0
Dedd	0.11057	0.0888558	0.0652277	0.0865333	0.103602	0.117726	0.114085	0.0902023	0.0509892	0.0888644	0.106078	0.0609168	0.0830247	0.110194	0.0856531	0.0889044	0.0982142	0.0341586	0.225059	0	0	0	0	0	0	0	0	0	0	0	0	0	0	0	0	0	0	0
Nit1	0.102102	0.133849	0.0900127	0.134719	0.164649	0.14668	0.148935	0.165999	0.0827489	0.162057	0.233547	0.0935928	0.086363	0.0444585	0.16311	0.259819	0.214397	0.193702	0.239419	0	0	0	0	0	0	0	0	0	0	0	0	0	0	0	0	0	0	0
Pfdn2	0.431321	0.439949	0.533517	0.494528	0.50737	0.463099	0.504528	0.551291	0.137521	0.552584	0.551434	0.472114	0.46222	0.320883	0.490739	0.629349	0.55241	0.488483	0.733873	0	0	0	0	0	0	0	0	0	0	0	0	0	0	0	0	0	0	0
Klhdc9	0	0.00094777	0	0.00481217	0.00149886	0	0	0	0	0.00652688	0.027327	0	0	0	0	0.00719668	0	0	0	0	0	0	0	0	0	0	0	0	0	0	0	0	0	0	0	0	0	0
Nectin4	0.0585464	0.0578624	0.118064	0.0277276	0.0025713	0.046822	0.00947025	0.053468	0.00236904	0.00130285	0.0307278	0	0.00374268	0	0.00170432	0.0248435	0.0304933	0.0309701	0.233333	0	0	0	0	0	0	0	0	0	0	0	0	0	0	0	0	0	0	0
Arhgap30	0.785979	0.843366	1.03698	0.948991	0.853601	0.840154	0.988143	0.879409	0.831718	0.888855	0.90225	0.458406	0.911824	0.363498	0.848952	0.939329	1.06185	0.89509	0	0	0	0	0	0	0	0	0	0	0	0	0	0	0	0	0	0	0	0
Usf1	0.237978	0.281313	0.522719	0.354269	0.191818	0.257117	0.309789	0.29415	0.0884118	0.198824	0.322265	0.196619	0.274173	0.0636715	0.200141	0.337251	0.328465	0.139713	0.0375137	0	0	0	0	0	0	0	0	0	0	0	0	0	0	0	0	0	0	0
Tstd1	0.00828342	0.00491728	0.0166825	0.00565685	0	0	0.0113448	0.00503774	0	0.00147728	0.000881963	0	0	0.00427786	0	0.00855125	0.0171015	0	0	0	0	0	0	0	0	0	0	0	0	0	0	0	0	0	0	0	0	0
Gm26641	0	0	0	0	0	0	0	0	0	0	0.000992086	0	0	0	0	0	0	0	0	0	0	0	0	0	0	0	0	0	0	0	0	0	0	0	0	0	0	0
F11r	0.0733248	0.295272	0.468672	0.421415	0.00708127	1.10573	0.115126	0.0426835	0.0144116	0.00402898	1.05318	0.036368	0.0123923	0	0.00933527	0.175288	0.193479	1.07311	0.653594	0	0	0	0	0	1	0	0	0	0	1	0	0	0	0	0	0	0	0
B930036N10Rik	0.0477583	0.0686726	0.0799666	0.108644	0.242641	0.0989861	0.0780528	0.182336	0.0854231	0.18038	0.119223	0.304437	0.203651	0.0185498	0.154706	0.259855	0.155766	0.0969878	0	0	0	0	0	0	0	0	0	0	0	0	0	0	0	0	0	0	0	0
Alyref2	0.0591649	0.0756687	0.106057	0.0981243	0.071685	0.0609487	0.0829262	0.0814056	0.0307332	0.0754415	0.129856	0.0636948	0.0930744	0.0564525	0.0663756	0.121611	0.0805524	0.0635714	0	0	0	0	0	0	0	0	0	0	0	0	0	0	0	0	0	0	0	0
Cd244	0.00439553	0.056405	0.0809228	0.402304	0.0221638	0.143643	0.137144	0.277307	0.0913932	0	0.673156	0.190153	0.0108039	0.0215385	0.81219	0.196214	0.142908	0.0291346	0	0	0	0	0	0	0	0	0	0	0	0	0	0	0	0	0	0	0	0
Ly9	0.103166	0.1837	0.15831	0.0873387	0.298328	0.14859	0.0832907	0.202262	0.0139105	0.321788	0.0249458	0.0399435	0.154382	0.0447756	0.263391	0.183491	0.19822	0.0479639	0	0	0	0	0	0	0	0	0	0	0	0	0	0	0	0	0	0	0	0
Slamf7	0.0708515	0.47386	0.160577	0.931659	0.069368	0.747915	0.406517	0.0936747	0.0215701	0.00303848	1.01404	0.0881481	0.262574	0.0171841	0.561163	0.320282	0.422565	1.03883	0.0742338	0	0	0	1	0	0	0	0	0	0	1	0	0	0	0	0	0	0	0
Gm37787	0.00171474	0.00748334	0	0	0.00052271	0.00561075	0.00662389	0	0.0030362	0	0.0131214	0	0	0	0.00639015	0.00418121	0.0105051	0	0	0	0	0	0	0	0	0	0	0	0	0	0	0	0	0	0	0	0	0
Cd48	0.885136	0.843763	0.605509	1.07165	0.985584	0.93355	1.00222	1.07089	0.0619713	0.420792	0.99083	0.97008	0.468445	0.383972	1.21974	1.02584	1.0268	0.364545	0.0451232	0	0	0	0	0	0	0	0	0	0	0	0	0	0	0	0	0	0	0
Slamf1	0.0052591	0.00639852	0	0.00618391	0.221271	0.00204019	0	0.00404929	0.00365076	0.0124723	0.00342859	0.0496243	0.0701324	0.0116839	0.020633	0.0239135	0.19277	0.0680667	0	0	0	0	0	0	0	0	0	0	0	0	0	0	0	0	0	0	0	0
Cd84	0.594214	0.69862	0.598358	0.350809	0.652815	0.820234	0.944533	0.566316	0.732361	0.648864	0.756144	0.332828	0.299762	0.197039	0.301037	0.236265	0.767148	0.100886	0	0	0	0	0	0	0	0	0	0	0	0	0	0	0	0	0	0	0	0
Gm10521	0.016952	0.0160919	0.0211212	0.00542393	0.0227422	0.0127537	0.0282018	0.0309688	0.0231387	0.01068	0.0250964	0	0.012694	0	0	0.00160474	0.0288224	0	0	0	0	0	0	0	0	0	0	0	0	0	0	0	0	0	0	0	0	0
Gm37065	0	0.00155566	0	0.00422902	0.0100779	0.00369883	0.00135103	0	0.00324021	0.00198268	0.00144314	0	0.148597	0	0	0.088838	0.00715352	0	0	0	0	0	0	0	0	0	0	0	0	0	0	0	0	0	0	0	0	0
Slamf6	0.0151472	0.0506082	0.0371028	0.0153753	0.111454	0.111573	0.0132488	0.0304316	0.00191392	0	0.0213118	0	0.485586	0	0.03277	0.20233	0.122116	0.0349903	0	0	0	0	0	0	0	0	0	0	0	0	0	0	0	0	0	0	0	0
Vangl2	0.0037441	0.00713979	0	0.0288423	0	0.00787415	0.00165469	0.0211174	0	0.00352697	0.00517493	0.0220848	0.0926005	0	0	0.101868	0.010617	0.0151019	0.0787444	0	0	0	0	0	0	0	0	0	0	0	0	0	0	0	0	0	0	0
Ncstn	0.285081	0.24317	0.469837	0.183518	0.13722	0.276852	0.307638	0.320908	0.0891266	0.170259	0.238413	0.148241	0.078358	0.131758	0.147421	0.221648	0.224368	0.225869	0.168551	0	0	0	0	0	0	0	0	0	0	0	0	0	0	0	0	0	0	0
Copa	0.48684	0.479541	0.371472	0.434223	0.429047	0.463536	0.567694	0.477965	0.234271	0.417916	0.497099	0.380436	0.327885	0.37435	0.431299	0.534737	0.661041	0.533184	0.5035	0	0	0	0	0	0	0	0	0	0	0	0	0	0	0	0	0	0	0
Gm37756	0.00174924	0.00143665	0	0.00211702	0.00306077	0	0	0	0	0.00147031	0.000664212	0	0	0	0.00468568	0	0.00335869	0	0	0	0	0	0	0	0	0	0	0	0	0	0	0	0	0	0	0	0	0
Pex19	0.140162	0.121008	0.189901	0.154544	0.126456	0.12449	0.155977	0.109664	0.0727103	0.115174	0.178957	0.113528	0.10359	0.114024	0.129822	0.202591	0.154841	0.112465	0	0	0	0	0	0	0	0	0	0	0	0	0	0	0	0	0	0	0	0
Dcaf8	0.324094	0.264022	0.286004	0.233751	0.286661	0.286772	0.277099	0.21521	0.128282	0.311642	0.342405	0.197855	0.373079	0.131131	0.260978	0.388274	0.355981	0.32977	0.287274	0	0	0	0	0	0	0	0	0	0	0	0	0	0	0	0	0	0	0
Pea15a	0.921694	0.728665	0.865664	0.604034	0.188986	1.10274	0.718492	0.0768924	0.0398927	0.217113	0.711675	0.335038	0.0377722	0.105543	0.359676	0.188247	0.683775	0.470821	0.298123	0	0	0	0	0	0	0	0	0	0	0	0	0	0	0	0	0	0	0
Casq1	0	0	0	0.00417265	0	0	0	0	0	0	0.0012707	0	0	0.0218673	0	0	0	0	0	0	0	0	0	0	0	0	0	0	0	0	0	0	0	0	0	0	0	0
Atp1a4	0	0	0	0	0	0	0	0	0	0	0	0	0	0.0231638	0	0	0	0	0	0	0	0	0	0	0	0	0	0	0	0	0	0	0	0	0	0	0	0
Igsf8	0.206412	0.244428	0.285142	0.349375	0.121356	0.49942	0.29188	0.109828	0.0345452	0.142635	0.646175	0.125833	0.081043	0.06283	0.133704	0.423926	0.248437	0.25947	0.254136	0	0	0	0	0	0	0	0	0	0	0	0	0	0	0	0	0	0	0
Atp1a2	0.0606618	0.0131101	0.0597477	0.0083849	0.00179648	0.0133316	0.0106526	0	0.00501624	0.00176104	0.000782176	0	0	0	0.00478928	0	0.0144528	0	0.12704	0	0	0	0	0	0	0	0	0	0	0	0	0	0	0	0	0	0	0
Kcnj9	0	0	0	0	0.00101265	0.0149916	0	0	0	0	0	0	0	0	0	0	0	0	0	0	0	0	0	0	0	0	0	0	0	0	0	0	0	0	0	0	0	0
Gm36937	0	0	0	0.00237569	0	0	0	0	0	0	0.00649693	0	0	0	0	0	0	0	0	0	0	0	0	0	0	0	0	0	0	0	0	0	0	0	0	0	0	0
Kcnj10	0.00173296	0.0105981	0.0650769	0.00104752	0	0.281296	0.00140359	0	0.00233184	0	0.0478788	0	0	0	0	0.0066048	0.00619769	0	0	0	0	0	0	0	0	0	0	0	0	0	0	0	0	0	0	0	0	0
Pigm	0.0852455	0.0682709	0.193205	0.0903292	0.145839	0.0711374	0.122551	0.106383	0.0813067	0.129555	0.0989379	0.0423754	0.0834433	0.125379	0.0987279	0.0911284	0.116616	0.0796123	0.0387656	0	0	0	0	0	0	0	0	0	0	0	0	0	0	0	0	0	0	0
Slamf9	0.488603	0.876761	1.07575	0.854087	0.00874989	1.51694	1.23576	0.0590566	0.0184236	0.00329381	0.532611	0.175097	0.178241	0.0462958	0.00551727	0.409515	0.735587	0.364782	0.0957659	0	0	1	0	0	1	1	0	0	0	0	0	0	0	0	0	0	0	0
Igsf9	0.0773568	0.123012	0.164879	0.13964	0.00835856	0.160983	0.170255	0	0.00447413	0.0178119	0.0604575	0	0.0341305	0	0.00559157	0.0505036	0.0956999	0.245509	0.13566	0	0	0	0	0	0	0	0	0	0	0	0	0	0	0	0	0	0	0
Tagln2	2.44258	2.4645	2.68046	2.60679	2.45797	1.31661	2.82721	1.23123	0.545644	2.72002	1.69231	2.45308	0.897936	1.93229	2.15549	2.45175	2.63546	3.16899	2.16668	0	0	1	0	0	0	1	0	0	0	0	0	0	0	0	0	0	1	0
Cfap45	0.0482917	0.0333797	0.0472171	0.0110609	0.00958946	0.012169	0.0196989	0.00404515	0.0030182	0.00861045	0.015063	0	0.00849749	0.0197148	0.0105976	0.0381896	0.0115164	0.0122199	0	0	0	0	0	0	0	0	0	0	0	0	0	0	0	0	0	0	0	0
Vsig8	0.000932045	0.00523298	0	0	0	0	0	0	0	0	0	0	0	0	0	0	0	0	0.312018	0	0	0	0	0	0	0	0	0	0	0	0	0	0	0	0	0	0	0
Slamf8	0.014347	0.183358	0.0166825	0.217343	0.00167707	0.161623	0.373696	0.169518	0.00523483	0	0.0271685	0.036368	0.00270958	0	0.00232717	0.034878	0.154169	0.116042	0	0	0	0	0	0	0	0	0	0	0	0	0	0	0	0	0	0	0	0
Fcrl6	0	0	0	0	0	0	0	0	0	0	0	0	0.00441274	0	0.00994388	0	0	0	0	0	0	0	0	0	0	0	0	0	0	0	0	0	0	0	0	0	0	0
Dusp23	0.151101	0.114523	0.108321	0.040578	0.0513595	0.0503512	0.133053	0.0357868	0.011056	0.123866	0.0269064	0.0321656	0.0227036	0.143027	0.0179868	0.0585501	0.115614	0.0284778	0	0	0	0	0	0	0	0	0	0	0	0	0	0	0	0	0	0	0	0
Crp	0	0	0	0	0	0	0	0	0	0	0	0.0279206	0	0	0	0	0	0	0	0	0	0	0	0	0	0	0	0	0	0	0	0	0	0	0	0	0	0
Olfr16	0	0	0	0	0	0	0	0	0	0.00323131	0	0	0	0	0	0	0	0	0	0	0	0	0	0	0	0	0	0	0	0	0	0	0	0	0	0	0	0
Fcer1a	0	0.00135681	0	0.00153504	0.000446461	0	0	0	0.00323992	0.00814178	0	0.995822	0	1.83755	0.00295485	0.00856747	0	0	0	0	0	0	0	0	0	0	0	0	0	0	0	0	1	0	0	0	0	0
Ackr1	0	0	0	0.00204093	0	0	0	0	0	0	0.00410948	0	0	0.0198895	0	0	0	0.0181042	0.0451232	0	0	0	0	0	0	0	0	0	0	0	0	0	0	0	0	0	0	0
Cadm3	0	0.00277692	0	0.0175617	0.00120409	0.00340788	0.0035562	0.0218241	0.00131522	0	0.00816506	0.036368	0	0.0812638	0	0.00349184	0.00790777	0.0874041	0.0451232	0	0	0	0	0	0	0	0	0	0	0	0	0	0	0	0	0	0	0
Aim2	0.202635	0.233292	0.315889	0.282467	0.238198	0.291627	0.242287	0.288208	0.0811255	0.209964	0.356418	0.194374	0.255558	0.0266874	0.352285	0.281435	0.305408	0.155611	0	0	0	0	0	0	0	0	0	0	0	0	0	0	0	0	0	0	0	0
Ifi206	0.0448989	0.102894	0.0166825	0.0244202	0.280663	0.131646	0.0305557	0.213079	0.0135321	0.140187	0.0173302	0.0607525	0.121485	0.0116839	0.226014	0.0381222	0.135077	0	0	0	0	0	0	0	0	0	0	0	0	0	0	0	0	0	0	0	0	0
Ifi214	0.0102748	0.0251367	0	0.0120785	0.106604	0.0315584	0.0187764	0.0477408	0.00103202	0.013983	0.00644688	0.019823	0.272054	0	0.0844271	0.0479055	0.0714098	0	0	0	0	0	0	0	0	0	0	0	0	0	0	0	0	0	0	0	0	0
Ifi213	0.03571	0.108221	0.0966033	0.0395106	0.155163	0.0911359	0.0366247	0.277888	0.0079335	0.0403021	0.0180724	0	0.10195	0	0.118717	0.0352569	0.110344	0.0116245	0	0	0	0	0	0	0	0	0	0	0	0	0	0	0	0	0	0	0	0
Ifi209	0.208443	0.370698	0.152655	0.390618	0.414119	0.323907	0.400661	0.815604	0.0306677	0.303317	0.153289	0.105003	0.750249	0	0.297532	0.678884	0.384361	0.406427	0	0	0	0	0	0	0	0	0	0	0	0	0	0	0	0	0	0	0	0
Ifi208	0.00084996	0.00603577	0	0.00138642	0.0892677	0	0.00164438	0.00404929	0.000928852	0.0180291	0.000886462	0	0.016505	0.0116839	0.0721433	0.00684852	0.0144277	0	0	0	0	0	0	0	0	0	0	0	0	0	0	0	0	0	0	0	0	0
Ifi207	1.27616	1.06431	1.0108	0.371641	0.0173625	0.955145	0.437721	0.965137	0.0594046	0.0114337	0.543259	0.131058	0.057205	0	0.0234478	0.300796	0.573731	0.128152	0.0742338	0	0	0	0	0	0	0	0	0	0	0	0	0	0	0	0	0	0	0
Ifi204	0.960038	0.914538	0.890289	0.147469	0.0697228	0.644324	0.31045	1.21176	0.235513	0.00841083	0.121577	0.21837	0.0332685	0.019301	0.0367904	0.247154	0.384291	0.236897	0.0957659	0	0	0	0	0	0	0	1	0	0	0	0	0	0	0	0	0	0	0
Mndal	0.742184	0.749373	0.782648	0.742093	0.769154	0.686664	0.704475	1.04883	0.0600171	0.746758	0.241347	0.43706	1.01571	0.0617217	0.871458	0.935473	0.965855	0.241062	0.0742338	0	0	0	0	0	0	0	0	0	0	0	0	1	0	0	0	0	0	0
Ifi211	0.271116	0.386323	0.279561	0.309	0.0569222	0.219529	0.15579	0.785086	0.0217259	0.0118282	0.0503344	0.0284303	0.0136676	0	0.0249209	0.252728	0.177739	0.305531	0.0451232	0	0	0	0	0	0	0	0	0	0	0	0	0	0	0	0	0	0	0
Ifi203	0.870213	0.771988	0.91291	0.60589	0.878443	0.531338	0.58886	0.900629	0.050347	0.756906	0.240995	0.146489	0.993817	0.0378508	0.87965	0.781302	0.856597	0.135877	0	0	0	0	0	0	0	0	0	0	0	0	0	0	0	0	0	0	0	0
Ifi202b	0.00073358	0	0	0	0.00103504	0	0	0	0	0	0	0	0	0	0	0	0	0	0.210307	0	0	0	0	0	0	0	0	0	0	0	0	0	0	0	0	0	0	0
Ifi205	0.0209398	0.125728	0.083405	0.226271	0.000871154	0.0232581	0.0286546	0.243384	0.00538211	0	0.0330315	0	0.00224452	0	0.00170432	0.0837712	0.024903	0.199262	0	0	0	0	0	0	0	0	0	0	0	0	0	0	0	0	0	0	0	0
Olfr433	0.00993053	0.00404792	0	0.0123346	0	0	0	0	0	0	0.0117264	0	0	0	0	0.0147935	0	0	0	0	0	0	0	0	0	0	0	0	0	0	0	0	0	0	0	0	0	0
Olfr432	0.00121387	0.00284463	0	0	0	0.00289883	0.00430923	0	0	0	0.004463	0	0	0	0.00183956	0	0.00342932	0	0	0	0	0	0	0	0	0	0	0	0	0	0	0	0	0	0	0	0	0
Olfr420	0.000831727	0	0	0	0	0	0	0	0	0	0	0	0	0	0	0	0	0	0	0	0	0	0	0	0	0	0	0	0	0	0	0	0	0	0	0	0	0
Fmn2	0.000611555	0	0	0	0	0	0	0	0	0	0	0	0.0383513	0	0	0.035836	0	0	0	0	0	0	0	0	0	0	0	0	0	0	0	0	0	0	0	0	0	0
Grem2	0	0.000511293	0	0	0	0	0	0	0	0	0	0	0	0	0	0	0	0	0	0	0	0	0	0	0	0	0	0	0	0	0	0	0	0	0	0	0	0
Rgs7	0	0	0	0	0	0	0	0	0.00304262	0	0	0	0	0	0	0	0	0	0	0	0	0	0	0	0	0	0	0	0	0	0	0	0	0	0	0	0	0
Fh1	0.24581	0.21593	0.25706	0.484199	0.207602	0.151079	0.315667	0.220647	0.0287502	0.162172	0.397053	0.316093	0.20762	0.0759525	0.156539	0.500409	0.325411	0.0613496	0.427852	0	0	0	0	0	0	0	0	0	0	0	0	0	0	0	0	0	0	0
Kmo	0.10716	0.0628436	0.0335903	0.352257	0.00481631	0.0227776	0.0697377	0.0749275	0.00467064	0	0.138862	0.0712254	0.162767	0.0148788	0.00393762	0.479395	0.136694	0.0218888	0	0	0	0	0	0	0	0	0	0	0	0	0	0	0	0	0	0	0	0
Opn3	0.0237099	0.0149076	0.0456316	0.0457255	0.00297621	0.0221197	0.0217316	0	0.00408629	0	0.0267481	0	0.0046748	0	0	0.0250962	0.0140153	0.0219542	0	0	0	0	0	0	0	0	0	0	0	0	0	0	0	0	0	0	0	0
Chml	0.104564	0.0797176	0.2172	0.0962803	0.0125265	0.0761556	0.126026	0.0656773	0.0212596	0.0144759	0.101692	0.0410064	0.044273	0.0427339	0.0106265	0.117015	0.0794569	0.00651472	0.0775256	0	0	0	0	0	0	0	0	0	0	0	0	0	0	0	0	0	0	0
Exo1	0.00537207	0.0020636	0.101688	0.0109718	0.0126412	0.00625257	0.00165565	0	0.00107138	0.00287041	0.00342454	0.0914747	0.0104256	0	0.00405003	0.0503505	0	0	0.107193	0	0	0	0	0	0	0	0	0	0	0	0	0	0	0	0	0	0	0
Rbm8a2	0.0123574	0.0173288	0	0.0139909	0.0167066	0	0.00744168	0.00974794	0.0133837	0.00833191	0.0179204	0	0.0264553	0	0.00718008	0.0201148	0.0160897	0.0245108	0.0387601	0	0	0	0	0	0	0	0	0	0	0	0	0	0	0	0	0	0	0
Cep170	0.454599	0.474609	0.340783	0.461727	0.240311	0.457186	0.450833	0.337579	0.197266	0.218081	0.411714	0.172903	0.291161	0.273085	0.1185	0.347629	0.439035	0.456936	0.0871958	0	0	0	0	0	0	0	0	0	0	0	0	0	0	0	0	0	0	0
Gm36992	0	0	0	0	0	0	0	0	0	0	0.00084089	0	0	0	0	0	0	0	0	0	0	0	0	0	0	0	0	0	0	0	0	0	0	0	0	0	0	0
Sdccag8	0.062475	0.112247	0.0855613	0.202468	0.243099	0.168623	0.162583	0.179114	0.0419751	0.10989	0.314966	0.183179	0.0783571	0.0348919	0.0863789	0.119699	0.169388	0.214308	0	0	0	0	0	0	0	0	0	0	0	0	0	0	0	0	0	0	0	0
Gm15423	0	0	0	0.00249838	0	0	0	0	0	0	0	0	0	0	0	0	0	0	0	0	0	0	0	0	0	0	0	0	0	0	0	0	0	0	0	0	0	0
Akt3	0.0900296	0.109658	0.0228752	0.11626	0.0764366	0.0301462	0.139983	0.0836981	0.00437152	0.104196	0.187343	0.0208859	0.10972	0.0116839	0.0785272	0.139188	0.112794	0.19107	0	0	0	0	0	0	0	0	0	0	0	0	0	0	0	0	0	0	0	0
Gm26801	0	0.000883586	0	0.00208669	0	0	0	0	0.00269914	0	0.00174335	0	0	0	0	0	0	0.0181042	0	0	0	0	0	0	0	0	0	0	0	0	0	0	0	0	0	0	0	0
Zbtb18	0.123502	0.132407	0.147862	0.16312	0.0240452	0.0914829	0.138937	0.163534	0.0590016	0.0517549	0.192772	0.0637059	0.313755	0	0.0211271	0.283301	0.109947	0.67238	0.0785664	0	0	0	0	0	0	0	0	0	0	0	0	0	0	0	0	0	0	0
Gm37306	0.00776669	0.00175775	0	0.00249295	0	0	0	0	0.00134827	0	0	0	0	0	0	0.0424198	0.0110836	0	0	0	0	0	0	0	0	0	0	0	0	0	0	0	0	0	0	0	0	0
2310043L19Rik	0	0.00172565	0	0	0	0	0	0	0	0	0	0	0	0	0	0	0	0.0166939	0	0	0	0	0	0	0	0	0	0	0	0	0	0	0	0	0	0	0	0
1700016C15Rik	0	0	0	0	0	0	0	0	0	0	0	0	0	0	0	0	0	0	0.0239902	0	0	0	0	0	0	0	0	0	0	0	0	0	0	0	0	0	0	0
Adss	0.108573	0.210234	0.331298	0.318866	0.291495	0.173612	0.411821	0.350869	0.190403	0.226844	0.199491	0.388765	0.21862	0.0498184	0.28018	0.371428	0.299107	0.204064	0.405626	0	0	0	0	0	0	0	0	0	0	0	0	0	0	0	0	0	0	0
Catspere2	0.00116933	0	0	0.00149061	0.000975553	0	0	0	0	0	0	0	0	0	0	0	0	0.0115637	0	0	0	0	0	0	0	0	0	0	0	0	0	0	0	0	0	0	0	0
Desi2	0.256518	0.222827	0.198778	0.196268	0.246155	0.153296	0.248622	0.174352	0.0492161	0.236756	0.217459	0.143505	0.164071	0.223259	0.241498	0.238768	0.318872	0.15983	0.320499	0	0	0	0	0	0	0	0	0	0	0	0	0	0	0	0	0	0	0
B230369F24Rik	0.0313723	0.0139398	0.0228752	0.0213502	0.0083186	0.0169874	0.0213515	0.0243565	0.00270367	0.00763717	0.0168085	0	0.0229299	0.029402	0.0160381	0.0249893	0.020078	0	0	0	0	0	0	0	0	0	0	0	0	0	0	0	0	0	0	0	0	0
Cox20	0.305164	0.37075	0.538132	0.318389	0.587563	0.33405	0.37961	0.248612	0.145858	0.427129	0.316829	0.357516	0.280254	0.372945	0.479934	0.40928	0.428877	0.332694	0.458992	0	0	0	0	0	0	0	0	0	0	0	0	0	0	0	0	0	0	0
Hnrnpu	1.11351	1.06687	1.36315	1.10816	1.05876	0.933675	1.14139	0.907865	0.706371	1.1079	0.966713	1.12243	1.03525	0.909658	1.11052	1.49812	1.28337	0.815717	1.12654	0	0	1	0	0	0	0	0	0	0	0	0	0	0	0	0	0	0	0
Efcab2	0.0307774	0.029703	0	0.0152869	0.01161	0.0133556	0.0130359	0.0328447	0.0213872	0.0149537	0.0102811	0	0.0447525	0.0381252	0.0263886	0.0181637	0.0153053	0.0221844	0	0	0	0	0	0	0	0	0	0	0	0	0	0	0	0	0	0	0	0
Smyd3	0.0446829	0.0332169	0.0234011	0.0747732	0.118073	0.053371	0.0369066	0.0466289	0.00671562	0.103376	0.075623	0.14515	0.0606284	0.0162755	0.23383	0.0704616	0.0571168	0.0750107	0.0774377	0	0	0	0	0	0	0	0	0	0	0	0	0	0	0	0	0	0	0
Tfb2m	0.0587622	0.0460338	0.0454268	0.067062	0.0767543	0.0582138	0.079218	0.114993	0.0144182	0.0700497	0.12648	0.182878	0.072821	0.064037	0.0882074	0.105401	0.0996515	0.0469161	0	0	0	0	0	0	0	0	0	0	0	0	0	0	0	0	0	0	0	0
Cnst	0.0422115	0.0319514	0.065742	0.0464338	0.0727252	0.0304755	0.0279917	0.0701072	0.0440777	0.191679	0.0422932	0.238519	0.0333349	0.200173	0.0955791	0.0614084	0.0859265	0.0358865	0	0	0	0	0	0	0	0	0	0	0	0	0	0	0	0	0	0	0	0
Sccpdh	0.0355853	0.0256848	0.0451067	0.0113791	0.0193812	0.0335006	0.012831	0.00883413	0.00352357	0.0132856	0.0444542	0.0981503	0.0204136	0.0667384	0.0345987	0.0129608	0.032634	0.0572403	0	0	0	0	0	0	0	0	0	0	0	0	0	0	0	0	0	0	0	0
Ahctf1	0.186912	0.188239	0.276666	0.185033	0.195595	0.128326	0.223916	0.0582222	0.0392298	0.206232	0.168605	0.41023	0.212647	0.040482	0.14554	0.181003	0.264807	0.255142	0.0851029	0	0	0	0	0	0	0	0	0	0	0	0	0	0	0	0	0	0	0
Gm10518	0	0	0	0	0	0	0	0	0.00070014	0	0	0	0	0	0	0	0	0	0	0	0	0	0	0	0	0	0	0	0	0	0	0	0	0	0	0	0	0
Cdc42bpa	0.102429	0.0325323	0.114424	0.00413936	0.00863354	0.0224951	0.00552278	0	0.00438906	0.0507753	0.00401716	0	0.00209091	0.0836358	0.00652275	0.0152665	0.0141908	0	0.0774377	0	0	0	0	0	0	0	0	0	0	0	0	0	0	0	0	0	0	0
Coq8a	0.024537	0.0217202	0	0.0248114	0.0344421	0.026341	0.024705	0.00570439	0.00372566	0.0435086	0.0280219	0.0208859	0.108952	0.009902	0.0481426	0.0206191	0.0390425	0	0.145857	0	0	0	0	0	0	0	0	0	0	0	0	0	0	0	0	0	0	0
Gm37336	0	0	0	0	0	0	0	0	0	0	0	0.0388319	0	0	0	0	0	0	0	0	0	0	0	0	0	0	0	0	0	0	0	0	0	0	0	0	0	0
Psen2	0.1611	0.224459	0.146131	0.197924	0.454817	0.546854	0.224598	0.178384	0.109926	0.515908	0.216813	0.370319	0.189155	0.776671	0.245512	0.119161	0.374449	0.218906	0.0451232	0	0	0	0	0	0	0	0	0	0	0	0	0	1	0	0	0	0	0
Gm31728	0	0	0	0.00141704	0	0	0	0.00968571	0	0	0	0	0	0	0	0	0	0	0	0	0	0	0	0	0	0	0	0	0	0	0	0	0	0	0	0	0	0
Itpkb	0.222598	0.325239	0.2593	0.254604	0.531658	0.302802	0.578657	0.276887	0.136211	0.415802	0.251229	0.170457	0.198639	0.233191	0.592236	0.2653	0.737959	0.0707243	0.0826369	0	0	0	0	0	0	0	0	0	0	0	0	0	0	0	0	0	0	0
Stum	0	0	0	0.00872319	0	0	0.00194265	0	0	0	0.00561491	0	0	0	0	0	0	0.0406261	0	0	0	0	0	0	0	0	0	0	0	0	0	0	0	0	0	0	0	0
Gm37267	0	0	0	0.00134914	0	0	0.00135103	0	0	0	0	0	0	0	0	0	0	0	0	0	0	0	0	0	0	0	0	0	0	0	0	0	0	0	0	0	0	0
Parp1	0.270068	0.299475	0.522933	0.40372	0.319031	0.443642	0.30932	0.307584	0.0258727	0.21858	0.468932	0.402255	0.707172	0.125968	0.209479	0.509873	0.334758	0.0906023	0.186646	0	0	0	0	0	0	0	0	0	0	0	0	0	0	0	0	0	0	0
Lin9	0.0504594	0.0450539	0.0223422	0.0697424	0.0564308	0.0855329	0.0257422	0.0387444	0.021983	0.0372211	0.0657624	0.123344	0.0671733	0	0.0517672	0.191824	0.0762697	0.0464042	0.0808381	0	0	0	0	0	0	0	0	0	0	0	0	0	0	0	0	0	0	0
Mixl1	0	0	0	0	0	0.00327074	0	0	0	0	0	0	0	0	0	0	0	0	0	0	0	0	0	0	0	0	0	0	0	0	0	0	0	0	0	0	0	0
Acbd3	0.253514	0.26453	0.420509	0.247812	0.222827	0.284214	0.375062	0.274218	0.150625	0.232559	0.276445	0.270489	0.290865	0.107587	0.218844	0.325851	0.279926	0.255918	0.149132	0	0	0	0	0	0	0	0	0	0	0	0	0	0	0	0	0	0	0
Gm37768	0	0	0	0.00179775	0.00185601	0	0	0	0	0.00193831	0.00170704	0	0	0	0.00787283	0.00234165	0	0	0	0	0	0	0	0	0	0	0	0	0	0	0	0	0	0	0	0	0	0
Gm38293	0	0.00113653	0	0	0.00228537	0.00299794	0	0	0	0	0	0	0	0	0	0	0.00312259	0	0	0	0	0	0	0	0	0	0	0	0	0	0	0	0	0	0	0	0	0
H3f3a	2.43227	2.56406	2.63964	2.88075	2.63186	2.3602	2.7564	3.50563	3.10945	2.57234	2.816	2.93138	3.81175	2.82106	2.54503	3.21188	2.65877	3.22747	2.68154	0	0	0	0	0	0	0	1	0	0	0	0	1	0	0	1	0	0	0
Gm17275	0.0075982	0.00900637	0.0782719	0.0172666	0.0197151	0.0171115	0.0163129	0.0310693	0.0263655	0.00779589	0.00992191	0.0520937	0.0276156	0	0.00728219	0.013467	0.00559996	0.0298099	0.0398942	0	0	0	0	0	0	0	0	0	0	0	0	0	0	0	0	0	0	0
H3f3aos	0.00409892	0.0106516	0	0.00251608	0.00994065	0	0.00832607	0.00551163	0.00502398	0.0137648	0.003771	0	0.00976399	0	0.00110087	0.00370392	0.00617407	0.0115523	0	0	0	0	0	0	0	0	0	0	0	0	0	0	0	0	0	0	0	0
Sde2	0.198901	0.203935	0.181233	0.243251	0.201845	0.21174	0.297402	0.358939	0.421507	0.201651	0.200632	0.317691	0.328248	0.242044	0.166969	0.30747	0.25941	0.263894	0.354488	0	0	0	0	0	0	0	0	0	0	0	0	0	0	0	0	0	0	0
Pycr2	0.123682	0.152904	0.261612	0.293183	0.336143	0.19971	0.255865	0.204093	0.0384451	0.20584	0.295517	0.140521	0.192567	0.170527	0.2816	0.332742	0.248699	0.0934452	0.206612	0	0	0	0	0	0	0	0	0	0	0	0	0	0	0	0	0	0	0
Lefty1	0.0308914	0.0195327	0	0.0343662	0.00740605	0.0121588	0.00764193	0.00530111	0.000717324	0.00692627	0.00309791	0	0.00175214	0	0.0114926	0.282173	0.0269456	0	0.316398	0	0	0	0	0	0	0	0	0	0	0	0	0	0	0	0	0	0	0
Tmem63a	0.15611	0.124067	0.120994	0.0676483	0.0968376	0.0985163	0.137188	0.127579	0.107286	0.082693	0.0233468	0.134894	0.0550557	0.0647296	0.0888586	0.136944	0.155102	0	0.104823	0	0	0	0	0	0	0	0	0	0	0	0	0	0	0	0	0	0	0
2210411M09Rik	0	0	0	0	0	0	0	0	0	0	0	0	0	0	0	0.0041842	0	0	0	0	0	0	0	0	0	0	0	0	0	0	0	0	0	0	0	0	0	0
Ephx1	0.440544	0.329168	0.385475	0.148173	0.134558	0.0988052	0.482388	0.0165683	0.0138572	0.0371258	0.0166349	0.0996557	0.172285	0.14244	0.067054	0.0362638	0.362556	0.0442468	0.287472	0	0	0	0	0	0	0	0	0	0	0	0	0	0	0	0	0	0	0
Nvl	0.0964528	0.100185	0.0756413	0.116589	0.151718	0.141023	0.134337	0.127349	0.0360074	0.140366	0.162461	0.112219	0.107578	0.0597168	0.131101	0.166049	0.177386	0.0975109	0.276267	0	0	0	0	0	0	0	0	0	0	0	0	0	0	0	0	0	0	0
Cnih4	0.441828	0.56151	0.878631	0.686993	0.414937	0.686453	0.627981	0.674776	0.360674	0.305941	0.821601	0.540902	0.244858	0.18009	0.239255	0.724244	0.577214	0.620443	0.654626	0	0	0	0	0	0	0	0	0	0	0	0	0	0	0	0	0	0	0
Wdr26	0.84903	0.865828	1.08807	0.832109	0.637232	0.723785	1.1063	1.14571	0.780817	0.665869	0.723644	0.627238	0.630427	0.735914	0.680921	0.811919	0.949494	0.516006	0.48083	0	0	0	0	0	0	0	0	0	0	0	0	0	0	0	0	0	0	0
A430110L20Rik	0.00798921	0.00298721	0	0.0066456	0	0.00389063	0.00305564	0.00398609	0	0.00234142	0.00540097	0	0.00524773	0	0.00330686	0.00671347	0.0114928	0.00651472	0	0	0	0	0	0	0	0	0	0	0	0	0	0	0	0	0	0	0	0
Cnih3	0	0	0	0	0.000523961	0	0	0	0	0	0	0	0	0	0	0	0	0	0	0	0	0	0	0	0	0	0	0	0	0	0	0	0	0	0	0	0	0
Dnah14	0	0	0	0	0.00103345	0	0.00165565	0	0	0.00169918	0	0	0	0.0892887	0	0	0	0	0	0	0	0	0	0	0	0	0	0	0	0	0	0	0	0	0	0	0	0
Lbr	0.360778	0.345139	0.807421	0.412056	0.503548	0.191	0.454305	0.690925	1.21172	0.454561	0.224621	0.581594	0.503986	0.59634	0.522238	1.01943	0.4502	0.157824	0.183191	0	0	0	0	0	0	0	0	0	0	0	0	0	0	0	1	0	0	0
Gm5533	0.00105057	0	0	0	0	0	0	0	0.00059396	0.000958029	0	0.0207352	0	0	0	0.00852899	0	0	0	0	0	0	0	0	0	0	0	0	0	0	0	0	0	0	0	0	0	0
Enah	0.00416372	0.00333376	0	0.0199065	0.00432719	0.00563182	0.00353186	0.00253761	0.00338273	0.014506	0.0114916	0.0712254	0	0.312685	0.0037168	0.00514623	0.013578	0	0.380323	0	0	0	0	0	0	0	0	0	0	0	0	0	0	0	0	0	0	0
Srp9	0.679203	0.781552	0.599628	1.00007	1.05715	0.656855	0.999136	1.00046	0.481284	1.10334	1.042	1.14396	0.894707	0.757589	1.05883	1.13907	1.01599	0.775419	1.18476	0	0	0	0	0	0	0	0	0	0	0	0	0	0	0	0	0	0	0
Degs1	0.61602	0.630562	0.611288	0.733232	0.547733	0.338826	0.804354	1.1543	1.0354	0.606849	0.748144	0.512531	0.238189	0.25861	0.614855	0.691057	0.767069	0.624911	0.331363	0	0	0	0	0	0	0	0	0	0	0	0	0	0	0	0	0	0	0
1700047M11Rik	0	0	0	0	0.00101354	0	0	0.0171536	0.401248	0	0.00191953	0	0	0	0.00130839	0	0.00580578	0	0	0	0	0	0	0	0	0	0	0	0	0	0	0	0	0	0	0	0	0
Fbxo28	0.130231	0.146683	0.200905	0.120832	0.197822	0.0964136	0.140582	0.186955	0.0741079	0.194494	0.188076	0.252468	0.0725918	0.0993462	0.219799	0.215023	0.168649	0.26603	0.279376	0	0	0	0	0	0	0	0	0	0	0	0	0	0	0	0	0	0	0
Trp53bp2	0.0810071	0.0801017	0.0670094	0.0598593	0.0605533	0.053122	0.0714946	0.143796	0.0634486	0.0529683	0.0613367	0.0719167	0.0688199	0.159654	0.0873726	0.0603014	0.097656	0.0470816	0.0652437	0	0	0	0	0	0	0	0	0	0	0	0	0	0	0	0	0	0	0
Capn2	0.53156	0.616307	0.639437	0.618266	0.451978	0.192796	1.02793	0.548822	0.0302233	0.390908	0.563508	0.224591	0.0958772	0.182119	0.349219	0.349986	0.712902	0.276535	0.26663	0	0	0	0	0	0	1	0	0	0	0	0	0	0	0	0	0	0	0
Susd4	0	0	0	0	0	0	0	0	0	0.00443611	0	0	0	0	0.00110087	0	0.00312259	0	0	0	0	0	0	0	0	0	0	0	0	0	0	0	0	0	0	0	0	0
Tlr5	0.0834658	0.0477505	0.0219743	0.00624915	0	0.0239419	0.0109711	0.00455734	0.02239	0	0.0193399	0	0	0.0160565	0.00166653	0.01866	0.0315784	0	0	0	0	0	0	0	0	0	0	0	0	0	0	0	0	0	0	0	0	0
Gm38079	0.0339289	0.0216226	0	0.00390599	0	0	0.00560385	0	0.0174884	0	0.0106188	0	0	0	0	0.00350208	0.0220494	0	0	0	0	0	0	0	0	0	0	0	0	0	0	0	0	0	0	0	0	0
Disp1	0.0112283	0.0208256	0.0439964	0.0141524	0.0288156	0.0176646	0.0183849	0.0108049	0.0104968	0.0290154	0.0214057	0	0.0075951	0.0509999	0.0090363	0.0401027	0.044299	0	0.192839	0	0	0	0	0	0	0	0	0	0	0	0	0	0	0	0	0	0	0
Brox	0.207944	0.210536	0.317955	0.152538	0.135688	0.255206	0.220208	0.203679	0.0791095	0.125686	0.208347	0.0220848	0.117805	0.115381	0.137659	0.195964	0.262622	0.145165	0.112906	0	0	0	0	0	0	0	0	0	0	0	0	0	0	0	0	0	0	0
Aida	0.223735	0.232122	0.48383	0.188351	0.244939	0.198643	0.289621	0.231316	0.0429974	0.215093	0.141194	0.201007	0.199808	0.149454	0.173133	0.194042	0.300806	0.269247	0.186421	0	0	0	0	0	0	0	0	0	0	0	0	0	0	0	0	0	0	0
Mia3	0.341444	0.296639	0.484821	0.23223	0.276493	0.256361	0.356191	0.371136	0.217555	0.220404	0.283309	0.169278	0.251837	0.170456	0.242287	0.375107	0.389694	0.21783	0.225306	0	0	0	0	0	0	0	0	0	0	0	0	0	0	0	0	0	0	0
Taf1a	0.0250492	0.019061	0	0.0272249	0.0362675	0.0288276	0.0236486	0.013714	0.00383208	0.0306231	0.033489	0.0506506	0.00918573	0.0317533	0.040521	0.0211656	0.048305	0.0103297	0	0	0	0	0	0	0	0	0	0	0	0	0	0	0	0	0	0	0	0
Gm37986	0	0	0	0	0	0	0.00184762	0	0	0.00234766	0.00271282	0	0	0	0.00317555	0	0	0	0	0	0	0	0	0	0	0	0	0	0	0	0	0	0	0	0	0	0	0
Gm33973	0.00680049	0.0126459	0	0.0438317	0	0	0.0366803	0.0272198	0	0	0.00126705	0.0284303	0	0	0	0.0340908	0.0138117	0	0	0	0	0	0	0	0	0	0	0	0	0	0	0	0	0	0	0	0	0
Gm34068	0	0.000890253	0	0	0	0	0	0	0	0	0	0	0	0	0	0	0	0	0	0	0	0	0	0	0	0	0	0	0	0	0	0	0	0	0	0	0	0
Dusp10	0.0340972	0.0410629	0.123103	0.0835627	0.100405	0.0338687	0.079977	0.0550739	0.00751424	0.111346	0.0315405	0.0951582	0.176253	0.060082	0.085128	0.0970474	0.0894063	0.0821913	0.0239902	0	0	0	0	0	0	0	0	0	0	0	0	0	0	0	0	0	0	0
1700056E22Rik	0.0027321	0.0118777	0	0.0248186	0.0204202	0.0103792	0.0285023	0.0166831	0	0.012236	0.0217213	0	0.0145097	0	0.0152757	0.0382516	0.0304192	0	0	0	0	0	0	0	0	0	0	0	0	0	0	0	0	0	0	0	0	0
Gm37223	0	0	0	0	0	0	0	0	0	0	0	0	0	0	0	0	0	0.0175777	0	0	0	0	0	0	0	0	0	0	0	0	0	0	0	0	0	0	0	0
Gm37712	0	0	0	0	0	0	0	0	0	0	0	0	0	0	0	0	0	0.014767	0	0	0	0	0	0	0	0	0	0	0	0	0	0	0	0	0	0	0	0
Gm37800	0.00231043	0	0	0.00229273	0	0	0	0	0.00867391	0	0	0	0	0	0	0	0	0	0	0	0	0	0	0	0	0	0	0	0	0	0	0	0	0	0	0	0	0
Hlx	0.182251	0.168028	0.237057	0.0818182	0.00676073	0.27536	0.112154	0.32933	0.543237	0	0.476765	0.0321656	0.0358404	0.015408	0.0128136	0.162622	0.135369	0.114408	0	0	0	0	0	0	0	0	0	0	0	0	0	0	0	0	0	0	0	0
Gm34342	0.00954427	0.0119407	0	0.00281502	0	0.0212764	0.00519851	0.00506812	0.00725941	0	0.0222854	0.0995322	0.0111949	0	0.00130839	0	0	0.0221844	0	0	0	0	0	0	0	0	0	0	0	0	0	0	0	0	0	0	0	0
Marc1	0	0	0	0	0	0	0.0212139	0.00459538	0.00160243	0	0	0	0	0	0	0	0.00685025	0	0	0	0	0	0	0	0	0	0	0	0	0	0	0	0	0	0	0	0	0
Marc2	0.482597	0.532657	0.740616	0.577047	0.493393	0.5263	0.611666	0.573752	0.0938123	0.556171	0.573384	0.451039	0.559998	0.141417	0.524254	0.648079	0.546891	0.210937	0.846711	0	0	0	0	0	0	0	0	0	0	0	0	0	0	0	0	0	0	0
Mark1	0	0.000456596	0	0	0	0	0	0	0	0	0	0	0	0	0	0	0	0	0	0	0	0	0	0	0	0	0	0	0	0	0	0	0	0	0	0	0	0
Gm38251	0.00353661	0.00417017	0	0.00184794	0	0	0.00129037	0.00739935	0.00250463	0	0	0	0	0	0	0	0.00545377	0	0	0	0	0	0	0	0	0	0	0	0	0	0	0	0	0	0	0	0	0
Rab3gap2	0.151727	0.1286	0.2145	0.103074	0.102593	0.108489	0.131563	0.101583	0.0957893	0.101061	0.121707	0.0802116	0.0809075	0.138758	0.0907049	0.0762644	0.14547	0.0957078	0	0	0	0	0	0	0	0	0	0	0	0	0	0	0	0	0	0	0	0
Gm34882	0	0	0	0	0.00131642	0	0	0	0	0	0	0	0	0	0	0	0	0	0	0	0	0	0	0	0	0	0	0	0	0	0	0	0	0	0	0	0	0
Iars2	0.12524	0.0829462	0.0251441	0.101647	0.124092	0.0905562	0.120537	0.138334	0.0178411	0.138565	0.12945	0.102937	0.053878	0.081893	0.139195	0.129049	0.108665	0.113172	0.220066	0	0	0	0	0	0	0	0	0	0	0	0	0	0	0	0	0	0	0
Bpnt1	0.0631852	0.0662715	0.154107	0.074753	0.0528152	0.0830592	0.0821703	0.111669	0.00739416	0.099461	0.136268	0.0530515	0.0387474	0.0310092	0.0860915	0.103121	0.0710957	0.0448418	0.0398942	0	0	0	0	0	0	0	0	0	0	0	0	0	0	0	0	0	0	0
4930532G15Rik	0.00705988	0.0104203	0	0.0232597	0.0329122	0.0215788	0.0205914	0.00803537	0.00556107	0.0611821	0.0203323	0	0.0323477	0.0365788	0.0500095	0.00894204	0.0232568	0	0	0	0	0	0	0	0	0	0	0	0	0	0	0	0	0	0	0	0	0
Eprs	0.284814	0.308752	0.105003	0.39457	0.398281	0.328309	0.40738	0.229348	0.0752616	0.52943	0.483325	0.209757	0.331003	0.170904	0.449944	0.430603	0.490424	0.300993	0.478392	0	0	0	0	0	0	0	0	0	0	0	0	0	0	0	0	0	0	0
Lyplal1	0.0160739	0.00816234	0	0.00380367	0	0.0210318	0	0.0131592	0	0	0.00451424	0	0.00100994	0	0	0.0105846	0.0135315	0.0133759	0.0837954	0	0	0	0	0	0	0	0	0	0	0	0	0	0	0	0	0	0	0
Tgfb2	0.000613035	0.00163442	0	0	0.00123914	0	0	0.00404515	0	0	0.000719273	0	0	0	0.00310205	0	0	0	0.112861	0	0	0	0	0	0	0	0	0	0	0	0	0	0	0	0	0	0	0
Rrp15	0.0742416	0.0907875	0.0219743	0.169602	0.122641	0.14258	0.142899	0.0488133	0.0150965	0.163068	0.161075	0.225069	0.0731727	0.0908411	0.192819	0.116128	0.105355	0.0306608	0.227562	0	0	0	0	0	0	0	0	0	0	0	0	0	0	0	0	0	0	0
A430105J06Rik	0.00383498	0.00549922	0	0	0.00410704	0	0	0	0.0219272	0.0142361	0.00164259	0.0321656	0.00551048	0	0.00305885	0.0110121	0	0	0	0	0	0	0	0	0	0	0	0	0	0	0	0	0	0	0	0	0	0
Spata17	0	0	0	0	0	0	0	0	0.00292554	0	0	0	0	0	0	0	0	0	0	0	0	0	0	0	0	0	0	0	0	0	0	0	0	0	0	0	0	0
Gpatch2	0.114076	0.0746256	0.184438	0.0654296	0.138909	0.0717548	0.088509	0.0602508	0.022765	0.0707365	0.0909847	0.0279206	0.0872919	0.0904798	0.0986086	0.0772526	0.159654	0.0623317	0.116168	0	0	0	0	0	0	0	0	0	0	0	0	0	0	0	0	0	0	0
Gm38155	0	0	0	0	0.000906196	0	0.00211092	0	0	0	0.00098178	0	0.00175066	0	0.00158553	0	0	0	0	0	0	0	0	0	0	0	0	0	0	0	0	0	0	0	0	0	0	0
Kctd3	0.0554436	0.0329535	0.135908	0.0343028	0.0531966	0.037336	0.0577219	0.0218834	0.00307527	0.0408698	0.0362763	0.113431	0.161775	0.0554466	0.0334743	0.0360305	0.11033	0.0103297	0.196625	0	0	0	0	0	0	0	0	0	0	0	0	0	0	0	0	0	0	0
Cenpf	0.0173302	0.00331058	0.873791	0.0301844	0.0807996	0.00369883	0.0120943	0.0215899	0.0647302	0.0073079	0.0186524	0.242605	0.0263714	0	0.0213396	0.759791	0.021268	0	0.197297	0	0	0	0	0	0	0	0	0	0	0	0	0	0	0	1	0	0	0
Ptpn14	0.000483867	0	0	0	0	0	0	0	0	0	0	0	0.0098948	0	0	0	0	0.0152499	0.254526	0	0	0	0	0	0	0	0	0	0	0	0	0	0	0	0	0	0	0
Gm37422	0	0	0	0	0.0010889	0	0	0	0	0.00200368	0	0	0.00488497	0	0	0	0	0.0655572	0	0	0	0	0	0	0	0	0	0	0	0	0	0	0	0	0	0	0	0
Smyd2	0.0337346	0.0234424	0.0251441	0.0226664	0.160273	0.0610705	0.0292425	0	0.0075522	0.0904837	0.0651819	0.196207	0.0087897	0.208542	0.0550795	0.0356496	0.0297019	0.0318903	0.1678	0	0	0	0	0	0	0	0	0	0	0	0	0	0	0	0	0	0	0
Prox1	0.01167	0.00257628	0.0284242	0	0.000907088	0	0	0	0	0	0	0	0.00455379	0	0	0	0	0	0	0	0	0	0	0	0	0	0	0	0	0	0	0	0	0	0	0	0	0
Rps6kc1	0.079485	0.0702959	0.0872936	0.0598875	0.0195032	0.0641158	0.12028	0.064152	0.0444636	0.00895309	0.0471285	0	0.0083905	0	0.0229338	0.0239866	0.0844545	0.0356831	0.0398942	0	0	0	0	0	0	0	0	0	0	0	0	0	0	0	0	0	0	0
Angel2	0.252242	0.180007	0.0928731	0.268432	0.195332	0.203691	0.242703	0.141067	0.122579	0.300633	0.247385	0.246458	0.27284	0.0635269	0.229089	0.227883	0.199106	0.133622	0.39177	0	0	0	0	0	0	0	0	0	0	0	0	0	0	0	0	0	0	0
Vash2	0	0	0	0.00114753	0	0	0	0	0	0	0	0	0	0	0.00247681	0	0	0	0	0	0	0	0	0	0	0	0	0	0	0	0	0	0	0	0	0	0	0
Flvcr1	0.0931093	0.108695	0.0468937	0.104091	0.0634423	0.0597116	0.199096	0.196458	0.0880783	0.0852793	0.056214	0.0493162	0.0178206	0	0.0306025	0.0647501	0.113516	0.179144	0.18333	0	0	0	0	0	0	0	0	0	0	0	0	0	0	0	0	0	0	0
A230020J21Rik	0.000662878	0	0	0	0	0	0	0	0	0	0	0	0	0	0	0.00170942	0	0	0	0	0	0	0	0	0	0	0	0	0	0	0	0	0	0	0	0	0	0
Tatdn3	0.037105	0.0464351	0	0.0422685	0.0153787	0.0377402	0.0411503	0.0535516	0.0110287	0.0158115	0.0456004	0.019823	0.00556306	0	0.0347851	0.0255382	0.0310402	0.0350238	0.0387656	0	0	0	0	0	0	0	0	0	0	0	0	0	0	0	0	0	0	0
Nsl1	0.014711	0.0342515	0.187485	0.0526369	0.0210772	0.0213136	0.0890899	0.00973992	0.00709145	0.00202394	0.0225918	0.04161	0	0	0.00443266	0.113801	0.06093	0.0115637	0.0651203	0	0	0	0	0	0	0	0	0	0	0	0	0	0	0	0	0	0	0
Batf3	0.4532	0.581256	0.520536	0.588517	0.0156131	0.449688	0.942934	0.158407	0.0224566	0.00900616	0.163209	0.24208	0.0140716	0.0198895	0.0322963	0.0864943	0.464786	0.968687	0	0	0	0	0	0	0	1	0	0	0	0	0	0	0	0	0	0	1	0
Fam71a	0.0487905	0.0624142	0.137629	0.0657208	0.00951135	0.0787804	0.100732	0.0412945	0.00956116	0.0191515	0.167926	0	0	0	0.00978875	0.016917	0.10322	0.0478904	0.0239902	0	0	0	0	0	0	0	0	0	0	0	0	0	0	0	0	0	0	0
Atf3	1.44123	1.82318	1.36123	1.47721	0.15847	2.27696	1.85539	1.54849	0.394326	0.297294	1.17745	0.215011	0.13605	0.11503	0.20031	0.529009	1.61107	1.26608	0.716716	0	0	0	0	0	1	0	0	0	0	0	0	0	0	0	0	0	0	0
D730003I15Rik	0.0746605	0.0575304	0	0.0787916	0.0939346	0.072804	0.0678069	0.0808935	0.0565102	0.059664	0.0887719	0.0862604	0.072909	0	0.0910194	0.056018	0.0690629	0.0384952	0	0	0	0	0	0	0	0	0	0	0	0	0	0	0	0	0	0	0	0
Gm37168	0.00269509	0.00393383	0	0.00222533	0	0.00940307	0.00739954	0.00878415	0.00494911	0	0.0146687	0	0.00567079	0	0	0.00282875	0	0.0274249	0	0	0	0	0	0	0	0	0	0	0	0	0	0	0	0	0	0	0	0
Nenf	0.571737	0.424661	0.393504	0.421566	0.149566	0.562211	0.472113	0.172057	0.0215415	0.194653	0.610359	0.385661	0.0953273	0.548851	0.238982	0.319695	0.396166	0.51938	0.683529	0	0	0	0	0	0	0	0	0	0	0	0	0	0	0	0	0	0	1
Tmem206	0.0321617	0.0386918	0.0448938	0.0695393	0.0222109	0.136218	0.0338823	0.0341266	0.00511825	0.0278144	0.0743169	0.0201205	0.0442166	0.101952	0.0369664	0.145642	0.0461521	0.0679821	0.0387656	0	0	0	0	0	0	0	0	0	0	0	0	0	0	0	0	0	0	0
Ppp2r5a	0.400253	0.447368	0.590863	0.537205	0.487058	0.335834	0.554528	1.04754	0.986781	0.629703	0.478597	0.768306	0.480182	0.159808	0.587535	0.757703	0.622027	0.42496	0.449257	0	0	0	0	0	0	0	0	0	0	0	0	0	0	0	0	0	0	0
Gm32200	0	0	0	0	0.00131619	0	0	0	0	0	0	0	0.00947217	0	0	0.00406513	0	0	0	0	0	0	0	0	0	0	0	0	0	0	0	0	0	0	0	0	0	0
Dtl	0.0108757	0.00475158	0.253518	0.0658844	0.0719397	0.0257165	0.0107343	0.0247791	0.0260572	0.0155667	0.0245142	0.201242	0.108583	0.0269554	0.063597	0.241025	0.014856	0.0643438	0.0851123	0	0	0	0	0	0	0	0	0	0	0	0	0	0	0	0	0	0	0
Ints7	0.0619047	0.0561968	0.208592	0.0843151	0.0903256	0.0778104	0.0641884	0.055301	0.0145869	0.06934	0.0851701	0.101985	0.168071	0.0959657	0.143744	0.189116	0.124555	0.0377028	0.0776103	0	0	0	0	0	0	0	0	0	0	0	0	0	0	0	0	0	0	0
Lpgat1	0.18406	0.274892	0.319404	0.282981	0.161258	0.311671	0.3589	0.243745	0.332734	0.139623	0.306225	0.324335	0.407679	0.221074	0.109918	0.406547	0.21486	0.137156	0.314965	0	0	0	0	0	0	0	0	0	0	0	0	0	0	0	0	0	0	0
Gm38037	0	0.00167602	0.0214175	0.00195449	0.00406229	0	0.00597326	0	0.00054292	0	0.000895603	0	0.00273347	0	0	0.0194802	0	0	0	0	0	0	0	0	0	0	0	0	0	0	0	0	0	0	0	0	0	0
Nek2	0.00423329	0.000456596	0.278797	0.0109138	0.0204401	0	0.00898956	0	0.0039922	0	0	0.0784484	0.0102745	0	0	0.203893	0.00363968	0	0.0387656	0	0	0	0	0	0	0	0	0	0	0	0	0	0	0	0	0	0	0
1700034H15Rik	0.000516383	0.000543309	0	0.00692195	0.00100118	0	0	0.0039881	0	0	0	0	0	0	0	0	0	0	0	0	0	0	0	0	0	0	0	0	0	0	0	0	0	0	0	0	0	0
Slc30a1	0.135757	0.0905296	0	0.0601009	0.036135	0.0605599	0.110976	0.0850875	0.0142668	0.0414027	0.0424294	0.0712254	0.0191506	0.110921	0.0419193	0.037446	0.115894	0	0.168202	0	0	0	0	0	0	0	0	0	0	0	0	0	0	0	0	0	0	0
Rd3	0.00633173	0.000681785	0	0	0.00606993	0	0	0.00435865	0.00677317	0.00748327	0	0	0	0	0.00689092	0	0.00854661	0	0	0	0	0	0	0	0	0	0	0	0	0	0	0	0	0	0	0	0	0
Gm26670	0.0062681	0.0056425	0.0234011	0.0210191	0.0096147	0.00623152	0.0036501	0.00253761	0.00560594	0.0116347	0.0076456	0	0.0215164	0	0.00529425	0.0275188	0.00449316	0.0463608	0.0387656	0	0	0	0	0	0	0	0	0	0	0	0	0	0	0	0	0	0	0
Traf5	0.0981551	0.121694	0	0.188721	0.0624594	0.0956564	0.219343	0.0604236	0.018965	0.0154006	0.192525	0	0.237612	0.106746	0.154054	0.127486	0.127267	0.258955	0	0	0	0	0	0	0	0	0	0	0	0	0	0	0	0	0	0	0	0
Gm26879	0.00486174	0.00550245	0	0.00903092	0.010151	0.00312095	0.00406054	0	0	0.0138157	0.0205536	0	0	0.0408218	0.00640675	0.00490282	0.0196899	0	0.0649841	0	0	0	0	0	0	0	0	0	0	0	0	0	0	0	0	0	0	0
Rcor3	0.12892	0.127238	0.181209	0.0939761	0.127596	0.116649	0.104212	0.027683	0.027256	0.107901	0.147338	0.178752	0.0306539	0.191832	0.069224	0.138122	0.11858	0.107958	0.271485	0	0	0	0	0	0	0	0	0	0	0	0	0	0	0	0	0	0	0
Gm10516	0.000827723	0.00194769	0	0	0.00119522	0	0	0	0	0.00191239	0.00199804	0	0	0	0.00276184	0.00288472	0.00384432	0	0	0	0	0	0	0	0	0	0	0	0	0	0	0	0	0	0	0	0	0
Kcnh1	0	0	0	0	0	0	0	0	0	0	0	0	0	0	0	0	0	0	0.180799	0	0	0	0	0	0	0	0	0	0	0	0	0	0	0	0	0	0	0
Hhat	0.00683852	0.00927203	0	0.0159318	0.00715215	0.00449107	0.0287821	0	0.00267035	0.00396082	0.00206719	0	0.0152895	0	0.0324884	0.00412683	0.0133773	0	0	0	0	0	0	0	0	0	0	0	0	0	0	0	0	0	0	0	0	0
Sertad4	0.000516794	0	0	0	0	0	0	0	0	0	0	0	0.020687	0	0	0	0	0	0.0387656	0	0	0	0	0	0	0	0	0	0	0	0	0	0	0	0	0	0	0
Syt14	0.00426071	0	0	0.00145637	0.00217864	0	0	0	0	0	0	0	0	0	0	0	0	0	0	0	0	0	0	0	0	0	0	0	0	0	0	0	0	0	0	0	0	0
Gm31406	0.000690671	0	0	0	0	0	0	0	0	0	0	0	0	0	0	0	0	0	0	0	0	0	0	0	0	0	0	0	0	0	0	0	0	0	0	0	0	0
Diexf	0.0544834	0.0412015	0.0588947	0.0525334	0.0769702	0.035825	0.0603244	0.0080594	0.00791635	0.0428599	0.0731754	0.0506506	0.0625256	0.0218673	0.0627702	0.0567044	0.0728767	0	0.113084	0	0	0	0	0	0	0	0	0	0	0	0	0	0	0	0	0	0	0
Irf6	0.000975483	0	0	0.00884215	0.0323445	0.00312095	0	0	0.000815253	0.0638594	0.00589685	0.0439685	0	0.021029	0.00729554	0.00297234	0.0261097	0.0103297	0.51371	0	0	0	0	0	0	0	0	0	0	0	0	0	0	0	0	0	0	0
A130010J15Rik	0.031068	0.0327894	0.0439082	0.031528	0.0482809	0.0213642	0.0262238	0.01574	0.00665596	0.0402038	0.0295187	0.0201205	0.0397384	0.0358334	0.0313296	0.0401191	0.0495813	0.0378088	0.116173	0	0	0	0	0	0	0	0	0	0	0	0	0	0	0	0	0	0	0
Traf3ip3	0.0158537	0.0464383	0.131581	0.199176	0.357302	0.151929	0.132251	0.213796	0.18364	0.315599	0.127974	0.358382	0.349328	0.0229574	0.290346	0.209649	0.20136	0.0122766	0	0	0	0	0	0	0	0	0	0	0	0	0	0	0	0	0	0	0	0
4930570N18Rik	0.000774747	0	0	0.00740193	0.0126683	0	0	0	0.00532316	0.00311159	0	0	0.0188925	0	0.0196708	0.00651191	0.00652646	0	0	0	0	0	0	0	0	0	0	0	0	0	0	0	0	0	0	0	0	0
Lamb3	0.000686316	0.00259605	0.0377734	0.0278035	0.153594	0.00841129	0.0145534	0.0393197	0.0715595	0.00757256	0.00488249	0	0.300963	0.019301	0.212598	0.0354469	0.130276	0.0367874	0.489141	0	0	0	0	0	0	0	0	0	0	0	0	0	0	0	0	0	0	0
Hsd11b1	0.00354814	0.00725491	0	0.0142145	0.465125	0.007649	0.00960431	0.101311	0.524491	0.428344	0.00939137	0	0.0156211	0.025956	0.827206	0.269162	0.245471	0	0	0	0	0	0	0	0	0	0	0	0	0	0	0	0	0	0	0	0	0
G0s2	0.0177206	0.018468	0.0228752	0.0178271	0.0263551	0.0178255	0.029066	0.369375	3.25141	0.0389027	0.0272011	0.144361	0.0327076	0.0431629	0.0555494	0.141006	0.038053	0	0.0691134	0	0	0	0	0	0	0	0	1	0	0	0	0	0	0	0	0	0	0
4631405K08Rik	0	0	0	0	0	0	0	0	0	0	0	0	0	0	0	0	0	0	0.683954	0	0	0	0	0	0	0	0	0	0	0	0	0	0	0	0	0	0	0
Plxna2	0.0106998	0.00252506	0	0	0	0.0124672	0	0	0	0.00174763	0.0504754	0	0.00108098	0.0148788	0.00395567	0.0182891	0	0	0.45734	0	0	0	0	0	0	0	0	0	0	0	0	0	0	0	0	0	0	0
Cd34	0.00501508	0.0040083	0	0.0191993	0.00104563	0.0173234	0.00233586	0.0289407	0	0	0.00937327	0.375347	0.00443204	0.224643	0	0.0543134	0	0	0.112861	0	0	0	0	0	0	0	0	0	0	0	0	0	0	0	0	0	0	0
Gm16897	0.00114534	0.000759761	0	0	0.00103398	0	0	0	0	0	0	0	0	0	0	0	0	0	0	0	0	0	0	0	0	0	0	0	0	0	0	0	0	0	0	0	0	0
Gm32250	0.00210127	0	0	0.00229641	0.00382755	0	0	0	0	0.0020097	0	0	0	0	0	0	0	0	0	0	0	0	0	0	0	0	0	0	0	0	0	0	0	0	0	0	0	0
Cd46	0.0106413	0.0152034	0	0.00772748	0.0134007	0.00937457	0.00458581	0	0	0.00162756	0.0059166	0	0.0175028	0	0.013641	0	0.0121673	0	0	0	0	0	0	0	0	0	0	0	0	0	0	0	0	0	0	0	0	0
Cr1l	0.448132	0.390662	0.554408	0.387669	0.412869	0.342958	0.407366	0.374074	0.269752	0.470432	0.4641	0.411137	0.348994	0.348156	0.549546	0.374976	0.544357	0.424898	0.227445	0	0	0	0	0	0	0	0	0	0	0	0	0	0	0	0	0	0	0
Cr2	0	0.00587669	0	0.00387358	0.00364585	0.00332238	0.00471572	0	0.00247191	0.00795305	0.00391289	0	0.234248	0	0	0.0121157	0	0	0	0	0	0	0	0	0	0	0	0	0	0	0	0	0	0	0	0	0	0
Fam171a1	0.0496376	0.0443864	0.239718	0.0224099	0.00208722	0.014471	0.0844121	0	0.00093557	0.00711135	0.0409776	0.100042	0	0.153888	0.003752	0.0299137	0.0388176	0.0115637	0.0778872	0	0	0	0	0	0	0	0	0	0	0	0	0	0	0	0	0	0	0
Nmt2	0.12884	0.14532	0.19965	0.175496	0.219371	0.122516	0.202917	0.0355886	0.015593	0.338341	0.21638	0.147954	0.0948235	0.03499	0.176915	0.144068	0.229946	0.164036	0.158448	0	0	0	0	0	0	0	0	0	0	0	0	0	0	0	0	0	0	0
Rpp38	0.0313163	0.0164644	0	0.0434194	0.0463484	0.0397171	0.015982	0.0274137	0.00693342	0.0407114	0.0458972	0.0208859	0.0124829	0.0566801	0.0382225	0.0362898	0.0190562	0.0123811	0.119683	0	0	0	0	0	0	0	0	0	0	0	0	0	0	0	0	0	0	0
Acbd7	0.000587777	0.00219815	0	0.00277677	0.0172587	0	0	0	0.00127765	0.319911	0.000781713	0.019823	0.00290444	0	0.00659082	0	0.0463992	0	0	0	0	0	0	0	0	0	0	0	0	0	0	0	0	0	0	0	0	0
Meig1	0.0098733	0.00439175	0.024042	0.00202691	0	0	0	0	0.00731044	0	0	0	0.00270958	0	0	0	0	0	0	0	0	0	0	0	0	0	0	0	0	0	0	0	0	0	0	0	0	0
Dclre1c	0.475563	0.243064	0.477166	0.0736259	0.0398058	0.191986	0.155704	0.173069	0.132155	0.0371878	0.109817	0.0559449	0.0873153	0.0255397	0.061559	0.291438	0.2499	0.147052	0	0	0	0	0	0	0	0	0	0	0	0	0	0	0	0	0	0	0	0
Suv39h2	0	0.0101571	0.0992564	0.00871613	0.0143932	0.00389822	0.00534674	0	0.00243732	0.0146869	0.00676271	0.0413125	0.00466286	0	0.00867708	0.0664355	0	0	0.0451232	0	0	0	0	0	0	0	0	0	0	0	0	0	0	0	0	0	0	0
Gm13184	0.000518631	0.000887975	0	0.00229273	0	0	0	0	0	0	0.00190904	0	0.00171955	0	0	0.00660818	0	0	0	0	0	0	0	0	0	0	0	0	0	0	0	0	0	0	0	0	0	0
Hspa14	0.219638	0.223574	0.534655	0.299252	0.381367	0.166959	0.247674	0.312353	0.112598	0.32368	0.300353	0.350049	0.209404	0.0695473	0.342352	0.571633	0.253221	0.149301	0.243466	0	0	0	0	0	0	0	0	0	0	0	0	0	0	0	0	0	0	0
Gm45902	0.0162289	0.0187283	0.0452174	0.0147716	0.0177249	0.0154869	0.0249852	0.0345379	0.0139674	0.0132577	0.017041	0	0.0736656	0	0.0223087	0.0553891	0.0196044	0.0837649	0	0	0	0	0	0	0	0	0	0	0	0	0	0	0	0	0	0	0	0
Cdnf	0.00472067	0.00206661	0	0.00134027	0	0.00876376	0.00175226	0.00417685	0.00150403	0	0.00200813	0	0	0.0148788	0.00325133	0.00303556	0.015755	0	0	0	0	0	0	0	0	0	0	0	0	0	0	0	0	0	0	0	0	0
Fam107b	0.110041	0.198993	0.31972	0.362149	0.704135	0.271162	0.256003	0.638325	0.839131	1.0889	0.369552	1.00343	0.912623	0.615721	0.767645	0.811671	0.562398	0.390433	0.275695	0	0	0	0	0	0	0	0	1	1	0	0	1	1	0	0	0	0	0
Frmd4a	0.214366	0.197902	0.125826	0.137357	0.17952	0.391844	0.125393	0.136113	0.0131861	0.183338	0.273182	0.244471	0.0249351	0.726652	0.106656	0.252623	0.163924	0.262219	0.160878	0	0	0	0	0	0	0	0	0	0	0	0	0	0	0	0	0	0	0
Gm13179	0	0.0014081	0	0	0.0011291	0	0.0021702	0	0	0	0	0	0	0	0	0	0	0	0	0	0	0	0	0	0	0	0	0	0	0	0	0	0	0	0	0	0	0
Prpf18	0.186802	0.154914	0.166988	0.179171	0.183124	0.121819	0.125983	0.138888	0.149517	0.138328	0.211498	0.154122	0.13179	0.0511557	0.131227	0.225612	0.174839	0.121486	0.135738	0	0	0	0	0	0	0	0	0	0	0	0	0	0	0	0	0	0	0
Bend7	0	0	0	0	0	0	0	0	0	0	0.000614584	0	0	0.00733958	0	0	0	0	0	0	0	0	0	0	0	0	0	0	0	0	0	0	0	0	0	0	0	0
Sephs1	0.0653969	0.058564	0.167989	0.0714464	0.0942157	0.0582904	0.0683029	0.0609131	0.0195858	0.0740688	0.0838948	0.133265	0.0344511	0.0107665	0.0677562	0.187924	0.0842094	0.0574281	0.0819668	0	0	0	0	0	0	0	0	0	0	0	0	0	0	0	0	0	0	0
Phyh	0.202461	0.217594	0.146208	0.191701	0.212784	0.259772	0.186302	0.347337	0.306424	0.12632	0.189188	0.121009	0.126965	0.107932	0.122653	0.197942	0.235969	0.414143	0.245527	0	0	0	0	0	0	0	0	0	0	0	0	0	0	0	0	0	0	0
Mcm10	0.000873906	0.00242404	0.311261	0.0282106	0.0145458	0.00451416	0.00648211	0.0088947	0.0160239	0.00122182	0.0015062	0.137279	0.0198042	0.0198277	0.00251147	0.121108	0.00850362	0	0	0	0	0	0	0	0	0	0	0	0	0	0	0	0	0	0	0	0	0
Optn	0.0445512	0.0108895	0.118561	0.00390853	0.0158371	0.00182422	0.0100207	0	0.106211	0	0.00184582	0.140017	0.023612	0.323668	0.00225217	0.031899	0.0396803	0.0301759	0.0627558	0	0	0	0	0	0	0	0	0	0	0	0	0	0	0	0	0	0	0
4930551O13Rik	0	0	0	0	0	0	0	0	0.00497502	0	0	0	0.00425806	0	0	0	0	0	0	0	0	0	0	0	0	0	0	0	0	0	0	0	0	0	0	0	0	0
Ccdc3	0.00119056	0	0	0	0	0	0	0	0	0	0	0	0	0	0	0	0	0	0.428205	0	0	0	0	0	0	0	0	0	0	0	0	0	0	0	0	0	0	0
Camk1d	0.343454	0.493025	0.692068	0.548724	0.235886	0.508498	0.579472	0.469707	0.117708	0.284957	0.511717	0.14447	0.190467	0.229007	0.128223	0.344836	0.441055	0.147832	0.170641	0	0	0	0	0	0	0	0	0	0	0	0	0	0	0	0	0	0	0
Cdc123	0.229193	0.223959	0.425212	0.275272	0.335028	0.227778	0.283533	0.266838	0.124558	0.290097	0.331479	0.379951	0.276905	0.233962	0.312254	0.46269	0.26329	0.204725	0.558365	0	0	0	0	0	0	0	0	0	0	0	0	0	0	0	0	0	0	0
Nudt5	0.0927467	0.125362	0.294667	0.18412	0.23314	0.138003	0.144775	0.154471	0.0299381	0.181452	0.25357	0.336985	0.130447	0.0759812	0.266747	0.331793	0.19792	0.0578513	0.286502	0	0	0	0	0	0	0	0	0	0	0	0	0	0	0	0	0	0	0
Gm13199	0.00243997	0	0	0	0	0	0	0	0	0	0	0	0	0	0	0	0.00490376	0	0	0	0	0	0	0	0	0	0	0	0	0	0	0	0	0	0	0	0	0
Sec61a2	0.0498176	0.0346404	0.0656873	0.0412779	0.0474898	0.0118843	0.0209827	0.00432158	0.00524001	0.0566446	0.0605997	0	0.0491719	0.04748	0.110687	0.0353459	0.0510191	0.0292187	0.161513	0	0	0	0	0	0	0	0	0	0	0	0	0	0	0	0	0	0	0
Dhtkd1	0.0027038	0.000899751	0	0	0	0	0	0	0	0	0	0	0	0	0	0	0	0.00860215	0.0386722	0	0	0	0	0	0	0	0	0	0	0	0	0	0	0	0	0	0	0
Upf2	0.170509	0.15074	0.32342	0.159174	0.203147	0.144228	0.116122	0.128217	0.184495	0.189761	0.187585	0.276739	0.318672	0.0770236	0.231682	0.246049	0.199168	0.146004	0.28362	0	0	0	0	0	0	0	0	0	0	0	0	0	0	0	0	0	0	0
Proser2	0.00165658	0.00614782	0	0.0745124	0.00106459	0.00271577	0.0146903	0	0.00268463	0	0.262564	0	0	0	0	0.0241438	0.0191736	0.131131	0.0638844	0	0	0	0	0	0	0	0	0	0	0	0	0	0	0	0	0	0	0
Echdc3	0.00123737	0.000418691	0	0.00236584	0	0	0.00402461	0	0	0.00236143	0.0037351	0.0220848	0.00537161	0.0207993	0.0017674	0	0	0	0.0451232	0	0	0	0	0	0	0	0	0	0	0	0	0	0	0	0	0	0	0
Gm13383	0.00254832	0.00168799	0	0	0	0	0.00155891	0	0	0	0.00990114	0	0.00528667	0	0	0.00215048	0.00453572	0.00860215	0	0	0	0	0	0	0	0	0	0	0	0	0	0	0	0	0	0	0	0
Usp6nl	0.0872911	0.0766044	0.235738	0.0938462	0.0509312	0.024672	0.105229	0.0780681	0.0102761	0.0459617	0.233362	0.0410064	0.108893	0.0230368	0.00308454	0.109467	0.123502	0.0507134	0.166378	0	0	0	0	0	0	0	0	0	0	0	0	0	0	0	0	0	0	0
Gm13391	0.00175317	0.0010765	0	0	0	0.00753132	0	0	0	0.00367794	0.00173359	0	0	0	0	0	0	0	0	0	0	0	0	0	0	0	0	0	0	0	0	0	0	0	0	0	0	0
Celf2	1.06526	1.07438	1.14879	1.14225	1.30726	1.09613	1.22631	1.23388	1.28817	1.19204	1.07126	1.09478	0.970529	1.58289	1.29205	1.28047	1.37811	0.52179	0.138361	0	0	0	0	0	0	0	0	0	0	0	0	0	0	0	0	0	0	0
1700061F12Rik	0	0	0	0	0.00093959	0	0	0	0	0.00588149	0	0	0	0	0	0	0	0	0	0	0	0	0	0	0	0	0	0	0	0	0	0	0	0	0	0	0	0
Gm13219	0	0	0	0	0	0	0	0	0	0.00562246	0	0	0	0	0	0	0.00489889	0	0	0	0	0	0	0	0	0	0	0	0	0	0	0	0	0	0	0	0	0
Gm13218	0.000810488	0	0	0	0.00786353	0	0	0	0	0.00420617	0	0	0	0	0	0	0.00461616	0	0	0	0	0	0	0	0	0	0	0	0	0	0	0	0	0	0	0	0	0
Gata3	0.00817268	0.0102799	0.0377734	0.040432	0.597285	0.0175859	0.0174573	0	0.0258006	2.07242	0.024087	0.234126	0.0364687	0.0803711	0.583639	0.0456388	0.630679	0.0115523	0	0	0	0	0	0	0	0	0	0	1	0	0	0	0	0	0	0	0	0
Gm13256	0	0	0	0	0.00122383	0	0	0	0	0.00330381	0	0	0	0	0	0	0	0	0	0	0	0	0	0	0	0	0	0	0	0	0	0	0	0	0	0	0	0
4930412O13Rik	0	0	0	0	0	0	0	0	0	0.0128593	0	0	0	0	0	0	0	0	0	0	0	0	0	0	0	0	0	0	0	0	0	0	0	0	0	0	0	0
9230102O04Rik	0	0	0	0.00121734	0.00584561	0	0	0	0	0.0657852	0.000781713	0	0	0	0	0	0.0188084	0	0	0	0	0	0	0	0	0	0	0	0	0	0	0	0	0	0	0	0	0
Gm13262	0	0.00252064	0	0	0	0	0	0	0	0.00175981	0	0	0	0	0	0	0	0	0	0	0	0	0	0	0	0	0	0	0	0	0	0	0	0	0	0	0	0
Taf3	0.128456	0.147637	0.192641	0.207004	0.187128	0.15447	0.176305	0.190444	0.0337143	0.323942	0.188077	0.141018	0.169337	0.117174	0.171184	0.226576	0.228067	0.097838	0.132654	0	0	0	0	0	0	0	0	0	0	0	0	0	0	0	0	0	0	0
Atp5c1	0.805783	0.985381	1.00284	1.38478	1.22962	1.12489	1.23401	1.52673	0.483276	1.34584	1.50068	1.22976	0.982149	0.841156	1.19513	1.58614	1.30836	0.95961	1.47365	0	0	0	0	0	0	0	0	0	0	0	0	0	0	0	1	0	0	0
Kin	0.133091	0.109845	0.270199	0.143846	0.191241	0.174978	0.134327	0.190325	0.117392	0.169959	0.183397	0.209902	0.171179	0.130409	0.169575	0.205191	0.244065	0.0772156	0.1016	0	0	0	0	0	0	0	0	0	0	0	0	0	0	0	0	0	0	0
Itih5	0.00469869	0	0.024042	0.00159961	0.0550503	0.00266732	0	0	0.128858	0.00203093	0	0	0.0145653	0.00733958	0.0598151	0.0044114	0.0280652	0.0122766	0.12704	0	0	0	0	0	0	0	0	0	0	0	0	0	0	0	0	0	0	0
Sfmbt2	0	0.00274351	0	0.00322807	0.021716	0.00599732	0	0.0239065	0.0440755	0.026535	0.000719412	0.0201205	0.00427696	0	0.00945606	0	0.0140947	0	0	0	0	0	0	0	0	0	0	0	0	0	0	0	0	0	0	0	0	0
Prkcq	0.0130362	0.00740459	0	0.00917887	0.224146	0.00919878	0.00652069	0.011719	0.00661257	0.368333	0.00380931	0.194212	0.00425261	0.165422	0.377528	0.00530432	0.143586	0.0238289	0	0	0	0	0	0	0	0	0	0	0	0	0	0	0	0	0	0	0	0
Gm38171	0	0	0	0	0	0	0	0	0.00184323	0	0	0	0	0	0	0	0	0	0	0	0	0	0	0	0	0	0	0	0	0	0	0	0	0	0	0	0	0
8030442B05Rik	0	0	0	0	0.00137325	0	0	0	0	0	0	0	0	0	0	0	0	0	0	0	0	0	0	0	0	0	0	0	0	0	0	0	0	0	0	0	0	0
Gm13293	0	0	0	0	0	0	0	0	0	0	0.000845166	0	0	0	0.00432719	0	0.00425153	0	0	0	0	0	0	0	0	0	0	0	0	0	0	0	0	0	0	0	0	0
Pfkfb3	0.268412	0.181871	0.17787	0.183639	0.0840019	0.256673	0.125433	0.110928	0.184188	0.0774665	0.148695	0.0973896	0.0952731	0.0172209	0.0683989	0.116118	0.150406	0.669009	0	0	0	0	0	0	0	0	0	0	0	0	0	0	0	0	0	0	1	0
Gm10851	0.00186826	0.000739516	0	0.00258796	0.0028408	0.00198784	0	0	0	0	0.00300873	0	0	0	0.00291041	0.00406513	0	0.031947	0	0	0	0	0	0	0	0	0	0	0	0	0	0	0	0	0	0	0	0
Rbm17	0.317175	0.292716	0.458128	0.397527	0.303718	0.307957	0.35256	0.300892	0.1782	0.333857	0.383649	0.306757	0.319748	0.13433	0.280847	0.582467	0.357421	0.439214	0.357692	0	0	0	0	0	0	0	0	0	0	0	0	0	0	0	0	0	0	0
Il2ra	0.00601263	0.0146644	0.0472293	0.0259274	0.44182	0.508084	0.0248456	0.0127831	0.0124511	1.01998	0.063982	0.20633	0.0955291	0	0.104638	0.0697394	0.446465	0.38804	0	0	0	0	0	0	0	0	0	0	1	0	0	0	0	0	0	0	1	0
Il15ra	0.0302663	0.0488168	0	0.0238352	0.0383658	0.0512857	0.0334044	0.0366741	0.0217253	0.0484549	0.018613	0	0.0494198	0	0.0489435	0.0166553	0.0501185	0.258211	0.0451232	0	0	0	0	0	0	0	0	0	0	0	0	0	0	0	0	0	0	0
Fbxo18	0.163314	0.133415	0.0922917	0.135624	0.0841644	0.196253	0.159837	0.13715	0.115513	0.11871	0.161851	0.0220848	0.0651556	0.0866802	0.0571066	0.109337	0.129056	0.15112	0.0388502	0	0	0	0	0	0	0	0	0	0	0	0	0	0	0	0	0	0	0
Ankrd16	0.0653826	0.0740396	0.0225516	0.0816615	0.0955352	0.059285	0.0535153	0.0674419	0.0515007	0.122145	0.0888604	0.098398	0.0992711	0.0254804	0.0956486	0.0770585	0.0808203	0.0409085	0.0387601	0	0	0	0	0	0	0	0	0	0	0	0	0	0	0	0	0	0	0
Itga8	0	0.00419988	0	0.0117899	0	0.0605346	0	0.00900473	0.00243978	0	0.00471238	0	0	0	0	0.0113836	0.0105051	0	0	0	0	0	0	0	0	0	0	0	0	0	0	0	0	0	0	0	0	0
E030013I19Rik	0	0	0	0	0	0.00729658	0	0	0	0	0	0	0	0	0	0	0	0	0	0	0	0	0	0	0	0	0	0	0	0	0	0	0	0	0	0	0	0
Mindy3	0.158083	0.204787	0.133476	0.288101	0.24536	0.167005	0.256712	0.23581	0.122409	0.194437	0.278673	0.161689	0.130306	0.0445061	0.168513	0.269617	0.31814	0.204986	0.161032	0	0	0	0	0	0	0	0	0	0	0	0	0	0	0	0	0	0	0
Pter	0.0265148	0.0160808	0.0225516	0.0108515	0.00206589	0.0219613	0.00891456	0.0117355	0	0.00782609	0.0187363	0	0.00543864	0	0.00377687	0.0130738	0	0.0122727	0	0	0	0	0	0	0	0	0	0	0	0	0	0	0	0	0	0	0	0
C1ql3	0.000761599	0	0	0	0	0	0	0	0	0	0	0	0	0	0.00714708	0	0	0	0	0	0	0	0	0	0	0	0	0	0	0	0	0	0	0	0	0	0	0
Rsu1	0.621646	0.550253	0.544857	0.685582	0.323012	0.502153	0.63759	0.709184	0.46368	0.249111	0.917403	0.330447	0.144156	0.226995	0.276204	0.590444	0.581589	0.687315	0.434148	0	0	0	0	0	0	0	0	0	0	0	0	0	0	0	0	0	0	0
Cubn	0.00110052	0.00258142	0	0.00149061	0.00164646	0	0	0	0	0	0.000737305	0	0	0	0	0	0	0.0155711	0	0	0	0	0	0	0	0	0	0	0	0	0	0	0	0	0	0	0	0
Trdmt1	0.044568	0.0274999	0.0377967	0.0237371	0.0284373	0.0162778	0.0252329	0.0197333	0.0232489	0.0279813	0.0198236	0	0.0277975	0	0.0196532	0.0201834	0.0304489	0.0274842	0.0388502	0	0	0	0	0	0	0	0	0	0	0	0	0	0	0	0	0	0	0
Vim	2.77191	3.38985	3.58167	3.75017	2.94556	1.67578	3.59277	2.4784	1.373	2.96682	4.17129	2.19151	1.04258	2.08986	3.16453	2.48257	3.4395	3.81577	0.313042	0	0	0	1	0	0	0	0	0	0	1	0	0	0	0	0	0	0	0
St8sia6	0.00413214	0.0619066	0	0.0812179	0.0137351	0.00777855	0.0629071	0.0237901	0.00772999	0.0573089	0.0171217	0.207648	0.0275373	0	0	0.0270497	0.0800104	0.0758579	0	0	0	0	0	0	0	0	0	0	0	0	0	0	0	0	0	0	0	0
Hacd1	0.018074	0.011472	0	0.0615042	0.00110736	0.0245536	0.0282189	0.0245182	0.0124117	0	0.0189684	0.210584	0.00171424	0.159388	0	0.105147	0.0172492	0.024601	0	0	0	0	0	0	0	0	0	0	0	0	0	0	0	0	0	0	0	0
Stam	0.0975159	0.0906025	0.0471184	0.0666545	0.0461471	0.0899547	0.0749332	0.0950273	0.0640327	0.0660511	0.0966172	0.126862	0.0699811	0.0212619	0.0748679	0.142279	0.134068	0.0393111	0.174426	0	0	0	0	0	0	0	0	0	0	0	0	0	0	0	0	0	0	0
Tmem236	0.00134719	0.00259623	0	0	0	0	0	0	0	0	0	0	0	0	0	0	0	0	0	0	0	0	0	0	0	0	0	0	0	0	0	0	0	0	0	0	0	0
Mrc1	2.6192	1.80396	2.22825	0.897644	0.0491826	0.548973	1.5818	0.0947515	0.100175	0.023838	0.144603	0.29058	0.0898299	0.0231638	0.0490505	0.162238	1.495	0.161399	0.157865	1	0	0	0	0	0	0	0	0	0	0	0	0	0	0	0	0	0	0
Slc39a12	0.0218196	0.00877154	0	0.00393306	0	0.00371324	0.00658006	0	0	0	0	0	0	0	0	0.00240404	0.0161913	0	0	0	0	0	0	0	0	0	0	0	0	0	0	0	0	0	0	0	0	0
Cacnb2	0.00129847	0.00120988	0	0.0196341	0	0.0216555	0.00365872	0.00570439	0.00280551	0	0.106357	0	0.00175214	0	0	0.0287458	0	0.0788467	0	0	0	0	0	0	0	0	0	0	0	0	0	0	0	0	0	0	0	0
Gm10848	0	0.000965893	0	0.00638014	0	0.00267732	0	0	0	0	0.0190656	0	0	0	0	0.00226556	0	0.0167317	0	0	0	0	0	0	0	0	0	0	0	0	0	0	0	0	0	0	0	0
Gm13269	0	0	0	0	0	0	0	0	0.00054292	0	0.00784354	0	0	0	0	0.00492899	0	0.0123811	0	0	0	0	0	0	0	0	0	0	0	0	0	0	0	0	0	0	0	0
Nsun6	0.0832071	0.0588756	0.168701	0.0813659	0.0867614	0.0750438	0.0763	0.0404392	0.0299119	0.104917	0.0624506	0	0.10196	0.135191	0.0935528	0.0906917	0.110308	0.0493652	0	0	0	0	0	0	0	0	0	0	0	0	0	0	0	0	0	0	0	0
Arl5b	0.131857	0.122488	0.0200922	0.121081	0.0966327	0.103723	0.178501	0.179839	0.218764	0.217118	0.0928393	0.131731	0.154491	0.173908	0.147901	0.109905	0.184854	0.164396	0.13903	0	0	0	0	0	0	0	0	0	0	0	0	0	0	0	0	0	0	0
Malrd1	0	0	0	0.00129183	0	0	0	0	0	0	0	0	0	0	0	0	0	0	0	0	0	0	0	0	0	0	0	0	0	0	0	0	0	0	0	0	0	0
Plxdc2	0.0563724	0.240109	0.0948866	0.483098	0.0236484	0.416694	0.644003	0.0222011	0.0117398	0.316438	0.0528508	0.0984592	0.00375731	0	0.0269049	0.0655126	0.318462	0.129734	0.260306	0	0	0	0	0	0	0	0	0	0	0	0	0	0	0	0	0	0	0
Nebl	0.00330337	0.00605449	0	0.00988695	0.39116	0.00346837	0.0139108	0.00348381	0.00550098	0.359035	0.0052407	0	0.0166698	0.00427786	0.502087	0.00700423	0.190372	0.0115523	0	0	0	0	0	0	0	0	0	0	0	0	0	0	0	0	0	0	0	0
A930004D18Rik	0.00111631	0.000707819	0	0.00253555	0.00211388	0	0	0	0	0	0.00113198	0	0	0	0	0	0	0	0	0	0	0	0	0	0	0	0	0	0	0	0	0	0	0	0	0	0	0
Mllt10	0.196857	0.17293	0.288185	0.25775	0.293338	0.243189	0.271134	0.247727	0.31337	0.311436	0.322388	0.231996	0.239334	0.181731	0.38795	0.338416	0.336584	0.161013	0.263252	0	0	0	0	0	0	0	0	0	0	0	0	0	0	0	0	0	0	0
Dnajc1	0.245222	0.239778	0.186949	0.214096	0.669709	0.313642	0.219477	0.216783	0.0724264	0.358167	0.371608	0.411419	0.190468	0.375701	0.520101	0.259593	0.547048	0.295598	0.116653	0	0	0	0	0	0	0	0	0	0	0	0	0	1	0	0	0	0	0
Commd3	0.312418	0.322642	0.473813	0.341003	0.467968	0.411081	0.352834	0.357456	0.142583	0.349168	0.479594	0.280572	0.331949	0.228842	0.365722	0.498455	0.413623	0.520464	0.849124	0	0	0	0	0	0	0	0	0	0	0	0	0	0	0	0	0	0	0
Bmi1	0.129913	0.0888397	0.100364	0.0860361	0.0814956	0.0947008	0.0755405	0.0472795	0.017342	0.0726337	0.116716	0.037114	0.0906914	0.0953193	0.0524078	0.0813405	0.131797	0.0919892	0.0375137	0	0	0	0	0	0	0	0	0	0	0	0	0	0	0	0	0	0	0
Spag6	0.000759759	0	0	0	0	0	0	0	0	0	0	0	0	0	0	0	0.00895277	0	0	0	0	0	0	0	0	0	0	0	0	0	0	0	0	0	0	0	0	0
Carlr	0	0	0	0	0	0	0.00149038	0	0	0	0	0	0	0	0	0	0	0	0	0	0	0	0	0	0	0	0	0	0	0	0	0	0	0	0	0	0	0
Pip4k2a	0.714493	0.878999	0.80487	1.12419	0.233061	0.771002	1.21098	0.86759	0.357328	0.323518	0.986138	0.523211	0.206393	0.463583	0.302866	0.7286	0.875637	0.816595	0.155066	0	0	0	0	0	0	0	0	0	0	0	0	0	0	0	0	0	0	0
4930426L09Rik	0.0047274	0.00263865	0	0.0115386	0	0.00548317	0.0151554	0.00355426	0	0.00180157	0.00842137	0	0	0	0.00285544	0.0182427	0.0134121	0	0	0	0	0	0	0	0	0	0	0	0	0	0	0	0	0	0	0	0	0
Armc3	0.097448	0.0446607	0.0611924	0.0185371	0.0140959	0.0117174	0.0334301	0.0443729	0.0678681	0.011058	0.0169282	0.0201205	0.0224714	0.0912677	0.0210702	0.0299425	0.0487162	0	0	0	0	0	0	0	0	0	0	0	0	0	0	0	0	0	0	0	0	0
4930447M23Rik	0	0	0	0	0	0	0.0033874	0	0	0	0	0	0	0	0	0	0	0	0	0	0	0	0	0	0	0	0	0	0	0	0	0	0	0	0	0	0	0
Msrb2	0.138978	0.0745554	0.0961418	0.0218383	0.0286474	0.137303	0.0344636	0.0161682	0.058505	0.0454191	0.0628199	0.114964	0.0245987	0.0304458	0.0239991	0.034014	0.0864133	0.0103297	0	0	0	0	0	0	0	0	0	0	0	0	0	0	0	0	0	0	0	0
4921504E06Rik	0	0	0	0	0	0	0	0	0	0	0	0	0	0	0	0.00284537	0	0	0	0	0	0	0	0	0	0	0	0	0	0	0	0	0	0	0	0	0	0
Otud1	0.104099	0.0763144	0.165691	0.0462566	0.048572	0.106821	0.0716352	0.0235434	0.0129883	0.0515302	0.0965023	0.0461093	0.172214	0.193876	0.0752967	0.103028	0.087219	0.0934982	0.0819668	0	0	0	0	0	0	0	0	0	0	0	0	0	0	0	0	0	0	0
Etl4	0.0457996	0.0123944	0.0451632	0.00183496	0	0.0137146	0.00541639	0	0	0	0.00488753	0	0.00308534	0	0.00340871	0	0.00449316	0	0.461242	0	0	0	0	0	0	0	0	0	0	0	0	0	0	0	0	0	0	0
Arhgap21	0.102428	0.0698685	0.174624	0.101074	0.0640558	0.0760869	0.0719157	0.0209614	0.0172733	0.0970129	0.0963873	0.0207352	0.0146579	0.0177921	0.0667767	0.098923	0.152133	0.0316363	0.0387656	0	0	0	0	0	0	0	0	0	0	0	0	0	0	0	0	0	0	0
Gm13375	0.000509759	0	0.024042	0.00255436	0	0	0	0	0	0.00360049	0.00440134	0	0.0166993	0	0	0	0	0	0	0	0	0	0	0	0	0	0	0	0	0	0	0	0	0	0	0	0	0
Enkur	0.0166333	0.00617879	0	0.0102199	0.00901956	0.0146128	0.00593435	0	0	0.0140182	0.0265492	0	0.00427023	0	0.016001	0.00264062	0.0105051	0.0256691	0	0	0	0	0	0	0	0	0	0	0	0	0	0	0	0	0	0	0	0
Thnsl1	0.0250843	0.030325	0	0.0227497	0.0232942	0.0196655	0.0114497	0	0.00258178	0.012754	0.0321555	0.0208859	0.00547102	0.0239927	0.00858379	0.017054	0.0211959	0	0	0	0	0	0	0	0	0	0	0	0	0	0	0	0	0	0	0	0	0
Gad2	0.00153543	0.00335486	0	0.00330004	0	0	0.00209523	0	0.00314718	0	0.000726548	0	0	0	0	0	0	0	0	0	0	0	0	0	0	0	0	0	0	0	0	0	0	0	0	0	0	0
Apbb1ip	0.497562	0.68612	0.6637	0.691578	0.854342	0.947338	0.805041	1.24891	1.02368	0.942171	0.959544	0.777269	0.53514	0.188852	0.857124	0.765915	0.886496	0.710145	0.0742338	0	0	0	0	0	0	0	0	0	0	0	0	0	0	0	0	0	0	0
Pdss1	0.0128154	0.019924	0.0703615	0.0128894	0.013439	0.0137421	0.0198401	0.0126409	0.00602299	0.0107275	0.0067683	0.0505	0.0253358	0	0.0122855	0.0515854	0.017079	0.0133759	0	0	0	0	0	0	0	0	0	0	0	0	0	0	0	0	0	0	0	0
Abi1	0.721844	0.648023	0.550273	0.542029	0.549791	0.689661	0.658846	0.621908	0.52367	0.461932	0.761264	0.504959	0.432232	0.244816	0.436868	0.6291	0.717275	0.796448	0.252203	0	0	0	0	0	0	0	0	0	0	0	0	0	0	0	0	0	0	0
Acbd5	0.332612	0.299029	0.387907	0.265125	0.26758	0.440881	0.30347	0.192701	0.135936	0.24253	0.643912	0.313781	0.165132	0.0982068	0.199491	0.349147	0.343001	0.272826	0.122531	0	0	0	0	0	0	0	0	0	0	0	0	0	0	0	0	0	0	0
Mastl	0.00115019	0.00274861	0.169482	0.0212125	0.0451778	0.0251588	0.013011	0.00557097	0.00703529	0.0104183	0.0252651	0	0.0387132	0.0150035	0.0104127	0.111065	0.00576503	0.0135155	0	0	0	0	0	0	0	0	0	0	0	0	0	0	0	0	0	0	0	0
Yme1l1	0.269833	0.263783	0.270317	0.280506	0.434063	0.281643	0.345365	0.301638	0.252426	0.416784	0.329113	0.339323	0.336814	0.267854	0.348117	0.442924	0.362243	0.416586	0.324837	0	0	0	0	0	0	0	0	0	0	0	0	0	0	0	0	0	0	0
4931423N10Rik	0.000892027	0	0	0	0.00278957	0	0	0	0	0.00234142	0	0	0	0	0.00467808	0	0	0	0	0	0	0	0	0	0	0	0	0	0	0	0	0	0	0	0	0	0	0
Spopl	0.189295	0.153599	0.14716	0.109611	0.18884	0.0913501	0.158576	0.164079	0.0490731	0.167715	0.152771	0.0637851	0.16406	0.0840273	0.198114	0.138516	0.184911	0.144606	0.165856	0	0	0	0	0	0	0	0	0	0	0	0	0	0	0	0	0	0	0
Hnmt	0.111293	0.0706982	0.0882607	0.013815	0	0.0442223	0.0315438	0.047286	0.170644	0.00289583	0.0160314	0.169531	0.00346491	0	0.00170432	0.0468564	0.0586004	0	0	0	0	0	0	0	0	0	0	0	0	0	0	0	0	0	0	0	0	0
Tbpl2	0	0	0	0	0	0	0	0	0	0	0.00201248	0	0	0	0	0	0	0	0	0	0	0	0	0	0	0	0	0	0	0	0	0	0	0	0	0	0	0
Il1f8	0	0	0	0	0	0	0	0	0	0	0	0	0	0	0	0.00450371	0	0	0	0	0	0	0	0	0	0	0	0	0	0	0	0	0	0	0	0	0	0
Il1f9	0	0.00284644	0	0	0.00185069	0	0	0	0.838261	0	0.0064219	0.0439685	0.00778036	0.009902	0.00130839	0.00465405	0	0	0	0	0	0	0	0	0	0	0	1	0	0	0	0	0	0	0	0	0	0
Il1f6	0.00131163	0	0	0	0	0	0	0.00522024	0	0	0	0	0	0	0	0	0	0	0	0	0	0	0	0	0	0	0	0	0	0	0	0	0	0	0	0	0	0
Il1rn	0.0206602	0.223815	0.0667682	0.0251982	0.00781843	0.0411236	0.223505	0.0804493	0.602849	0.00188793	0.0229203	0.065458	0.0183978	0.0300466	0.00689224	0.0425587	0.0457236	0.308742	0.0387656	0	0	0	0	0	0	0	0	1	0	0	0	0	0	0	0	0	0	0
Psd4	0.0634855	0.135645	0.123251	0.171632	0.363777	0.185157	0.20383	0.135009	0.178747	0.284105	0.18696	0.292873	0.195442	0.129422	0.354171	0.164869	0.258556	0.179422	0.165762	0	0	0	0	0	0	0	0	0	0	0	0	0	0	0	0	0	0	0
Pax8	0	0.00085169	0	0	0.00114281	0	0.00167994	0	0	0	0	0	0.0026848	0	0	0	0	0	0	0	0	0	0	0	0	0	0	0	0	0	0	0	0	0	0	0	0	0
Cacna1b	0	0	0	0.00179575	0.000943142	0	0.00186879	0	0.000572947	0	0.000912704	0	0.00521648	0	0	0	0	0	0	0	0	0	0	0	0	0	0	0	0	0	0	0	0	0	0	0	0	0
Ehmt1	0.194087	0.168466	0.184272	0.176854	0.177938	0.20919	0.183768	0.143623	0.0640055	0.190141	0.19615	0.307402	0.160055	0.0900286	0.133205	0.177075	0.191858	0.151444	0.279532	0	0	0	0	0	0	0	0	0	0	0	0	0	0	0	0	0	0	0
Arrdc1	0.247401	0.280767	0.368602	0.284162	0.196473	0.263143	0.329154	0.220947	0.163001	0.206476	0.469974	0.257676	0.143589	0.0854859	0.213778	0.289766	0.297393	0.249314	0.180148	0	0	0	0	0	0	0	0	0	0	0	0	0	0	0	0	0	0	0
Zmynd19	0.0240765	0.0335317	0.154839	0.0904063	0.061876	0.0657793	0.0755732	0.0256054	0.00750581	0.0773186	0.0654637	0.230761	0.0422202	0.0107665	0.0599595	0.0947596	0.0706598	0.0318682	0.100269	0	0	0	0	0	0	0	0	0	0	0	0	0	0	0	0	0	0	0
Dph7	0.026685	0.0380707	0.0629139	0.0201294	0.0688264	0.0316796	0.0358469	0.0166764	0.00779486	0.0610351	0.0644738	0.019823	0.0237878	0.0198277	0.0666248	0.0370193	0.0544359	0.0674645	0.0387656	0	0	0	0	0	0	0	0	0	0	0	0	0	0	0	0	0	0	0
Mrpl41	0.157812	0.152523	0.105843	0.26241	0.348999	0.146122	0.215955	0.104687	0.0726935	0.209138	0.309096	0.264551	0.150129	0.188172	0.335241	0.304815	0.293826	0.214904	0.257186	0	0	0	0	0	0	0	0	0	0	0	0	0	0	0	0	0	0	0
Pnpla7	0.172405	0.159113	0.0865089	0.163331	0.0914812	0.347771	0.180274	0.287295	0.331999	0.121827	0.328993	0.252959	0.0970858	0.111657	0.134209	0.171149	0.143523	0.150128	0	0	0	0	0	0	0	0	0	0	0	0	0	0	0	0	0	0	0	0
Nsmf	0.211543	0.123083	0.220971	0.0834371	0.0375989	0.0495183	0.12805	0.0506224	0.0151907	0.0650207	0.0796306	0.0869392	0.00455097	0.0392932	0.0345044	0.0373067	0.156682	0.0625965	0.0742338	0	0	0	0	0	0	0	0	0	0	0	0	0	0	0	0	0	0	0
Noxa1	0	0	0	0	0	0	0	0	0	0.00306619	0.00111952	0	0	0	0	0	0	0	0	0	0	0	0	0	0	0	0	0	0	0	0	0	0	0	0	0	0	0
Gm13387	0	0	0	0	0	0	0.00247697	0	0	0	0	0	0	0	0	0	0	0	0	0	0	0	0	0	0	0	0	0	0	0	0	0	0	0	0	0	0	0
Nrarp	0.00333514	0.00383532	0.0246777	0.00208154	0.0217041	0	0.00722383	0.0248264	0.00488828	0.0426704	0.00596351	0.0836309	0.0286331	0	0.108654	0.00976218	0.0170718	0.0349203	0.224932	0	0	0	0	0	0	0	0	0	0	0	0	0	0	0	0	0	0	0
Gm38287	0	0.000632361	0	0	0.00388483	0.00421184	0	0	0	0.00724603	0.000796052	0	0	0	0.0026403	0	0.00485494	0	0	0	0	0	0	0	0	0	0	0	0	0	0	0	0	0	0	0	0	0
Tor4a	0.0478547	0.0293653	0.0466912	0.0278378	0.0748501	0.0602368	0.0284442	0	0.0322302	0.0569605	0.0586362	0.0780961	0.061696	0.0563549	0.0699079	0.0116256	0.0556571	0.0189318	0.0774079	0	0	0	0	0	0	0	0	0	0	0	0	0	0	0	0	0	0	0
Nelfb	0.181202	0.185429	0.315187	0.188965	0.283158	0.233848	0.188025	0.172137	0.129145	0.323834	0.276925	0.293401	0.226385	0.123027	0.303255	0.218826	0.321239	0.230501	0.309667	0	0	0	0	0	0	0	0	0	0	0	0	0	0	0	0	0	0	0
Stpg3	0	0	0	0	0	0	0	0	0	0	0.0011835	0	0	0	0	0	0	0	0	0	0	0	0	0	0	0	0	0	0	0	0	0	0	0	0	0	0	0
Tubb4b	0.250466	0.293134	0.930035	0.337246	0.61103	0.217949	0.397642	0.168223	0.33965	0.535611	0.601621	0.475712	0.35087	0.25722	0.465078	1.23582	0.416013	0.401125	1.23249	0	0	1	0	0	0	0	0	0	0	0	0	0	0	0	1	0	0	0
Slc34a3	0	0	0	0	0.00191148	0	0.00154767	0	0	0.00364717	0	0	0	0	0	0	0	0	0	0	0	0	0	0	0	0	0	0	0	0	0	0	0	0	0	0	0	0
Rnf224	0	0	0	0	0.00102494	0	0	0	0	0	0	0	0	0	0	0	0.00606249	0	0	0	0	0	0	0	0	0	0	0	0	0	0	0	0	0	0	0	0	0
Cysrt1	0.000711137	0	0	0.00397246	0.00519712	0	0.00171562	0	0.00314021	0.00149619	0	0	0	0	0	0	0	0.042894	0.335459	0	0	0	0	0	0	0	0	0	0	0	0	0	0	0	0	0	0	0
Rnf208	0	0.0047749	0.0246777	0.00455915	0.0501732	0	0.0047182	0	0.00186537	0.0612711	0	0	0	0	0.00387467	0	0.0237283	0	0	0	0	0	0	0	0	0	0	0	0	0	0	0	0	0	0	0	0	0
AL732309.1	0.000702955	0.000752273	0	0	0	0	0.00550304	0	0	0	0.00184738	0	0.00449808	0	0	0	0	0	0	0	0	0	0	0	0	0	0	0	0	0	0	0	0	0	0	0	0	0
Ndor1	0.0187574	0.0077704	0.0166825	0.0197894	0.0159363	0.0186427	0.0235621	0.0113791	0.00246473	0.00943186	0.0220518	0	0.00989336	0	0.0117321	0.0261093	0.0137473	0.0137898	0	0	0	0	0	0	0	0	0	0	0	0	0	0	0	0	0	0	0	0
Tmem203	0.0775535	0.0885885	0.0513634	0.09123	0.12096	0.0849541	0.0967153	0.0964387	0.07378	0.112633	0.148598	0.0284303	0.0676981	0.134423	0.113333	0.108102	0.11266	0.0465544	0.122646	0	0	0	0	0	0	0	0	0	0	0	0	0	0	0	0	0	0	0
Tprn	0.0359843	0.0355351	0	0.0732213	0.098805	0.0392923	0.0503094	0.0511724	0.016805	0.0581911	0.0640721	0.0995322	0.0166459	0.0248398	0.0416985	0.0539424	0.073909	0.0149079	0.120206	0	0	0	0	0	0	0	0	0	0	0	0	0	0	0	0	0	0	0
Ssna1	0.276397	0.305095	0.518935	0.442204	0.614958	0.277313	0.38168	0.41007	0.20898	0.526639	0.450995	0.535813	0.36632	0.3473	0.423064	0.761326	0.422168	0.321658	0.472716	0	0	0	0	0	0	0	0	0	0	0	0	0	0	0	0	0	0	0
Anapc2	0.237607	0.20957	0.427814	0.181484	0.177622	0.195443	0.200813	0.114505	0.103219	0.154591	0.20787	0.245935	0.155255	0.203675	0.191956	0.171685	0.267939	0.245513	0.150734	0	0	0	0	0	0	0	0	0	0	0	0	0	0	0	0	0	0	0
Lrrc26	0.00178156	0	0	0	0.00113607	0.00267732	0	0	0	0	0	0	0	0	0	0	0	0	0.29351	0	0	0	0	0	0	0	0	0	0	0	0	0	0	0	0	0	0	0
Grin1	0	0	0	0	0.000983301	0	0.00532493	0	0	0	0.000687486	0	0	0	0	0	0	0	0	0	0	0	0	0	0	0	0	0	0	0	0	0	0	0	0	0	0	0
Grin1os	0	0	0	0	0	0	0	0	0	0	0	0	0	0	0	0	0	0	0.0239902	0	0	0	0	0	0	0	0	0	0	0	0	0	0	0	0	0	0	0
AA543186	0.00221235	0.00141478	0	0.00473596	0.00201399	0.0042129	0.00181021	0	0	0.0030066	0.0010499	0.0214895	0	0	0.0030433	0.0026667	0	0	0	0	0	0	0	0	0	0	0	0	0	0	0	0	0	0	0	0	0	0
Man1b1	0.12491	0.112515	0.218578	0.114259	0.0833114	0.139942	0.165485	0.0919704	0.131635	0.0702654	0.111068	0.093788	0.0475051	0.0839717	0.0619015	0.143551	0.138455	0.127082	0.303255	0	0	0	0	0	0	0	0	0	0	0	0	0	0	0	0	0	0	0
Dpp7	0.197023	0.120101	0.0848486	0.0367398	0.0282311	0.160546	0.0896144	0.0372031	0.00771543	0.0227081	0.110661	0.0388319	0.0324577	0.0404471	0.0242785	0.0650968	0.119057	0.0936843	0	0	0	0	0	0	0	0	0	0	0	0	0	0	0	0	0	0	0	0
Uap1l1	0.344983	0.284864	0.458385	0.169354	0.104745	0.348777	0.202404	0.131571	0.0903114	0.0924238	0.437723	0.124637	0.0785908	0.0693896	0.139624	0.204001	0.259315	0.0989635	0.0451232	0	0	0	0	0	0	0	0	0	0	0	0	0	0	0	0	0	0	0
Sapcd2	0	0	0.0266856	0.004682	0.0219973	0	0	0	0.00581525	0	0	0.0214895	0.0096909	0	0.00181975	0.129581	0	0	0	0	0	0	0	0	0	0	0	0	0	0	0	0	0	0	0	0	0	0
Entpd2	0.000639138	0	0	0	0	0	0	0	0	0	0	0	0	0	0	0	0	0	0.184065	0	0	0	0	0	0	0	0	0	0	0	0	0	0	0	0	0	0	0
Npdc1	0.0403255	0.00943188	0	0.00122584	0.0174038	0.0113184	0.0032264	0.00311165	0.000960486	0.00831807	0	0	0.0017469	0	0	0	0.0126833	0.0290016	0.487415	0	0	0	0	0	0	0	0	0	0	0	0	0	0	0	0	0	0	1
Fut7	0.0123234	0.0291652	0.0512867	0.0661136	0.0865973	0.0199076	0.0364576	0.03638	0.0277753	0.0504083	0.0788014	0.204299	0	0.00427786	0.115398	0.0719267	0.086943	0	0	0	0	0	0	0	0	0	0	0	0	0	0	0	0	0	0	0	0	0
Abca2	0.0412514	0.0515817	0.0828908	0.057554	0.178325	0.0853498	0.064136	0.0498632	0.0108994	0.217252	0.107938	0.250933	0.0231584	0.0645393	0.193009	0.0796414	0.131305	0	0.0651123	0	0	0	0	0	0	0	0	0	0	0	0	0	0	0	0	0	0	0
Paxx	0.0648451	0.0755573	0.0459527	0.102517	0.21466	0.130322	0.088896	0.128708	0.0951803	0.20458	0.133207	0.121391	0.14201	0.084156	0.262663	0.170107	0.204505	0.0361001	0	0	0	0	0	0	0	0	0	0	0	0	0	0	0	0	0	0	0	0
Clic3	0	0	0	0	0.00195514	0	0	0	0	0	0.000875217	0	0	0	0.00700345	0.00180511	0	0	0.227555	0	0	0	0	0	0	0	0	0	0	0	0	0	0	0	0	0	0	0
Ptgds	0	0	0	0.00331894	0	0	0	0	0	0	0	0	0	0	0	0.00917291	0	0	0	0	0	0	0	0	0	0	0	0	0	0	0	0	0	0	0	0	0	0
C8g	0.0023915	0	0	0.00272931	0.00293144	0.0021484	0.00578593	0.0117941	0	0.0047004	0.0020289	0	0	0	0.00425019	0.00456883	0	0	0	0	0	0	0	0	0	0	0	0	0	0	0	0	0	0	0	0	0	0
Fbxw5	0.097572	0.081679	0.181732	0.0954852	0.0700871	0.0775122	0.110987	0.09406	0.0336678	0.107607	0.105067	0.134956	0.0536245	0.0708417	0.0915982	0.115742	0.116487	0.0517687	0.0837954	0	0	0	0	0	0	0	0	0	0	0	0	0	0	0	0	0	0	0
Traf2	0.0732144	0.100295	0.165871	0.109418	0.219273	0.102316	0.13018	0.0847806	0.0601234	0.22391	0.120043	0.263271	0.0600716	0.0468531	0.234973	0.140901	0.16005	0.269051	0.0451232	0	0	0	0	0	0	0	0	0	0	0	0	0	0	0	0	0	0	0
Edf1	0.659845	0.746706	0.753286	0.8687	1.15031	0.770963	0.838558	0.794822	0.394317	1.22706	1.0669	1.09668	0.733599	0.663587	1.14173	1.03737	1.05807	1.33865	1.30869	0	0	0	0	1	0	0	0	0	0	0	0	0	0	0	0	0	1	0
Mamdc4	0	0	0	0	0.00333851	0	0	0	0	0.00157813	0.000909905	0.0298013	0.0043329	0	0.00242515	0	0	0	0	0	0	0	0	0	0	0	0	0	0	0	0	0	0	0	0	0	0	0
Phpt1	0.0716653	0.0767624	0.102407	0.119805	0.178438	0.134837	0.0566048	0.0833657	0.0232911	0.200671	0.174677	0.204807	0.141945	0.0477076	0.0854941	0.164633	0.130007	0.0258158	0.525563	0	0	0	0	0	0	0	0	0	0	0	0	0	0	0	0	0	0	0
Gm996	0	0	0	0	0.000878223	0	0	0	0	0.00170069	0.00124257	0	0	0	0	0	0	0	0	0	0	0	0	0	0	0	0	0	0	0	0	0	0	0	0	0	0	0
Rabl6	0.253728	0.209199	0.341434	0.245391	0.138119	0.170555	0.271932	0.233415	0.0388788	0.122929	0.212738	0.127751	0.094191	0.099251	0.154541	0.242613	0.214764	0.110817	0.116647	0	0	0	0	0	0	0	0	0	0	0	0	0	0	0	0	0	0	0
Ccdc183	0	0	0	0	0	0	0	0	0	0	0	0	0	0	0	0	0.00764703	0	0	0	0	0	0	0	0	0	0	0	0	0	0	0	0	0	0	0	0	0
Tmem141	0.384445	0.287256	0.260997	0.236708	0.00989846	0.297186	0.25127	0.169355	0.0204632	0.00471311	0.241632	0.0921112	0.00754539	0.0628471	0.0367672	0.0993654	0.237117	0.102745	0.0627503	0	0	0	0	0	0	0	0	0	0	0	0	0	0	0	0	0	0	0
Fcna	1.09477	0.225846	0.430111	0.0630321	0.00806036	0.0822071	0.120947	0.00858348	0.0166709	0.00873902	0.0215834	0.0284303	0.0180237	0	0.0096366	0.0204627	0.261738	0.0116245	0.0451232	0	0	0	0	0	0	0	0	0	0	0	0	0	0	0	0	0	0	0
A230005M16Rik	0.000594782	0	0	0	0	0	0.00197998	0	0	0	0	0	0	0	0.0029052	0	0.00449316	0	0	0	0	0	0	0	0	0	0	0	0	0	0	0	0	0	0	0	0	0
Bmyc	0.382782	0.365121	0.388595	0.599702	0.267264	0.811047	0.294649	0.247181	0.0145967	0.270165	0.492777	0.276462	0.213361	0.121026	0.0498748	0.609021	0.405221	0.151433	0.298476	0	0	0	0	0	0	0	0	0	0	0	0	0	0	0	0	0	0	0
Sohlh1	0	0	0	0	0	0	0	0	0	0.00603392	0	0	0	0	0	0	0.00900623	0	0	0	0	0	0	0	0	0	0	0	0	0	0	0	0	0	0	0	0	0
Camsap1	0.0829014	0.0642784	0	0.0838024	0.0640758	0.0651911	0.0677653	0.0636374	0.0283914	0.103915	0.0555232	0.102744	0.0619702	0.0425885	0.0834415	0.0561417	0.101218	0	0.163912	0	0	0	0	0	0	0	0	0	0	0	0	0	0	0	0	0	0	0
Ubac1	0.055772	0.0773419	0.140238	0.105784	0.104687	0.0581328	0.0711699	0.0515067	0.0156731	0.0927882	0.137584	0.0608294	0.0851465	0.0214987	0.0756592	0.152347	0.0765601	0.0545502	0.160159	0	0	0	0	0	0	0	0	0	0	0	0	0	0	0	0	0	0	0
Nacc2	0.293975	0.161113	0.199679	0.071848	0.0122792	0.103748	0.158788	0.00488988	0.00458589	0.0225224	0.0927257	0.0284303	0.0106109	0.0186355	0.0188651	0.0475242	0.165344	0.0735188	0.0451232	0	0	0	0	0	0	0	0	0	0	0	0	0	0	0	0	0	0	0
Tmem250-ps	0.111097	0.0886559	0.130151	0.0692123	0.0563378	0.0522823	0.0688745	0.0533379	0.0219255	0.0598401	0.110811	0.0932846	0.0239611	0.00427786	0.0600624	0.108124	0.0472596	0	0.188773	0	0	0	0	0	0	0	0	0	0	0	0	0	0	0	0	0	0	0
1810012K08Rik	0	0	0	0	0.00131277	0	0	0	0	0	0	0	0	0	0	0	0	0	0	0	0	0	0	0	0	0	0	0	0	0	0	0	0	0	0	0	0	0
Qsox2	0.0336782	0.0273586	0	0.0182115	0.0221184	0.032981	0.0392469	0.0341462	0.00346778	0.0284179	0.0256564	0.0298013	0.00758687	0	0.0313278	0.0374003	0.0373708	0.00651472	0.0239902	0	0	0	0	0	0	0	0	0	0	0	0	0	0	0	0	0	0	0
Ccdc187	0	0	0	0	0.00105246	0	0	0	0	0	0	0	0	0	0	0	0	0	0	0	0	0	0	0	0	0	0	0	0	0	0	0	0	0	0	0	0	0
Gpsm1	0.0313447	0.019676	0.0375585	0.0158859	0.0233717	0.021298	0.0162029	0	0.00204602	0.0554806	0.0230065	0.0701454	0.00767507	0.0256112	0.021178	0.0241232	0.0295185	0	0	0	0	0	0	0	0	0	0	0	0	0	0	0	0	0	0	0	0	0
Dnlz	0.141243	0.148028	0.166066	0.173008	0.188024	0.121954	0.180654	0.0629648	0.0605141	0.177186	0.270287	0.250539	0.109824	0.15473	0.192214	0.182405	0.193673	0.228872	0.207586	0	0	0	0	0	0	0	0	0	0	0	0	0	0	0	0	0	0	0
Card9	0.0489713	0.0468551	0.0865148	0.0478372	0.000458385	0.0615217	0.0593657	0.114145	0.0868851	0.0019575	0.469217	0.0718891	0	0	0.00251147	0.103601	0.0190787	0.0781649	0	0	0	0	0	0	0	0	0	0	0	0	0	0	0	0	0	0	0	0
Snapc4	0.0175207	0.023404	0	0.00853975	0.0325418	0.0103438	0.0260224	0.0107957	0.00161971	0.0279994	0.0360622	0.0207352	0.0221682	0	0.0275	0.0237401	0.0361098	0	0.0787444	0	0	0	0	0	0	0	0	0	0	0	0	0	0	0	0	0	0	0
Gm13563	0	0	0	0	0.00134373	0.00331946	0	0.00417685	0	0.00377353	0	0	0	0	0.00375315	0	0	0	0.0387656	0	0	0	0	0	0	0	0	0	0	0	0	0	0	0	0	0	0	0
Sdccag3	0.170002	0.175604	0.155477	0.179272	0.202643	0.165916	0.20148	0.166456	0.185528	0.21699	0.348028	0.218864	0.14042	0.13822	0.185469	0.234967	0.245826	0.186538	0.161291	0	0	0	0	0	0	0	0	0	0	0	0	0	0	0	0	0	0	0
Pmpca	0.102753	0.120235	0.109005	0.15985	0.146727	0.123001	0.141866	0.123146	0.056536	0.123696	0.190177	0.1051	0.165517	0.0198277	0.157461	0.205949	0.147811	0.220136	0.204583	0	0	0	0	0	0	0	0	0	0	0	0	0	0	0	0	0	0	0
Inpp5e	0.0419043	0.0518665	0.0214175	0.0523224	0.0458756	0.0204459	0.0513803	0.0364675	0.0242894	0.0751588	0.0603841	0.143047	0.0482131	0.0635783	0.0205204	0.0557562	0.071891	0.0245685	0	0	0	0	0	0	0	0	0	0	0	0	0	0	0	0	0	0	0	0
Sec16a	0.117339	0.114092	0.0445224	0.111239	0.127851	0.11823	0.0930316	0.0748272	0.0899213	0.137584	0.124947	0.0582316	0.165612	0.15056	0.1049	0.149485	0.147671	0.0700414	0.0638844	0	0	0	0	0	0	0	0	0	0	0	0	0	0	0	0	0	0	0
Notch1	0.383079	0.401874	0.444477	0.243112	0.303758	0.213566	0.468428	0.36439	0.564721	0.180258	0.0726493	0.438756	0.115169	0.181278	0.322782	0.396833	0.464684	0.0361352	0.316956	0	0	0	0	0	0	0	0	0	0	0	0	0	0	0	0	0	0	0
Egfl7	0.00423817	0.00394772	0	0.00746806	0.0132391	0	0.00249659	0	0.00070014	0.00217682	0.000732726	0.0806575	0.00822458	0.0410223	0.00146453	0.0391342	0.00784825	0	0	0	0	0	0	0	0	0	0	0	0	0	0	0	0	0	0	0	0	0
Agpat2	0.132443	0.130103	0.0439964	0.136534	0.15548	0.142434	0.174749	0.087711	0.391517	0.194094	0.279183	0.134249	0.0604623	0.0632308	0.178129	0.168039	0.136518	0.0162263	0.178238	0	0	0	0	0	0	0	0	0	0	0	0	0	0	0	0	0	0	0
Fam69b	0.00240334	0	0	0.0142155	0.0251947	0	0	0	0.00667999	0.0513357	0.000952926	0.0986917	0.0027178	0.0236949	0.0777081	0.0148701	0.0335254	0	0	0	0	0	0	0	0	0	0	0	0	0	0	0	0	0	0	0	0	0
Lcn4	0	0	0	0	0.0297972	0	0	0	0	0.00125408	0	0	0	0	0.0152101	0	0.0114286	0	0	0	0	0	0	0	0	0	0	0	0	0	0	0	0	0	0	0	0	0
Abo	0	0	0	0	0	0	0	0	0	0	0	0	0	0	0	0	0	0	0.144099	0	0	0	0	0	0	0	0	0	0	0	0	0	0	0	0	0	0	0
Surf6	0.0531726	0.0446	0.0972565	0.0647153	0.0884095	0.0490135	0.045326	0.0196917	0.0157536	0.107243	0.0805398	0.0801065	0.154576	0.0613079	0.0914102	0.0725776	0.107271	0.0264165	0.120727	0	0	0	0	0	0	0	0	0	0	0	0	0	0	0	0	0	0	0
Med22	0.0657663	0.0579548	0.0166825	0.0469963	0.0580483	0.121172	0.064218	0.0558492	0.029012	0.0641291	0.130555	0.0429707	0.0256869	0.0207993	0.0729458	0.087289	0.0803109	0.0979473	0.0388502	0	0	0	0	0	0	0	0	0	0	0	0	0	0	0	0	0	0	0
Rpl7a	1.84805	2.15458	1.82979	2.50858	2.16384	2.42705	2.34501	2.46291	0.775362	2.43242	2.48186	2.29239	2.26878	1.61813	2.39852	2.47999	2.25644	2.17427	2.83746	0	0	0	0	0	0	0	0	0	0	0	0	0	0	0	0	0	0	0
Surf1	0.180546	0.172563	0.198517	0.268025	0.293463	0.243167	0.187738	0.282415	0.0974322	0.289956	0.296288	0.450656	0.159571	0.0979588	0.299224	0.280072	0.2908	0.111933	0.185851	0	0	0	0	0	0	0	0	0	0	0	0	0	0	0	0	0	0	0
Surf2	0.101306	0.0902458	0.0681115	0.0909134	0.138282	0.114752	0.0951609	0.127161	0.0112731	0.143703	0.167848	0.123705	0.110467	0.0405095	0.180355	0.153812	0.130675	0.122928	0.063289	0	0	0	0	0	0	0	0	0	0	0	0	0	0	0	0	0	0	0
Surf4	0.389252	0.47837	0.628022	0.465117	0.513387	0.450534	0.663493	0.508986	0.299741	0.396862	0.478547	0.354597	0.163955	0.282009	0.387272	0.546969	0.669759	0.384132	0.418153	0	0	0	0	0	0	0	0	0	0	0	0	0	0	0	0	0	0	0
Stkld1	0	0.000807812	0	0	0	0	0	0	0	0	0.00520703	0.0321656	0	0	0	0	0	0	0	0	0	0	0	0	0	0	0	0	0	0	0	0	0	0	0	0	0	0
Rexo4	0.0997331	0.162533	0.129667	0.283255	0.178896	0.148286	0.164121	0.105666	0.0386553	0.186622	0.218102	0.130307	0.187217	0.0535061	0.181824	0.187895	0.298334	0.112256	0.165846	0	0	0	0	0	0	0	0	0	0	0	0	0	0	0	0	0	0	0
Adamts13	0.000805819	0.00238945	0	0.00231675	0	0	0	0	0.00127765	0.0018637	0	0	0.0017469	0	0.00225785	0	0	0	0	0	0	0	0	0	0	0	0	0	0	0	0	0	0	0	0	0	0	0
Cacfd1	0.0486828	0.0817565	0.0413603	0.0881489	0.0903343	0.0506601	0.113636	0.129044	0.0237549	0.112143	0.0953957	0.0644602	0.138408	0.0161487	0.0991673	0.121121	0.113298	0.0708408	0.294439	0	0	0	0	0	0	0	0	0	0	0	0	0	0	0	0	0	0	0
Slc2a6	0.0187888	0.157015	0.0621858	0.193289	0.0150735	0.0375562	0.333708	0.227509	0.213593	0.0183374	0.168607	0.114615	0.0106568	0.116643	0.066191	0.19223	0.178144	0.612243	0.0451232	0	0	0	0	0	0	0	0	0	0	0	0	0	0	0	0	0	0	0
Gm13398	0	0	0	0	0	0	0	0	0.0032287	0	0	0	0	0	0	0	0	0	0	0	0	0	0	0	0	0	0	0	0	0	0	0	0	0	0	0	0	0
Adamtsl2	0	0	0	0	0.00135999	0	0	0	0	0	0	0	0	0	0.00616579	0.0130289	0	0	0	0	0	0	0	0	0	0	0	0	0	0	0	0	0	0	0	0	0	0
Sardh	0.0147144	0.00894127	0	0.00188175	0.00176428	0.010117	0	0	0.000567554	0.0195473	0	0	0.00175066	0	0.00181975	0.00247442	0.015831	0	0	0	0	0	0	0	0	0	0	0	0	0	0	0	0	0	0	0	0	0
Vav2	0.122174	0.114572	0.0895375	0.110648	0.0167095	0.165042	0.162626	0.0392991	0.00837238	0.0242431	0.0266693	0	0.184358	0.0160057	0.0155033	0.162649	0.125676	0.0922817	0.0451232	0	0	0	0	0	0	0	0	0	0	0	0	0	0	0	0	0	0	0
AA645442	0	0.000963117	0	0	0	0	0	0	0	0	0	0	0	0	0	0	0	0	0	0	0	0	0	0	0	0	0	0	0	0	0	0	0	0	0	0	0	0
Brd3os	0.00566904	0	0	0.00247231	0.00190857	0	0.00536065	0	0.00124993	0	0.00174441	0	0	0	0	0.00435957	0	0	0	0	0	0	0	0	0	0	0	0	0	0	0	0	0	0	0	0	0	0
Brd3	0.205518	0.192923	0.231724	0.243797	0.173076	0.158981	0.207199	0.170284	0.338401	0.225468	0.228981	0.460233	0.288236	0.233593	0.184502	0.504796	0.27739	0.110832	0.517199	0	0	0	0	0	0	0	0	0	0	0	0	0	0	0	0	0	0	1
Wdr5	0.0711224	0.0834454	0.198434	0.103805	0.105988	0.0715004	0.095204	0.0773297	0.164937	0.0946973	0.0902885	0.288864	0.0801164	0.097595	0.166214	0.170988	0.0896922	0.0122766	0.160015	0	0	0	0	0	0	0	0	0	0	0	0	0	0	0	0	0	0	0
Rxra	0.188814	0.101471	0.190657	0.122957	0.0824098	0.097144	0.159185	0.122207	0.0395153	0.0738685	0.302444	0	0.00489628	0.277235	0.10972	0.0850697	0.179057	0.0103297	0.288427	0	0	0	0	0	0	0	0	0	0	0	0	0	0	0	0	0	0	0
Col5a1	0	0	0	0	0.00103743	0	0	0	0.00891099	0.00675595	0	0	0	0	0	0	0.00490647	0	0.139346	0	0	0	0	0	0	0	0	0	0	0	0	0	0	0	0	0	0	0
Fcnb	0.00112473	0	0	0	0	0	0.00333658	0.0677665	0.270105	0	0	0	0.0049745	0	0	0.188534	0	0.0121536	0	0	0	0	0	0	0	0	0	0	0	0	0	0	0	0	0	0	0	0
F730016J06Rik	0	0	0	0	0.00122558	0	0	0	0.0708597	0	0	0	0	0	0	0.0034238	0	0	0	0	0	0	0	0	0	0	0	0	0	0	0	0	0	0	0	0	0	0
Olfm1	0.127646	0.622624	0.35302	1.33461	0.0298352	0.128872	1.34633	0.310793	0.0322216	0.0543312	0.45227	0.181268	0.0196643	0	0.353491	0.317919	0.724881	0.187804	0.0742338	0	0	0	1	0	0	1	0	0	0	0	0	0	0	0	0	0	0	0
Gm13373	0.00960553	0.0217661	0	0.0613585	0.00072733	0	0.052402	0.057938	0.000597896	0	0.0090557	0	0.00490743	0	0	0.0131283	0.0268472	0	0	0	0	0	0	0	0	0	0	0	0	0	0	0	0	0	0	0	0	0
Ppp1r26	0	0	0	0.00194762	0	0	0	0	0	0.00147225	0	0	0	0	0	0	0	0	0	0	0	0	0	0	0	0	0	0	0	0	0	0	0	0	0	0	0	0
1700007K13Rik	0	0	0	0.00777243	0	0	0.00189109	0	0	0.00151741	0	0	0	0	0	0	0.00461616	0	0	0	0	0	0	0	0	0	0	0	0	0	0	0	0	0	0	0	0	0
Mrps2	0.053029	0.0591244	0.0652277	0.0517045	0.0425559	0.0351824	0.0758852	0.0460991	0.00200142	0.0594244	0.05498	0.0297647	0.0455867	0.019453	0.0453369	0.0575129	0.0527084	0.0246177	0.0776103	0	0	0	0	0	0	0	0	0	0	0	0	0	0	0	0	0	0	0
Gbgt1	0.0132521	0.00437194	0	0	0	0.00708567	0.012037	0	0	0	0.00493383	0	0	0.0256112	0	0	0	0	0	0	0	0	0	0	0	0	0	0	0	0	0	0	0	0	0	0	0	0
Gm10134	0.00274048	0.00138077	0	0	0	0	0	0	0	0	0.00209942	0	0	0	0	0	0	0	0	0	0	0	0	0	0	0	0	0	0	0	0	0	0	0	0	0	0	0
Ralgds	0.167157	0.13242	0.143078	0.0216206	0.105878	0.0498172	0.0575407	0.0136075	0.00447749	0.111631	0.0367952	0.0284303	0.0441038	0.0116839	0.105642	0.0374016	0.164324	0.0877649	0.111186	0	0	0	0	0	0	0	0	0	0	0	0	0	0	0	0	0	0	0
Gm13381	0	0	0	0	0	0	0	0	0	0.00213568	0	0	0	0	0	0	0.00764703	0	0	0	0	0	0	0	0	0	0	0	0	0	0	0	0	0	0	0	0	0
Gtf3c5	0.0534185	0.0434543	0.0223422	0.048756	0.0460456	0.0264806	0.0711145	0.0333001	0.00177752	0.0475887	0.0543704	0.0624959	0.0213359	0.0116839	0.0417121	0.085671	0.0587108	0.0761442	0	0	0	0	0	0	0	0	0	0	0	0	0	0	0	0	0	0	0	0
Gfi1b	0.0062273	0.00664903	0	0.0182128	0	0.00207319	0.083787	0	0	0	0	0.09634	0	0	0	0.0121166	0.0169876	0.0186684	0	0	0	0	0	0	0	0	0	0	0	0	0	0	0	0	0	0	0	0
Tsc1	0.126664	0.0921689	0.167691	0.0866193	0.101901	0.0854451	0.101814	0.0619969	0.0391293	0.0876786	0.0709839	0.0878844	0.138466	0.0231354	0.0927611	0.0869242	0.108966	0.116329	0.0398942	0	0	0	0	0	0	0	0	0	0	0	0	0	0	0	0	0	0	0
Spaca9	0.0438444	0.0502938	0.102678	0.0764621	0.0104388	0.0451918	0.0849821	0.0518861	0.00476444	0	0.0634966	0.0284303	0.0214632	0.0697745	0.102742	0.11438	0.0742098	0	0	0	0	0	0	0	0	0	0	0	0	0	0	0	0	0	0	0	0	0
Ak8	0.022538	0.0236349	0.0428121	0.0326804	0.00128713	0.00924042	0.156247	0.0393858	0.00132152	0	0.0153564	0	0.0050465	0	0.0111848	0.0408421	0.0573589	0.00651472	0	0	0	0	0	0	0	0	0	0	0	0	0	0	0	0	0	0	0	0
Gtf3c4	0.0754461	0.0680914	0.0578657	0.0624013	0.0430193	0.0695065	0.066808	0.0238775	0.0156171	0.0385809	0.0590853	0.111169	0.0398741	0.0743112	0.0271881	0.0565139	0.0665069	0.0782677	0.123777	0	0	0	0	0	0	0	0	0	0	0	0	0	0	0	0	0	0	0
Ddx31	0.0584142	0.0334107	0.146449	0.0327445	0.0413195	0.0643285	0.0619349	0.0133535	0.0126366	0.0375181	0.0489464	0.0201205	0.0489583	0.0195622	0.0405829	0.054472	0.0396701	0	0.0387656	0	0	0	0	0	0	0	0	0	0	0	0	0	0	0	0	0	0	0
Barhl1	0.000736475	0	0	0	0	0	0	0	0	0	0	0	0	0	0	0	0	0	0	0	0	0	0	0	0	0	0	0	0	0	0	0	0	0	0	0	0	0
Cfap77	0.000678386	0.0025939	0	0	0.00126328	0	0.00569147	0	0	0.00194491	0	0	0.00459087	0	0.00380567	0	0.00545377	0	0	0	0	0	0	0	0	0	0	0	0	0	0	0	0	0	0	0	0	0
Ttf1	0.111665	0.121944	0.14015	0.0893584	0.142519	0.112322	0.104259	0.137817	0.0522902	0.139767	0.148746	0.100656	0.119312	0.0747281	0.206932	0.167167	0.181872	0.106679	0.175036	0	0	0	0	0	0	0	0	0	0	0	0	0	0	0	0	0	0	0
Setx	0.248736	0.215194	0.575303	0.201099	0.2996	0.173109	0.225782	0.252898	0.204804	0.304679	0.154871	0.209099	0.255771	0.100978	0.296986	0.300162	0.290563	0.0803379	0.0774377	0	0	0	0	0	0	0	0	0	0	0	0	0	0	0	0	0	0	0
Ntng2	0	0.00208792	0	0.00366366	0.00400371	0.00185778	0.00296672	0	0.0124751	0.00217945	0.00181316	0	0	0	0	0	0.00419008	0.0221844	0	0	0	0	0	0	0	0	0	0	0	0	0	0	0	0	0	0	0	0
Med27	0.0599878	0.0762821	0.0704453	0.138675	0.0965297	0.0344591	0.127034	0.105236	0.0243318	0.115775	0.136843	0.0605959	0.0494223	0.0270321	0.0883708	0.134582	0.0979829	0.0968619	0.0651123	0	0	0	0	0	0	0	0	0	0	0	0	0	0	0	0	0	0	0
Gm13402	0	0	0	0	0.000973811	0	0	0	0	0	0	0	0	0	0	0	0	0	0	0	0	0	0	0	0	0	0	0	0	0	0	0	0	0	0	0	0	0
Rapgef1	0.0866013	0.102433	0.293951	0.12012	0.192222	0.173318	0.105969	0.106504	0.0622695	0.0989627	0.117404	0	0.218923	0	0.172228	0.169064	0.118603	0.13332	0.120732	0	0	0	0	0	0	0	0	0	0	0	0	0	0	0	0	0	0	0
Gm13547	0	0	0	0	0	0.00369883	0	0	0	0	0	0	0	0	0.00196785	0	0	0	0	0	0	0	0	0	0	0	0	0	0	0	0	0	0	0	0	0	0	0
Trub2	0.0539643	0.0445917	0.0228752	0.0324881	0.0451223	0.0313755	0.0542033	0.0555495	0.0708381	0.0444083	0.0695645	0.0552672	0.0388119	0.0196859	0.0642707	0.0701017	0.0885284	0.0553729	0.0451232	0	0	0	0	0	0	0	0	0	0	0	0	0	0	0	0	0	0	0
Coq4	0.0280895	0.0306552	0.0251441	0.036409	0.0253552	0.0316699	0.0408457	0.0292066	0.0725737	0.0448129	0.0679932	0.110967	0.0209576	0.019417	0.0347031	0.0507455	0.0354427	0.0613916	0.221531	0	0	0	0	0	0	0	0	0	0	0	0	0	0	0	0	0	0	0
Slc27a4	0.0823624	0.0785646	0.14752	0.0604819	0.0357997	0.0831965	0.0712377	0.0278169	0.474466	0.0649916	0.0478026	0	0.0335006	0.0610995	0.0339161	0.0306854	0.0631852	0.0275343	0.190264	0	0	0	0	0	0	0	0	0	0	0	0	0	0	0	0	0	0	0
Urm1	0.14878	0.163171	0.222907	0.192739	0.135928	0.123859	0.156688	0.117174	0.0152916	0.167254	0.186107	0.0640221	0.109852	0.015408	0.135951	0.193177	0.160487	0.209252	0.287342	0	0	0	0	0	0	0	0	0	0	0	0	0	0	0	0	0	0	0
2600006K01Rik	0.00271449	0.00224162	0	0.00129183	0.00321547	0.00268803	0.00658036	0.00413314	0.00146182	0.00116435	0.0245747	0	0	0	0.0112672	0.0153632	0	0.0275982	0	0	0	0	0	0	0	0	0	0	0	0	0	0	0	0	0	0	0	0
Cercam	0.0226732	0.0175656	0.0219743	0.0225976	0.0158376	0.0145649	0.0156419	0.00348381	0	0.00292157	0.0397373	0	0	0	0.012166	0.0172443	0.0257274	0.040064	0.0786598	0	0	0	0	0	0	0	0	0	0	0	0	0	0	0	0	0	0	0
Odf2	0.13506	0.110663	0.31379	0.129413	0.155584	0.122351	0.129529	0.100726	0.0767601	0.114842	0.152297	0.185673	0.153657	0.105877	0.114938	0.304888	0.195221	0.103683	0.0398942	0	0	0	0	0	0	0	0	0	0	0	0	0	0	0	0	0	0	0
Gle1	0.104878	0.0964381	0.0658912	0.136623	0.187137	0.096694	0.124863	0.0884687	0.0250819	0.116834	0.148548	0.187994	0.132948	0.0770145	0.197472	0.191041	0.115674	0.12267	0.0801092	0	0	0	0	0	0	0	0	0	0	0	0	0	0	0	0	0	0	0
Sptan1	0.314683	0.333003	0.525116	0.364096	0.541489	0.276666	0.419155	0.266735	0.187997	0.422591	0.449558	0.257917	0.437521	0.236293	0.466442	0.377993	0.5224	0.444774	0.261635	0	0	0	0	0	0	0	0	0	0	0	0	0	0	0	0	0	0	0
Wdr34	0.0230278	0.0142416	0.0166825	0.00938946	0.0143259	0.0118359	0.00885082	0.0121885	0	0.0142853	0.028255	0.0910484	0.0023458	0.00427786	0.00918161	0.0275906	0.00872255	0.00860215	0.166918	0	0	0	0	0	0	0	0	0	0	0	0	0	0	0	0	0	0	0
Set	0.775302	0.901406	1.25441	1.33011	1.30905	0.883767	1.17184	0.871461	0.231322	1.31608	1.36278	1.25183	1.14283	0.743426	1.2029	1.39155	1.2485	0.940491	1.40421	0	0	0	0	0	0	0	0	0	0	0	0	1	0	0	1	0	0	0
Pkn3	0.0111014	0.00304121	0	0.0221278	0.006879	0.00340788	0.00131376	0	0.000960486	0.00352024	0.00686689	0	0	0	0	0.0204701	0.00453572	0	0	0	0	0	0	0	0	0	0	0	0	0	0	0	0	0	0	0	0	0
Zdhhc12	0.0463706	0.0562425	0.0685068	0.075275	0.0659108	0.0692577	0.0999949	0.0701466	0.0116892	0.0561691	0.0909535	0.0353548	0.0363289	0	0.0835053	0.0968704	0.0884671	0.179597	0.176884	0	0	0	0	0	0	0	0	0	0	0	0	0	0	0	0	0	0	0
Zer1	0.0394507	0.0506617	0.0428121	0.059248	0.129224	0.0487643	0.0577179	0.0605458	0.0349999	0.117855	0.0693619	0.121167	0.122295	0.0458216	0.120066	0.0670151	0.0811694	0.0954417	0.200147	0	0	0	0	0	0	0	0	0	0	0	0	0	0	0	0	0	0	0
Tbc1d13	0.141871	0.136869	0.153333	0.104567	0.0502956	0.0649896	0.182772	0.155425	0.0339681	0.0585123	0.0991395	0.0713102	0.0414858	0.00427786	0.0565706	0.101828	0.15537	0.106111	0	0	0	0	0	0	0	0	0	0	0	0	0	0	0	0	0	0	0	0
Endog	0.0839819	0.0758599	0.0523789	0.0855228	0.0751407	0.0330652	0.0925806	0.0502935	0.00494077	0.0980179	0.0869561	0.0399435	0.0281999	0.0179422	0.0867793	0.0357098	0.116793	0.0123811	0.162455	0	0	0	0	0	0	0	0	0	0	0	0	0	0	0	0	0	0	0
Spout1	0.0547147	0.04989	0.148198	0.0993225	0.0895811	0.098448	0.077738	0.0294417	0.0098834	0.0809175	0.101951	0.0677639	0.0771009	0	0.102912	0.145494	0.114882	0.0433221	0.0375137	0	0	0	0	0	0	0	0	0	0	0	0	0	0	0	0	0	0	0
Kyat1	0.0244618	0.0143905	0	0.0054791	0.0161645	0.00965771	0.0126361	0.00848065	0	0.011334	0.00909169	0.0321656	0.0279008	0.0160565	0.0136374	0.0110561	0.0238962	0.0149079	0.336786	0	0	0	0	0	0	0	0	0	0	0	0	0	0	0	0	0	0	0
1700084E18Rik	0.000604005	0.00121026	0	0.00310516	0.00249012	0	0	0	0.00173784	0	0.00104965	0	0.00772527	0	0.00387467	0.00297564	0	0	0	0	0	0	0	0	0	0	0	0	0	0	0	0	0	0	0	0	0	0
Lrrc8a	0.22652	0.145932	0.164405	0.113956	0.102824	0.091888	0.1315	0.0556309	0.0289756	0.0917237	0.0850875	0.100491	0.0491858	0.0593193	0.082274	0.134282	0.176227	0	0.254856	0	0	0	0	0	0	0	0	0	0	0	0	0	0	0	0	0	0	0
Gm28035	0.000897946	0	0	0	0	0	0	0	0	0	0.00085496	0	0	0	0	0	0	0	0	0	0	0	0	0	0	0	0	0	0	0	0	0	0	0	0	0	0	0
Phyhd1	0.00131211	0.00255835	0	0	0	0	0	0	0	0	0	0	0	0	0	0	0	0	0	0	0	0	0	0	0	0	0	0	0	0	0	0	0	0	0	0	0	0
Dolk	0.0738303	0.0506034	0.0228752	0.0436258	0.0374021	0.0440499	0.0473621	0.0254725	0.0139418	0.0387393	0.05941	0.071401	0.0263435	0.0204382	0.0466928	0.0399038	0.0627734	0.0167317	0.157473	0	0	0	0	0	0	0	0	0	0	0	0	0	0	0	0	0	0	0
Nup188	0.0463274	0.054922	0.133665	0.0763115	0.0772364	0.0931465	0.0620034	0.0469672	0.015581	0.0636693	0.0523173	0.0752983	0.0629032	0.0235789	0.0670741	0.0835079	0.0860177	0.0851271	0.115129	0	0	0	0	0	0	0	0	0	0	0	0	0	0	0	0	0	0	0
Sh3glb2	0.137755	0.156712	0.194512	0.156222	0.185676	0.101143	0.171767	0.0627103	0.0267694	0.187515	0.151645	0.0635626	0.080594	0.099587	0.151702	0.139906	0.16968	0.0712255	0.206882	0	0	0	0	0	0	0	0	0	0	0	0	0	0	0	0	0	0	0
Miga2	0.0209673	0.0342763	0.0228752	0.0251973	0.0234881	0.00788348	0.0340549	0.0091071	0.0016543	0.0196435	0.0220125	0	0.0258975	0.0254436	0.00495719	0.0107136	0.0366891	0.0156709	0.0839734	0	0	0	0	0	0	0	0	0	0	0	0	0	0	0	0	0	0	0
Dolpp1	0.0567172	0.0811191	0.0931454	0.0760385	0.0413341	0.0375753	0.231999	0.0122601	0.00452732	0.0602885	0.0397555	0.0803365	0.0142578	0.0355867	0.0768793	0.0643034	0.0652357	0.0471182	0.0785664	0	0	0	0	0	0	0	0	0	0	0	0	0	0	0	0	0	0	0
Crat	0.211845	0.226677	0.230408	0.13202	0.0252992	0.111381	0.415373	0.0656597	0.0843588	0.0291374	0.0934496	0.0499198	0.0410773	0.0214056	0.0303449	0.076022	0.211539	0.0844031	0.0824897	0	0	0	0	0	0	0	0	0	0	0	0	0	0	0	0	0	0	0
Gm16323	0	0	0	0	0	0	0.00458429	0	0	0	0	0	0	0	0	0	0	0	0	0	0	0	0	0	0	0	0	0	0	0	0	0	0	0	0	0	0	0
Ptpa	0.329874	0.338462	0.37314	0.407164	0.264557	0.278488	0.479388	0.230055	0.13013	0.256506	0.46286	0.331327	0.284125	0.22868	0.280116	0.534491	0.44022	0.147304	0.224561	0	0	0	0	0	0	0	0	0	0	0	0	0	0	0	0	0	0	0
Ier5l	0.115966	0.0804458	0	0.128164	0.0789328	0.0275156	0.127508	0.0363398	0.00505331	0.0597397	0.158019	0.0439685	0.0663145	0	0.223361	0.104642	0.139713	0.0267263	0.108412	0	0	0	0	0	0	0	0	0	0	0	0	0	0	0	0	0	0	0
Cstad	0.00230365	0.00113067	0	0	0.00826906	0	0	0	0	0.00914167	0.000802272	0	0	0	0.0158031	0	0.00980703	0	0	0	0	0	0	0	0	0	0	0	0	0	0	0	0	0	0	0	0	0
9330198N18Rik	0.000663461	0	0	0	0	0	0	0	0	0	0	0	0	0	0	0	0	0	0	0	0	0	0	0	0	0	0	0	0	0	0	0	0	0	0	0	0	0
1700001O22Rik	0.000981214	0.00120275	0	0	0.00245022	0	0	0	0	0.00566904	0.00803291	0	0	0	0.00732331	0	0	0	0	0	0	0	0	0	0	0	0	0	0	0	0	0	0	0	0	0	0	0
Ntmt1	0.067737	0.0540056	0.0624815	0.0922868	0.0919753	0.0655012	0.0626395	0.0429253	0.00929927	0.0629363	0.121483	0.103551	0.0657522	0	0.0983902	0.091314	0.0964112	0.0563024	0.245057	0	0	0	0	0	0	0	0	0	0	0	0	0	0	0	0	0	0	0
Asb6	0.0733597	0.0582194	0.0953324	0.0569155	0.136385	0.0525505	0.0735911	0.066557	0.0240284	0.0830709	0.0803073	0.0579998	0.0625298	0.0402283	0.0769484	0.0896785	0.101458	0.0736838	0.0652437	0	0	0	0	0	0	0	0	0	0	0	0	0	0	0	0	0	0	0
Prrx2	0.00325663	0.00148793	0	0	0	0	0.00134153	0	0	0	0	0	0	0	0	0	0	0	0.165712	0	0	0	0	0	0	0	0	0	0	0	0	0	0	0	0	0	0	0
Ptges	0	0.00180897	0	0	0.00338639	0	0	0	0.0170514	0	0	0	0	0	0	0.00228803	0	0	0.269545	0	0	0	0	0	0	0	0	0	0	0	0	0	0	0	0	0	0	0
Tor1b	0.163904	0.160788	0.164417	0.217048	0.157348	0.261166	0.258594	0.214814	0.0598808	0.179862	0.20014	0.0950056	0.088275	0.116151	0.122551	0.215199	0.211471	0.225437	0.278445	0	0	0	0	0	0	0	0	0	0	0	0	0	0	0	0	0	0	0
Tor1a	0.182811	0.228909	0.214335	0.37256	0.253868	0.345641	0.284667	0.537031	0.222789	0.265586	0.354724	0.255966	0.150886	0.12325	0.182572	0.48341	0.317091	0.151262	0.141263	0	0	0	0	0	0	0	0	0	0	0	0	0	0	0	0	0	0	0
BC005624	0.30511	0.285502	0.321558	0.36077	0.397693	0.35852	0.304103	0.392844	0.241109	0.380668	0.597631	0.441353	0.496623	0.200088	0.347804	0.449582	0.407606	0.261804	0.295661	0	0	0	0	0	0	0	0	0	0	0	0	0	0	0	0	0	0	0
Usp20	0.0362472	0.0156989	0.0466521	0.0233143	0.119052	0.0337299	0.0263954	0.0138789	0.00366936	0.0634976	0.0398786	0.0214895	0.0269818	0.053115	0.0795219	0.0667474	0.0718533	0.115146	0.0451232	0	0	0	0	0	0	0	0	0	0	0	0	0	0	0	0	0	0	0
Fnbp1	0.524622	0.535814	0.475927	0.77145	0.958166	0.710294	0.66892	0.310986	0.314116	0.720159	0.587437	0.508891	0.265477	0.178731	0.812135	0.404242	0.886466	1.08753	0.119598	0	0	0	0	0	0	0	0	0	0	0	0	0	0	0	0	0	1	0
Gpr107	0.204697	0.219371	0.197721	0.150466	0.273157	0.236209	0.222756	0.194446	0.126556	0.198924	0.228814	0.129861	0.225042	0.0711554	0.191934	0.243017	0.310215	0.328606	0.35473	0	0	0	0	0	0	0	0	0	0	0	0	0	0	0	0	0	0	0
Gm13405	0	0	0	0	0	0	0.00161863	0	0	0	0	0	0	0	0	0	0	0	0	0	0	0	0	0	0	0	0	0	0	0	0	0	0	0	0	0	0	0
Ncs1	0.0128064	0.00832454	0.0228752	0.0212561	0.00237095	0.0196898	0.0419221	0	0.000597896	0.0158606	0.00648684	0	0	0	0.0023874	0.00424318	0.0260898	0	0.0388502	0	0	0	0	0	0	0	0	0	0	0	0	0	0	0	0	0	0	0
Hmcn2	0	0.00124138	0	0.00134027	0	0	0	0	0	0	0.00149337	0	0	0	0	0	0	0	0.0742338	0	0	0	0	0	0	0	0	0	0	0	0	0	0	0	0	0	0	0
Ass1	0.0131073	0.177007	0.111112	0.465077	0.492178	0.143108	0.0810504	0.257618	0.0156264	0.640892	0.302777	0.17364	0.0629037	0.00733958	0.155441	0.570902	0.378258	1.21665	0.471937	0	0	0	0	0	0	0	0	0	0	0	0	0	0	0	0	0	1	0
Fubp3	0.152388	0.114483	0.0587815	0.122659	0.0797746	0.0814395	0.0992264	0.087466	0.00750665	0.0980506	0.121723	0.078103	0.0627359	0.185712	0.0888511	0.0983037	0.105284	0.134755	0.18838	0	0	0	0	0	0	0	0	0	0	0	0	0	0	0	0	0	0	0
Exosc2	0.0984837	0.101184	0.154725	0.12157	0.12645	0.100135	0.109404	0.0497305	0.0142364	0.107271	0.112348	0.186882	0.109719	0.0196859	0.254927	0.117398	0.0990658	0.0687771	0.0774079	0	0	0	0	0	0	0	0	0	0	0	0	0	0	0	0	0	0	0
Gm13427	0	0	0	0	0	0	0	0	0	0	0	0	0	0	0.00207728	0	0	0	0	0	0	0	0	0	0	0	0	0	0	0	0	0	0	0	0	0	0	0
Abl1	0.211891	0.174224	0.285243	0.134758	0.0814383	0.295739	0.123891	0.105424	0.0408757	0.105775	0.139318	0.238686	0.0466797	0.0718229	0.115702	0.172439	0.228112	0	0.111747	0	0	0	0	0	0	0	0	0	0	0	0	0	0	0	0	0	0	0
Qrfp	0	0	0	0	0.0106026	0	0	0	0	0.00943914	0	0.0298013	0.00337635	0	0.115913	0	0.0186239	0	0	0	0	0	0	0	0	0	0	0	0	0	0	0	0	0	0	0	0	0
Fibcd1	0	0	0	0	0.000952097	0	0	0	0	0.00185378	0	0	0	0	0	0	0	0	0	0	0	0	0	0	0	0	0	0	0	0	0	0	0	0	0	0	0	0
Aif1l	0.0012051	0	0	0	0	0	0	0	0	0.00171584	0	0	0	0	0.00171005	0	0	0.101362	0	0	0	0	0	0	0	0	0	0	0	0	0	0	0	0	0	0	0	0
Nup214	0.159386	0.12634	0.243709	0.16085	0.143096	0.169866	0.12787	0.137441	0.03494	0.142754	0.196622	0.217445	0.158525	0.155239	0.134934	0.19378	0.147319	0.160319	0.182351	0	0	0	0	0	0	0	0	0	0	0	0	0	0	0	0	0	0	0
Fam78a	0.0661606	0.0564896	0.0429674	0.0574201	0.155945	0.0485019	0.0653306	0.0542423	0.00528378	0.128986	0.0285357	0.0208859	0.0794517	0	0.214257	0.0642401	0.121351	0	0	0	0	0	0	0	0	0	0	0	0	0	0	0	0	0	0	0	0	0
Plpp7	0.0193571	0.00879607	0.0251441	0.0118423	0	0.00974502	0.00946362	0.00956443	0.00120544	0	0.00382392	0	0	0	0	0.00867162	0.0152336	0	0	0	0	0	0	0	0	0	0	0	0	0	0	0	0	0	0	0	0	0
Prrc2b	0.236489	0.206463	0.204105	0.145838	0.40193	0.211806	0.181061	0.120287	0.0872908	0.346273	0.16852	0.304438	0.213924	0.207134	0.538565	0.297139	0.428076	0.289019	0.343503	0	0	0	0	0	0	0	0	0	0	0	0	0	0	0	0	0	0	0
Gm13610	0	0	0	0.00188175	0.000754919	0.00345542	0	0	0	0	0	0	0	0	0	0.00205251	0	0	0	0	0	0	0	0	0	0	0	0	0	0	0	0	0	0	0	0	0	0
Pomt1	0.0383763	0.0334406	0.0694884	0.0332414	0.0162208	0.0711486	0.0310929	0.0236013	0.0134559	0.0235722	0.0382426	0.0512542	0.0322228	0.0300694	0.0111705	0.0733047	0.0468767	0	0	0	0	0	0	0	0	0	0	0	0	0	0	0	0	0	0	0	0	0
Uck1	0.0722427	0.0938969	0.0671841	0.0889031	0.0861557	0.0733132	0.102883	0.0496364	0.0257706	0.0888519	0.0900564	0.152792	0.0741057	0.015408	0.101825	0.11488	0.125455	0.0812836	0.144099	0	0	0	0	0	0	0	0	0	0	0	0	0	0	0	0	0	0	0
Swi5	0.647509	0.629171	0.635865	0.801694	0.677241	0.606306	0.796906	0.64168	0.265671	0.748526	0.816512	0.91457	0.471785	0.840666	0.678314	1.11611	0.764806	0.584837	1.03272	0	0	0	0	0	0	0	0	0	0	0	0	0	0	0	0	0	0	0
Golga2	0.121319	0.111617	0.260379	0.127658	0.0965411	0.116706	0.120844	0.129393	0.116884	0.0991701	0.118327	0.159671	0.055167	0.0420864	0.0856507	0.109977	0.139461	0.0979392	0.115022	0	0	0	0	0	0	0	0	0	0	0	0	0	0	0	0	0	0	0
Dnm1	0.229039	0.0351577	0.0838859	0.00694661	0.00314378	0.0247296	0.0179265	0.00637209	0.00673105	0.00400557	0.000693812	0	0.00481071	0	0	0.00226556	0.0779837	0.0245108	0.0451232	0	0	0	0	0	0	0	0	0	0	0	0	0	0	0	0	0	0	0
Ciz1	0.162697	0.158563	0.188944	0.16431	0.136717	0.16915	0.132324	0.0965092	0.048948	0.133582	0.186778	0.16739	0.104968	0.0376336	0.143801	0.104945	0.215344	0.169668	0.0775256	0	0	0	0	0	0	0	0	0	0	0	0	0	0	0	0	0	0	0
1110008P14Rik	0.170272	0.178455	0.150355	0.288174	0.518809	0.15849	0.263902	0.317371	0.426382	0.338336	0.469583	0.178164	0.357845	0.237026	0.444976	0.288444	0.415185	0.156415	0.393296	0	0	0	0	0	0	0	0	0	0	0	0	0	0	0	0	0	0	0
Lcn2	0.0435493	0.0339553	0	0.0144187	0.0250202	0.0316399	0.0284297	0.0598573	3.83841	0.0214672	0.036893	0.255864	0.0374557	0.0310201	0.0688587	0.129296	0.0335726	0.0216166	0.0387601	0	0	0	0	0	0	0	0	0	0	0	0	0	0	0	0	0	0	0
Ptges2	0.0591113	0.0506328	0.0460952	0.0825054	0.0656082	0.0370888	0.131291	0.0591086	0.0388046	0.0819558	0.112767	0.211144	0.0436056	0.0378759	0.0719781	0.086091	0.0688211	0.0439779	0.0387601	0	0	0	0	0	0	0	0	0	0	0	0	0	0	0	0	0	0	0
Slc25a25	0.0544525	0.0845354	0.0400836	0.087834	0.0675996	0.169342	0.0997785	0.0456301	0.00596046	0.102771	0.100892	0	0.0515607	0.0893476	0.0534665	0.125512	0.142327	0.119052	0.163992	0	0	0	0	0	0	0	0	0	0	0	0	0	0	0	0	0	0	0
Naif1	0.0218995	0.0152013	0.107899	0.0203431	0.0244147	0.00911784	0.0248718	0.0264023	0.00812698	0.0243224	0.0277996	0.116174	0.0210715	0	0.02694	0.0241096	0.0151991	0.0209832	0.112741	0	0	0	0	0	0	0	0	0	0	0	0	0	0	0	0	0	0	0
Fam102a	0.0219282	0.0225907	0.0246777	0.0728536	0.610264	0.0295936	0.0696845	0.0237229	0.076536	1.00253	0.0705686	0.0948634	0.0909321	0.0501994	0.486352	0.0270322	0.352183	0.0192971	0.190778	0	0	0	0	0	0	0	0	0	0	0	0	0	0	0	0	0	0	0
Dpm2	0.245999	0.230291	0.151982	0.239321	0.244476	0.259584	0.250985	0.218795	0.0845071	0.204457	0.328755	0.113116	0.167837	0.107897	0.259393	0.320116	0.302424	0.132122	0.155024	0	0	0	0	0	0	0	0	0	0	0	0	0	0	0	0	0	0	0
St6galnac4	0.324928	0.262014	0.301413	0.123997	0.0904837	0.26339	0.178231	0.0996368	0.0456058	0.0576041	0.120834	0.0838086	0.0840697	0	0.103367	0.0904763	0.203447	0.166841	0	0	0	0	0	0	0	0	0	0	0	0	0	0	0	0	0	0	0	0
St6galnac6	0.167634	0.141968	0.0884985	0.118011	0.0655118	0.0692075	0.225205	0.143335	0.00788	0.0624818	0.0615587	0.0342208	0.0516611	0.00733958	0.0235754	0.0763312	0.198894	0.289892	0.0451232	0	0	0	0	0	0	0	0	0	0	0	0	0	0	0	0	0	0	0
Ak1	0.0148497	0.0135504	0.0335903	0.00436431	0	0.00177139	0.0061398	0	0	0	0	0	0	0	0	0	0	0	0.0398942	0	0	0	0	0	0	0	0	0	0	0	0	0	0	0	0	0	0	0
Eng	0.198401	0.214711	0.247792	0.140235	0.0335916	0.059236	0.170706	0.0701347	0.0047607	0.00434353	0.0526701	0.0208859	0	0	0	0.0935695	0.196063	0.0376882	0.0957659	0	0	0	0	0	0	0	0	0	0	0	0	0	0	0	0	0	0	0
Fpgs	0.0396235	0.035813	0.0228752	0.033373	0.0287116	0.0300789	0.0401625	0.00355426	0.00372936	0.0237006	0.0438005	0.0201205	0.0104964	0.019453	0.0216305	0.0351749	0.0364517	0	0.143775	0	0	0	0	0	0	0	0	0	0	0	0	0	0	0	0	0	0	0
Cdk9	0.520282	0.493224	0.581428	0.524491	0.370749	0.503871	0.581822	0.456913	0.386473	0.390181	0.683753	0.586245	0.419483	0.13818	0.379326	0.584214	0.663457	0.463744	0.185976	0	0	0	0	0	0	0	0	0	0	0	0	0	0	0	0	0	0	0
Sh2d3c	0.019742	0.0289827	0.0532407	0.107837	0.0937519	0.0456585	0.0395376	0.100592	0.594628	0.0807733	0.115198	0.253678	0.162773	0.0249463	0.264071	0.155245	0.0932002	0.0103297	0	0	0	0	0	0	0	0	0	0	0	0	0	0	0	0	0	0	0	0
Ttc16	0.00297241	0.00127872	0	0	0.00955024	0	0.00158344	0	0	0	0	0	0.00549725	0	0	0.00624055	0	0	0	0	0	0	0	0	0	0	0	0	0	0	0	0	0	0	0	0	0	0
Tor2a	0.138983	0.159459	0.218245	0.243782	0.265173	0.199826	0.191719	0.149633	0.0828096	0.284418	0.291172	0.204046	0.192162	0.105694	0.265275	0.272643	0.241826	0.0779338	0.240566	0	0	0	0	0	0	0	0	0	0	0	0	0	0	0	0	0	0	0
Ptrh1	0.0198886	0.0325872	0.0246777	0.017125	0.028423	0.0149549	0.0422365	0.00404929	0.00124368	0.0172887	0.0303972	0	0.00100994	0	0.0161974	0.0121406	0.0320688	0.0310255	0.112741	0	0	0	0	0	0	0	0	0	0	0	0	0	0	0	0	0	0	0
Cfap157	0	0	0	0	0	0	0	0	0	0	0	0	0	0	0	0	0.00357599	0	0	0	0	0	0	0	0	0	0	0	0	0	0	0	0	0	0	0	0	0
Stxbp1	0.101601	0.0816734	0.0597477	0.0342642	0.0414442	0.0540326	0.052825	0.00484509	0.00190973	0.0754675	0.048355	0.0784206	0.0242438	0.0256826	0.0184804	0.0246512	0.0623014	0.187652	0.0239902	0	0	0	0	0	0	0	0	0	0	0	0	0	0	0	0	0	0	0
Gm13524	0.00191342	0.00276167	0	0	0.00282761	0	0.00153508	0	0	0.00583175	0.00383268	0	0	0	0	0	0.00545377	0	0	0	0	0	0	0	0	0	0	0	0	0	0	0	0	0	0	0	0	0
Gm13523	0	0	0	0	0.000894759	0	0.00188395	0	0	0	0.00495669	0	0	0	0.00258523	0	0	0	0	0	0	0	0	0	0	0	0	0	0	0	0	0	0	0	0	0	0	0
Fam129b	0.110238	0.202569	0.17808	0.321052	0.130302	0.0790131	0.349668	0.198472	0.0123386	0.093225	0.779373	0.242953	0.0147277	0.732266	0.173999	0.23118	0.279909	0.0980825	0.325764	0	0	0	0	0	0	0	0	0	0	0	0	0	0	0	0	0	0	0
Lrsam1	0.0345666	0.035602	0.0707097	0.0155278	0.0181583	0.0128372	0.0265538	0.00927375	0.0252836	0.0100613	0.023811	0.0207352	0.0109403	0	0.00940108	0.0173117	0.0160827	0.0137898	0	0	0	0	0	0	0	0	0	0	0	0	0	0	0	0	0	0	0	0
Rpl12	1.96051	2.18808	2.02716	2.69121	2.93838	2.77018	2.44947	2.31959	0.454894	3.21781	2.8829	2.69528	3.23391	1.91841	3.08675	2.65637	2.64411	2.22168	3.39409	0	0	0	0	1	0	0	0	0	1	0	0	1	0	1	0	0	0	1
Slc2a8	0.0829969	0.0654653	0.0223422	0.0504955	0.0655003	0.0851198	0.0514126	0.0310384	0.00450534	0.0464171	0.0832664	0	0.0094632	0	0.0501015	0.0645745	0.100931	0.0646158	0.118258	0	0	0	0	0	0	0	0	0	0	0	0	0	0	0	0	0	0	0
Garnl3	0.00728754	0.00958455	0	0.0207891	0.00725463	0.0499263	0.00607736	0	0.00243921	0.00935226	0.0565938	0	0.0043329	0	0.00807094	0.0162542	0.0200099	0.0122199	0.0420726	0	0	0	0	0	0	0	0	0	0	0	0	0	0	0	0	0	0	0
Ralgps1	0.0428826	0.0306951	0	0.0385943	0.0207971	0.0547476	0.0250268	0.0144556	0.0545323	0.0296171	0.0269654	0	0.0699519	0.0203062	0.0120131	0.0700724	0.040691	0.0121536	0.0239902	0	0	0	0	0	0	0	0	0	0	0	0	0	0	0	0	0	0	0
Gm13528	0	0	0	0	0.000983538	0	0	0	0	0	0	0	0	0	0	0	0	0	0	0	0	0	0	0	0	0	0	0	0	0	0	0	0	0	0	0	0	0
Angptl2	0	0.0182093	0.057413	0.026118	0.0426704	0.00176748	0.0122091	0.00509303	0.00143604	0	0.0765619	0	0	0	0	0.0265752	0.0601457	0	0	0	0	0	0	0	0	0	0	0	0	0	0	0	0	0	0	0	0	0
Zbtb34	0.0807025	0.0448145	0.0166825	0.0482162	0.0118194	0.0537707	0.060887	0.0731748	0.0342336	0.0145128	0.0197376	0.0818026	0.0204952	0.0353407	0.0120437	0.0643525	0.071608	0.0248235	0.0451232	0	0	0	0	0	0	0	0	0	0	0	0	0	0	0	0	0	0	0
Zbtb43	0.071133	0.0725202	0.0994885	0.0747784	0.0862149	0.0603137	0.0444367	0.0322382	0.0303026	0.0912194	0.0840338	0.0934596	0.0369332	0.0476305	0.104609	0.0991763	0.0964511	0.053499	0.0761858	0	0	0	0	0	0	0	0	0	0	0	0	0	0	0	0	0	0	0
Mvb12b	0.0607038	0.0600541	0.230227	0.0687854	0.119308	0.273847	0.0339325	0.0262802	0.222211	0.310352	0.284448	0.246099	0.00372774	0.191861	0.26275	0.112926	0.130179	0	0.0388502	0	0	0	0	0	0	0	0	0	0	0	0	0	0	0	0	0	0	0
Nron	0	0	0	0	0	0	0	0	0	0	0.000973651	0	0	0	0	0	0	0	0	0	0	0	0	0	0	0	0	0	0	0	0	0	0	0	0	0	0	0
Gm13404	0	0.00116119	0	0	0	0	0	0	0	0	0	0	0	0	0	0	0	0	0	0	0	0	0	0	0	0	0	0	0	0	0	0	0	0	0	0	0	0
Pbx3	0.21017	0.141932	0.349786	0.125229	0.098009	0.0927002	0.184426	0.0666249	0.0139212	0.0479541	0.121948	0.0284303	0.0440638	0.015408	0.0728404	0.0952305	0.158246	0.0709038	0.0651203	0	0	0	0	0	0	0	0	0	0	0	0	0	0	0	0	0	0	0
C79798	0	0	0	0	0	0	0	0	0	0.00364625	0	0	0	0	0	0	0	0	0	0	0	0	0	0	0	0	0	0	0	0	0	0	0	0	0	0	0	0
Mapkap1	0.136986	0.121423	0.0932136	0.187684	0.148098	0.153491	0.151933	0.146048	0.109039	0.185611	0.228617	0.222279	0.152685	0.0508569	0.177919	0.218744	0.215525	0.196627	0.161861	0	0	0	0	0	0	0	0	0	0	0	0	0	0	0	0	0	0	0
Gapvd1	0.616802	0.434034	0.56862	0.318575	0.242164	0.463583	0.477216	0.281035	0.303157	0.290954	0.325728	0.218375	0.293542	0.197565	0.296811	0.349262	0.500269	0.454939	0.291947	0	0	0	0	0	0	0	0	0	0	0	0	0	0	0	0	0	0	0
Hspa5	1.69157	1.75427	1.64196	1.70906	1.41821	1.79955	1.9238	1.57609	0.753782	1.34296	1.7198	1.82626	1.21952	1.01019	1.51072	1.6689	1.7574	1.40046	1.20015	0	0	0	0	0	0	0	0	0	0	0	0	0	0	0	0	0	0	0
Rabepk	0.0461699	0.0600669	0.0443165	0.0799313	0.146643	0.124197	0.0780758	0.0300724	0.0125473	0.11667	0.117934	0.0804519	0.108655	0.046209	0.142414	0.112604	0.122701	0.0209832	0.0763639	0	0	0	0	0	0	0	0	0	0	0	0	0	0	0	0	0	0	0
Fbxw2	0.236923	0.297874	0.317278	0.333101	0.414395	0.290103	0.283154	0.345341	0.26068	0.442567	0.351978	0.307235	0.402184	0.113435	0.414833	0.412262	0.492343	0.289011	0.229724	0	0	0	0	0	0	0	0	0	0	0	0	0	0	0	0	0	0	0
Gm34653	0	0	0	0	0.00111263	0	0	0	0	0	0	0	0	0	0	0	0	0	0	0	0	0	0	0	0	0	0	0	0	0	0	0	0	0	0	0	0	0
Psmd5	0.0830645	0.0966105	0.122809	0.123564	0.153356	0.111593	0.101522	0.139672	0.054556	0.182241	0.135934	0.0429707	0.108908	0.0855509	0.142501	0.189475	0.168066	0.063683	0.0763639	0	0	0	0	0	0	0	0	0	0	0	0	0	0	0	0	0	0	0
Phf19	0.0115781	0.0114804	0.0223422	0.0105702	0.0160535	0.00550429	0.00772218	0.00595879	0.00343583	0.0107962	0.00770614	0.0220848	0.00517744	0	0.00388979	0.0396432	0.0267694	0	0.0387656	0	0	0	0	0	0	0	0	0	0	0	0	0	0	0	0	0	0	0
Traf1	0.0470927	0.241643	0.0615763	0.546029	0.761088	0.123428	0.393068	0.281021	0.05263	0.736261	0.368171	0.217085	0.0991347	0	0.841161	0.189606	0.848281	2.0769	0	0	0	0	0	0	0	0	0	0	0	0	0	0	0	0	0	0	1	0
Hc	0	0	0	0.00303353	0	0	0	0	0.00590164	0.00722639	0	0	0	0.0107665	0	0	0	0.0470747	0	0	0	0	0	0	0	0	0	0	0	0	0	0	0	0	0	0	0	0
AI182371	0.000925734	0.000652474	0	0.00464867	0.00359102	0	0	0.00677338	0.00341834	0	0.00202332	0	0	0	0	0.002084	0.00351577	0	0	0	0	0	0	0	0	0	0	0	0	0	0	0	0	0	0	0	0	0
Cntrl	0.153725	0.188107	0.431921	0.297068	0.376104	0.206872	0.15466	0.201661	0.195798	0.273191	0.350195	0.361225	0.338157	0.106175	0.357303	0.492776	0.359797	0.341662	0.0838833	0	0	0	0	0	0	0	0	0	0	0	0	0	0	0	0	0	0	0
Rab14	1.25142	1.0903	1.35466	0.925153	0.626749	1.025	1.07418	0.946159	0.502592	0.648125	1.18608	0.757467	0.674684	0.730024	0.646711	1.03524	1.06654	0.971882	0.78735	1	0	0	0	0	0	0	0	0	0	0	0	0	0	0	0	0	0	0
Gm13605	0	0	0	0	0	0	0	0	0	0	0.000895603	0	0	0	0	0	0	0	0	0	0	0	0	0	0	0	0	0	0	0	0	0	0	0	0	0	0	0
Gsn	0.517482	0.75464	0.925434	1.12711	0.0975937	0.815703	0.880054	0.641791	1.28253	0.0637741	2.04434	0.575177	0.16547	0.108617	0.105394	0.855466	0.672129	0.440201	0.95414	0	0	0	0	0	0	0	0	0	0	1	0	0	0	0	0	0	0	1
Stom	0.452027	0.411151	0.593704	0.341506	0.0136651	0.0868809	0.523492	0.544708	0.0367621	0.0112138	0.110706	0.157586	0.0176182	0	0.0170908	0.25696	0.345392	0.342179	0.141407	0	0	0	0	0	0	0	0	0	0	0	0	0	0	0	0	0	0	0
Ggta1	0.0675164	0.115353	0.0885702	0.0875617	0.0778155	0.21575	0.0409165	0.175448	0.0436207	0.112767	0.243779	0.0912089	0.117635	0.119516	0.10438	0.205231	0.0863067	0.369017	0.185801	0	0	0	0	0	0	0	0	0	0	0	0	0	0	0	0	0	1	0
Dab2ip	0.00380897	0.00267492	0	0.00102401	0.00325314	0.00334201	0.00203646	0.0210718	0.0998809	0.0419155	0.0430571	0.0480411	0.00907451	0.0547855	0.0305966	0.0243532	0	0.0198738	0.241434	0	0	0	0	0	0	0	0	0	0	0	0	0	0	0	0	0	0	0
Ttll11	0	0.0022238	0	0	0.00130778	0	0	0	0	0.00181132	0	0	0	0	0	0.00757942	0.00639996	0	0	0	0	0	0	0	0	0	0	0	0	0	0	0	0	0	0	0	0	0
Ndufa8	0.46764	0.502715	0.428657	0.556743	0.620075	0.481706	0.585221	0.621466	0.362858	0.522325	0.757873	0.567917	0.392434	0.208206	0.593164	0.800579	0.623802	0.430087	0.820999	0	0	0	0	0	0	0	0	0	0	0	0	0	0	0	0	0	0	0
Lhx6	0	0	0	0	0	0	0	0	0	0.0019373	0	0	0	0	0	0	0	0	0	0	0	0	0	0	0	0	0	0	0	0	0	0	0	0	0	0	0	0
Rbm18	0.13392	0.116211	0.179391	0.107957	0.15781	0.110443	0.155747	0.14466	0.104966	0.13632	0.162848	0.102639	0.138333	0.0931269	0.166373	0.169113	0.114642	0.0777391	0.200418	0	0	0	0	0	0	0	0	0	0	0	0	0	0	0	0	0	0	0
Mrrf	0.0471797	0.0613339	0	0.0837432	0.0627619	0.0773459	0.0655888	0.0505197	0.0125553	0.055016	0.0823013	0.0737332	0.0649771	0.0512903	0.0799402	0.0696958	0.0876826	0.0289517	0.0762792	0	0	0	0	0	0	0	0	0	0	0	0	0	0	0	0	0	0	0
Gm13431	0.0084126	0.003422	0	0	0	0	0	0	0.0423068	0	0.00378338	0	0	0	0	0.00632853	0.00601258	0	0	0	0	0	0	0	0	0	0	0	0	0	0	0	0	0	0	0	0	0
Ptgs1	0.270175	0.248468	0.352981	0.0478718	0.0126412	0.447833	0.256395	0.0693673	0.162941	0.0202718	1.40117	0.128784	0.0101647	0.0185749	0.0191718	0.225532	0.149959	0.00651472	0	0	0	0	0	0	0	0	0	0	0	0	0	0	0	0	0	0	0	0
Olfr338	0	0	0	0	0	0	0	0	0	0.00499797	0	0.0321656	0	0	0	0	0	0	0	0	0	0	0	0	0	0	0	0	0	0	0	0	0	0	0	0	0	0
Olfr365	0.000807342	0	0	0	0	0.00325945	0	0	0	0	0	0	0.00590636	0	0	0	0	0	0	0	0	0	0	0	0	0	0	0	0	0	0	0	0	0	0	0	0	0
Olfr366	0	0	0	0	0	0	0	0	0	0	0.00167036	0	0	0	0	0	0	0	0	0	0	0	0	0	0	0	0	0	0	0	0	0	0	0	0	0	0	0
Pdcl	0.195611	0.170691	0.147659	0.137108	0.190818	0.0706434	0.162568	0.0953532	0.0875176	0.14153	0.235908	0.139827	0.0915997	0.130707	0.133965	0.205281	0.170937	0.177898	0.167855	0	0	0	0	0	0	0	0	0	0	0	0	0	0	0	0	0	0	0
Rc3h2	0.278317	0.271093	0.399256	0.265777	0.319491	0.228264	0.250053	0.253369	0.262985	0.333133	0.288041	0.121859	0.311551	0.172029	0.212442	0.281411	0.371952	0.303108	0.414154	0	0	0	0	0	0	0	0	0	0	0	0	0	0	0	0	0	0	0
Zbtb6	0.0698811	0.0589327	0.0946593	0.0552224	0.0766115	0.0481082	0.0611128	0.0572933	0.0267934	0.0558865	0.0568018	0.0284303	0.0154648	0.0957353	0.0644128	0.0508092	0.053349	0.0515179	0.200418	0	0	0	0	0	0	0	0	0	0	0	0	0	0	0	0	0	0	0
Zbtb26	0.0308202	0.0166973	0.0377734	0.0323781	0.0249258	0.0323907	0.0164791	0.0104652	0.0152819	0.0339671	0.0416272	0.0284303	0.0201609	0.033317	0.0263725	0.010182	0.0177375	0.0156709	0.0387656	0	0	0	0	0	0	0	0	0	0	0	0	0	0	0	0	0	0	0
Rabgap1	0.178932	0.14599	0.0930363	0.0960276	0.152413	0.120822	0.124102	0.0738497	0.0674456	0.161065	0.163459	0.215722	0.164078	0.18082	0.125649	0.155731	0.115205	0.149932	0.120732	0	0	0	0	0	0	0	0	0	0	0	0	0	0	0	0	0	0	0
Strbp	0.0377022	0.0390398	0.163809	0.0952	0.174221	0.060123	0.0533935	0.0744538	0.0413942	0.158402	0.0536612	0.083912	0.673004	0.0265627	0.147261	0.376459	0.112342	0.130783	0.242041	0	0	0	0	0	0	0	0	0	0	0	0	0	0	0	0	0	0	0
Gpr21	0.020072	0.0103087	0	0.0126239	0.0102298	0.0108165	0.0134714	0.0152904	0.00576249	0.0140233	0.00903652	0.0560113	0.00422143	0.019417	0.0024109	0	0	0.0316847	0	0	0	0	0	0	0	0	0	0	0	0	0	0	0	0	0	0	0	0
Crb2	0	0.000903367	0	0	0	0	0	0	0	0	0	0	0	0	0	0	0	0	0	0	0	0	0	0	0	0	0	0	0	0	0	0	0	0	0	0	0	0
Dennd1a	0.38684	0.323479	0.390047	0.132794	0.183323	0.262105	0.204512	0.214601	0.0360813	0.108493	0.108656	0.283422	0.16031	0.0776486	0.134296	0.12934	0.245277	0.0457619	0.165857	0	0	0	0	0	0	0	0	0	0	0	0	0	0	0	0	0	0	0
Gm13556	0	0	0	0	0.000627126	0	0	0	0	0	0	0	0	0	0	0	0	0	0	0	0	0	0	0	0	0	0	0	0	0	0	0	0	0	0	0	0	0
Lhx2	0	0.00184976	0	0	0.000935261	0	0	0.00500412	0	0	0	0.019823	0	0	0.00276184	0.00412134	0	0.0196704	0	0	0	0	0	0	0	0	0	0	0	0	0	0	0	0	0	0	0	0
Nek6	0.0877168	0.0858235	0.0512994	0.159904	0.0630867	0.209161	0.0670399	0.00413314	0.0506402	0.0297235	0.194423	0	0.00690898	0.0701933	0.0463754	0.229318	0.0363456	0.221179	0.0778872	0	0	0	0	0	0	0	0	0	0	0	0	0	0	0	0	0	0	0
Psmb7	0.354835	0.440094	0.608511	0.499927	0.416187	0.421161	0.550556	0.540094	0.234417	0.52189	0.559741	0.469322	0.353751	0.168818	0.40012	0.631521	0.508534	0.776147	0.790099	0	0	0	0	0	0	0	0	0	0	0	0	0	0	0	0	0	0	0
Nr6a1	0.0121	0.0122854	0	0.00656059	0.00406316	0.00599732	0.00507828	0	0.00256758	0.00961479	0.0134298	0	0.0017469	0	0.0189622	0.00739802	0.0212379	0.0523018	0	0	0	0	0	0	0	0	0	0	0	0	0	0	0	0	0	0	0	0
Nr6a1os	0.00154909	0.00166306	0	0	0	0.00856699	0	0.00459909	0	0.00169013	0.0018773	0	0.0111082	0.00427786	0	0.00204609	0	0	0	0	0	0	0	0	0	0	0	0	0	0	0	0	0	0	0	0	0	0
Olfml2a	0.000898553	0	0	0.00190252	0	0	0	0	0	0	0	0	0	0	0	0.00371923	0	0	0	0	0	0	0	0	0	0	0	0	0	0	0	0	0	0	0	0	0	0
Gm13496	0.00094631	0	0	0.00260538	0	0	0	0	0	0	0	0	0	0	0	0	0	0	0	0	0	0	0	0	0	0	0	0	0	0	0	0	0	0	0	0	0	0
Wdr38	0.000912865	0	0	0.00213553	0.00249732	0	0.00179309	0	0	0.00259354	0	0	0.00471885	0	0.00123886	0.0023053	0	0	0	0	0	0	0	0	0	0	0	0	0	0	0	0	0	0	0	0	0	0
Rpl35	1.24925	1.36283	1.21402	1.76795	1.48298	1.76714	1.56944	1.6548	0.287155	1.83699	1.81605	1.80497	1.89085	0.476136	1.73756	1.74321	1.52084	1.42833	2.11944	0	0	0	0	0	0	0	0	0	1	1	0	0	0	1	0	0	0	1
Arpc5l	0.249233	0.299097	0.432559	0.637654	0.667695	0.586168	0.37046	0.420856	0.132993	0.487769	1.08962	0.320664	1.41928	0.237053	0.602075	0.92187	0.55407	0.630608	0.801372	0	0	0	0	0	0	0	0	0	0	0	0	0	0	0	0	0	0	0
Golga1	0.0600522	0.0456907	0.0375585	0.0449766	0.0557829	0.0457619	0.0478839	0.0298978	0.021115	0.0579186	0.0562944	0.0485508	0.0287702	0.041733	0.0677781	0.0480023	0.0663814	0.0617194	0.0387656	0	0	0	0	0	0	0	0	0	0	0	0	0	0	0	0	0	0	0
Scai	0.0938902	0.0556348	0.0811416	0.0695788	0.170052	0.0591211	0.0744929	0.0477122	0.0415629	0.13062	0.100029	0.0729795	0.10464	0.0286644	0.112852	0.0869064	0.125904	0	0	0	0	0	0	0	0	0	0	0	0	0	0	0	0	0	0	0	0	0
Ppp6c	0.305458	0.353312	0.401664	0.324611	0.286765	0.220372	0.385353	0.32322	0.179305	0.312934	0.38934	0.225838	0.244889	0.203239	0.285186	0.412883	0.416645	0.285864	0.189494	0	0	0	0	0	0	0	0	0	0	0	0	0	0	0	0	0	0	0
Kynu	0.00374396	0.0226588	0	0.133345	0	0.0769893	0.0100058	0.0472986	0.00264293	0.00183228	0.460399	0	0.101973	0	0	0.205198	0.0159572	0.303609	0	0	0	0	0	0	0	0	0	0	0	0	0	0	0	0	0	0	0	0
Arhgap15	0.358867	0.381224	0.366025	0.537792	0.520971	0.550964	0.538142	0.741241	0.709972	0.545935	0.398895	0.554611	0.653969	0.498693	0.618012	0.559133	0.562519	0.0454455	0.0451232	0	0	0	0	0	0	0	0	0	0	0	0	0	0	0	0	0	0	0
Arhgap15os	0	0	0	0	0.000590376	0.00368597	0	0	0	0	0	0	0	0	0	0	0	0	0	0	0	0	0	0	0	0	0	0	0	0	0	0	0	0	0	0	0	0
Gtdc1	0.0498694	0.0579573	0.035494	0.0310409	0.0449563	0.0565006	0.0427054	0.0333023	0.0855462	0.0316161	0.0204855	0.0423754	0.0431746	0.0639139	0.0262019	0.0386796	0.0773807	0.0304853	0.0837954	0	0	0	0	0	0	0	0	0	0	0	0	0	0	0	0	0	0	0
Zeb2	2.42112	2.33971	2.08437	1.25056	0.409861	1.45673	2.1785	2.07184	0.402493	0.0728833	0.346142	1.1582	0.847371	1.40395	0.284771	1.33893	1.79709	0.71348	0.12704	1	0	0	0	0	0	0	1	0	0	0	0	0	0	0	0	0	0	0
Zeb2os	0.29121	0.254369	0.268365	0.154901	0.00926028	0.360523	0.167506	0.325444	0.0286155	0	0.0582623	0.132142	0.0715544	0.0422126	0.0114198	0.364778	0.13812	0.0420117	0.0451232	0	0	0	0	0	0	0	0	0	0	0	0	0	0	0	0	0	0	0
Gm13479	0.0602206	0.0378201	0	0	0.00100838	0.0358373	0.016808	0.0327114	0.00199926	0.00181284	0.00311812	0	0.00567079	0	0	0.00209361	0.0125	0	0	0	0	0	0	0	0	0	0	0	0	0	0	0	0	0	0	0	0	0
Gm13465	0.00278636	0.00227368	0	0	0	0	0	0	0	0	0	0	0	0	0	0	0	0	0	0	0	0	0	0	0	0	0	0	0	0	0	0	0	0	0	0	0	0
Gm13481	0	0	0	0	0.000978472	0	0	0	0	0.00157813	0	0	0	0	0	0	0	0	0	0	0	0	0	0	0	0	0	0	0	0	0	0	0	0	0	0	0	0
Acvr2a	0.111781	0.11805	0.160207	0.0471024	0.0606438	0.0470245	0.0826398	0.0515966	0.0100542	0.25389	0.0661138	0.0208859	0.0227925	0.0132317	0.053691	0.0458715	0.137895	0.135037	0.150598	0	0	0	0	0	0	0	0	0	0	0	0	0	0	0	0	0	0	0
Orc4	0.128547	0.131862	0.218515	0.176444	0.225223	0.148922	0.207174	0.187596	0.074074	0.468182	0.18789	0.359191	0.209123	0.318882	0.217429	0.305188	0.214003	0.187368	0.153782	0	0	0	0	0	0	0	0	0	0	0	0	0	0	0	0	0	0	0
Mbd5	0.0934265	0.0741879	0.0246777	0.0927921	0.0968526	0.0772619	0.0975858	0.0629727	0.068323	0.243541	0.0883369	0.0846213	0.0701418	0.0532427	0.0745669	0.0906764	0.0851942	0.0925227	0.0871958	0	0	0	0	0	0	0	0	0	0	0	0	0	0	0	0	0	0	0
Epc2	0.23701	0.214385	0.311655	0.19329	0.157539	0.179828	0.18024	0.162996	0.170948	0.250543	0.216785	0.181168	0.210746	0.109228	0.192286	0.230127	0.227031	0.241809	0.11608	0	0	0	0	0	0	0	0	0	0	0	0	0	0	0	0	0	0	0
Kif5c	0.0173147	0.00858379	0	0.00696983	0.0407195	0.00388928	0.0147795	0	0.00160243	0.00378839	0.00278196	0	0	0	0.0173257	0.00160474	0.0191983	0.0422254	0	0	0	0	0	0	0	0	0	0	0	0	0	0	0	0	0	0	0	0
Lypd6b	0	0	0	0	0.00574174	0	0	0	0.0069053	0.0095441	0	0	0	0	0.0114681	0	0.00396468	0	0.217007	0	0	0	0	0	0	0	0	0	0	0	0	0	0	0	0	0	0	0
Lypd6	0.00192975	0	0	0	0	0	0	0	0	0	0	0	0	0	0	0	0.0108565	0	0.202457	0	0	0	0	0	0	0	0	0	0	0	0	0	0	0	0	0	0	0
Mmadhc	0.206615	0.221308	0.299941	0.186638	0.209746	0.164662	0.274736	0.205328	0.132767	0.181831	0.228494	0.141109	0.119205	0.0479054	0.187147	0.299925	0.308028	0.161294	0.388628	0	0	0	0	0	0	0	0	0	0	0	0	0	0	0	0	0	0	0
Gm13483	0.00245956	0.00290883	0	0	0	0	0	0.00570439	0	0	0	0	0	0	0	0	0	0	0	0	0	0	0	0	0	0	0	0	0	0	0	0	0	0	0	0	0	0
Gm48908	0	0.0007756	0	0	0	0	0	0	0	0	0	0	0	0	0	0	0	0	0	0	0	0	0	0	0	0	0	0	0	0	0	0	0	0	0	0	0	0
Rnd3	0.34049	0.411572	0.409764	0.545788	0.0115103	0.124034	0.49137	0.133012	0.0165016	0.00622382	0.32272	0	0.00490743	0	0.00354389	0.312919	0.381367	0.0536534	0.189316	0	0	0	0	0	0	0	0	0	0	0	0	0	0	0	0	0	0	0
Gm13497	0	0	0	0	0.00123934	0	0	0	0	0	0	0	0	0	0	0	0	0	0	0	0	0	0	0	0	0	0	0	0	0	0	0	0	0	0	0	0	0
Rbm43	0.0711739	0.117235	0.09319	0.111231	0.139429	0.121741	0.0769124	0.0877185	0.0871409	0.161689	0.178789	0.185405	0.118086	0.142889	0.171282	0.143085	0.119237	0.0112997	0.11951	0	0	0	0	0	0	0	0	0	0	0	0	0	0	0	0	0	0	0
Nmi	0.127564	0.21971	0.132219	0.236883	0.366041	0.19364	0.175868	0.348812	0.141031	0.325415	0.25765	0.258292	0.21605	0.155068	0.379236	0.273468	0.272153	0.359634	0.16177	0	0	0	0	0	0	0	0	0	0	0	0	0	0	0	0	0	0	0
Tnfaip6	0.000755201	0.0007701	0	0	0	0	0.00205391	0.0707393	0.161524	0	0	0	0	0	0	0.0150469	0	0	0	0	0	0	0	0	0	0	0	0	0	0	0	0	0	0	0	0	0	0
Rif1	0.114814	0.0974926	0.302665	0.137691	0.357669	0.19053	0.0912371	0.120956	0.0418476	0.312225	0.208934	0.247188	0.228026	0.170909	0.23086	0.325656	0.274363	0.132891	0.481061	0	0	0	0	0	0	0	0	0	0	0	0	0	0	0	0	0	0	0
Neb	0.00239372	0.00259555	0.0246777	0.00242914	0.0656105	0.00176748	0.00318853	0	0.00281828	0	0	0	0.00280051	0	0.00363893	0.00383414	0.111305	0	0	0	0	0	0	0	0	0	0	0	0	0	0	0	0	0	0	0	0	0
Gm13522	0	0	0	0	0.00600092	0	0	0	0	0	0	0	0	0	0	0	0	0	0	0	0	0	0	0	0	0	0	0	0	0	0	0	0	0	0	0	0	0
Arl5a	0.218519	0.247002	0.289156	0.240034	0.388932	0.205744	0.372588	0.169439	0.0633715	0.174938	0.306443	0.15491	0.25897	0.0708264	0.175092	0.336748	0.516035	1.22094	0.155413	0	0	0	0	0	0	0	0	0	0	0	0	0	0	0	0	0	1	0
Cacnb4	0	0.00250866	0	0	0.00317	0.00414504	0.00702573	0	0	0	0.00284003	0	0.00171955	0	0	0.00660297	0.00784825	0.0221379	0	0	0	0	0	0	0	0	0	0	0	0	0	0	0	0	0	0	0	0
Stam2	0.13602	0.116286	0.255454	0.0950917	0.12443	0.108092	0.131306	0.197598	0.068069	0.132063	0.144518	0.169395	0.0458767	0.0631882	0.111858	0.111265	0.145749	0.257203	0.184844	0	0	0	0	0	0	0	0	0	0	0	0	0	0	0	0	0	0	0
Fmnl2	0.126718	0.0938511	0.110184	0.171762	0.00280638	0.261283	0.0637852	0.00991682	0.116233	0	0.114319	0	0.00739018	0.0289914	0	0.230898	0.102194	0.294474	0	0	0	0	0	0	0	0	0	0	0	0	0	0	0	0	0	0	0	0
Gm26603	0	0.00107359	0	0.0049851	0	0.00337371	0	0	0.0013839	0	0.0011835	0	0	0	0	0.00206635	0.00557692	0	0	0	0	0	0	0	0	0	0	0	0	0	0	0	0	0	0	0	0	0
Prpf40a	0.4829	0.534524	0.825432	0.634347	0.638033	0.519094	0.608418	0.706877	0.320343	0.520722	0.731704	0.635141	0.531071	0.394043	0.626281	0.899076	0.700609	0.449622	0.804252	0	0	0	0	0	0	0	0	0	0	0	0	0	0	0	0	0	0	0
Arl6ip6	0.145001	0.158796	0.235246	0.187896	0.184904	0.14239	0.178113	0.238418	0.134656	0.166294	0.137054	0.422574	0.103072	0.204307	0.146399	0.292541	0.202067	0.150365	0.0651123	0	0	0	0	0	0	0	0	0	0	0	0	0	0	0	0	0	0	0
Rprm	0	0	0	0	0	0	0	0	0	0	0	0.0873523	0	0.24961	0.00276184	0	0	0	0	0	0	0	0	0	0	0	0	0	0	0	0	0	0	0	0	0	0	0
Nr4a2	0.0295927	0.13563	0.187598	0.279757	0.145684	0.0205501	0.308733	0.34677	0.0175985	0.104658	0.578823	0.0871684	0.0166339	0.0141799	0.440605	0.212008	0.262981	0.473262	0.14634	0	0	0	0	0	0	0	0	0	0	0	0	0	0	0	0	0	0	0
Gpd2	0.0637471	0.0925753	0.0784239	0.133784	0.153585	0.140646	0.150315	0.173162	0.276001	0.194593	0.335298	0.334469	0.171539	0.0107665	0.172522	0.205586	0.146357	0.491878	0.315127	0	0	0	0	0	0	0	0	0	0	0	0	0	0	0	0	0	0	0
Ermn	0	0	0.0225516	0.00104752	0.0118414	0	0	0	0	0	0.00156603	0	0	0	0	0	0.027118	0	0	0	0	0	0	0	0	0	0	0	0	0	0	0	0	0	0	0	0	0
Cytip	0.0613708	0.42801	0.345207	1.3319	1.17264	0.522401	0.802847	1.82592	0.948438	0.968719	1.809	0.867428	1.40442	0.114651	1.14046	1.3681	0.99051	2.15312	0.0239902	0	0	0	1	1	0	0	0	0	0	1	0	0	0	0	0	0	1	0
Gm13546	0	0.0021446	0	0.00263697	0.00500641	0	0.00144233	0	0	0.00327687	0.00374273	0	0.00576146	0	0	0.00330384	0	0.613706	0	0	0	0	0	0	0	0	0	0	0	0	0	0	0	0	0	0	0	0
Acvr1c	0	0	0	0	0	0	0	0	0	0	0	0.0560113	0.00455379	0	0.00198856	0	0	0	0	0	0	0	0	0	0	0	0	0	0	0	0	0	0	0	0	0	0	0
Acvr1	0.10929	0.0995743	0.121658	0.0717314	0.0152812	0.0945914	0.0893674	0.0368997	0.00399306	0.0281302	0.0912563	0.019823	0.0176675	0.0219346	0.0161076	0.0726605	0.0551406	0.0217647	0.0451232	0	0	0	0	0	0	0	0	0	0	0	0	0	0	0	0	0	0	0
Gm17409	0	0	0	0	0	0	0	0	0	0.00169013	0	0	0	0	0	0	0	0	0	0	0	0	0	0	0	0	0	0	0	0	0	0	0	0	0	0	0	0
Upp2	0.0523251	0.0422331	0.054456	0.0397403	0.0177318	0.0791289	0.0256762	0.0275597	0.00279582	0.0186017	0.0627965	0	0.00482366	0	0.0161388	0.0294851	0.0499936	0.0103297	0	0	0	0	0	0	0	0	0	0	0	0	0	0	0	0	0	0	0	0
Ccdc148	0.000704034	0	0	0	0.0284249	0	0.00408826	0	0	0.00345209	0.0030697	0	0	0	0.0171859	0.00539319	0.0147242	0	0	0	0	0	0	0	0	0	0	0	0	0	0	0	0	0	0	0	0	0
Pkp4	0.223378	0.0306771	0.162936	0.0607822	0.0742642	0.0544764	0.0608702	0.0369371	0.00896152	0.0326182	0.0776405	0.0201205	0.018385	0.0107665	0.0760903	0.128399	0.0897904	0.0684756	0.371864	0	0	0	0	0	0	0	0	0	0	0	0	0	0	0	0	0	0	0
Dapl1	0.00197947	0.00350395	0	0.00614508	0.0476199	0.00329626	0.00140359	0.0102614	0	0.0119368	0.000886462	0	0.00769701	0	0.00915813	0.00807071	0	0	0.569115	0	0	0	0	0	0	0	0	0	0	0	0	0	0	0	0	0	0	0
Tanc1	0.0143661	0.0103883	0	0.0320222	0.0934184	0.00599673	0.00584275	0	0.0165973	0.068182	0.0174722	0.0639856	0.03848	0	0.18512	0.0608035	0.0270344	0.0289684	0.447264	0	0	0	0	0	0	0	0	0	0	0	0	0	0	0	0	0	0	0
Wdsub1	0.0857223	0.0886959	0.0478069	0.0770673	0.0302466	0.036687	0.11617	0.0938215	0.0220799	0.0598607	0.0537065	0.0388319	0.0275596	0.0617995	0.0120461	0.0362473	0.114835	0.0412431	0.0387656	0	0	0	0	0	0	0	0	0	0	0	0	0	0	0	0	0	0	0
Baz2b	0.414402	0.392361	0.298125	0.490675	0.0732084	0.343067	0.416057	0.432917	0.671556	0.144094	0.662703	0.397409	0.589449	0.187757	0.195029	0.48054	0.493745	0.417489	0.406545	0	0	0	0	0	0	0	0	0	0	0	0	0	0	0	0	0	0	0
Gm13572	0	0	0	0	0.00106205	0	0	0	0	0	0	0	0.0125017	0	0.0064473	0	0	0	0	0	0	0	0	0	0	0	0	0	0	0	0	0	0	0	0	0	0	0
Gm13620	0.000745307	0.00299679	0	0	0	0.00356077	0.00137878	0	0.00112638	0	0.00123883	0	0.00521067	0	0	0	0.00485494	0	0	0	0	0	0	0	0	0	0	0	0	0	0	0	0	0	0	0	0	0
March7	0.41672	0.387987	0.494628	0.39736	0.492186	0.359077	0.419103	0.381043	0.723983	0.440374	0.556993	0.296322	0.411011	0.389436	0.432629	0.502218	0.529231	0.498523	0.458653	0	0	0	0	0	0	0	0	1	0	0	0	0	0	0	0	0	0	0
Cd302	0.804706	0.600614	0.738914	0.330906	0.0101298	0.458405	0.551296	0.740727	0.0404519	0	0.147845	0.098576	0.0143139	0	0.00170432	0.207167	0.472472	0.0794145	0.134438	1	0	0	0	0	0	0	0	0	0	0	0	0	0	0	0	0	0	0
Ly75	0.00126962	0.00198207	0.0225516	0.0457197	0.057875	0.00191973	0.00500772	0.0212106	0.253252	0.0471074	0.192186	0	0.0289543	0	0.0489534	0.0544972	0.0316582	0.780478	0	0	0	0	0	0	0	0	0	0	0	0	0	0	0	0	0	0	1	0
Gm13571	0	0	0	0	0	0	0	0	0	0	0.00226478	0	0	0	0	0.00182405	0	0	0	0	0	0	0	0	0	0	0	0	0	0	0	0	0	0	0	0	0	0
Gm13580	0	0	0	0	0	0	0	0	0.00647721	0	0	0	0	0	0	0	0	0.0134442	0	0	0	0	0	0	0	0	0	0	0	0	0	0	0	0	0	0	0	0
Pla2r1	0.000778593	0.00288366	0	0	0	0	0	0	0	0	0.0124687	0.0207352	0	0	0	0	0	0	0	0	0	0	0	0	0	0	0	0	0	0	0	0	0	0	0	0	0	0
Itgb6	0	0	0	0	0	0	0	0	0	0	0	0.0220848	0	0	0	0	0	0	0	0	0	0	0	0	0	0	0	0	0	0	0	0	0	0	0	0	0	0
Rbms1	1.31333	1.1516	1.26899	0.744182	0.741674	0.615581	1.14638	1.08835	1.10054	0.887406	0.744832	0.566414	0.426553	0.681975	0.888184	0.78886	1.02601	0.699613	0.513253	1	0	0	0	0	0	0	0	0	0	0	0	0	0	0	0	0	0	0
Tank	0.313738	0.407433	0.468953	0.272355	0.20593	0.37426	0.366725	0.350399	0.239807	0.137222	0.264928	0.353446	0.225115	0.0646904	0.204575	0.217002	0.428312	0.83101	0.0398942	0	0	0	0	0	0	0	0	0	0	0	0	0	0	0	0	0	1	0
Psmd14	0.200693	0.348091	0.463627	0.466581	0.460934	0.323474	0.535346	0.412455	0.205205	0.400042	0.495334	0.555103	0.265338	0.221812	0.477599	0.637494	0.377575	0.591283	0.655798	0	0	0	0	0	0	0	0	0	0	0	0	0	0	0	0	0	0	0
Tbr1	0.00141066	0	0	0	0.000820866	0	0	0	0	0.00172872	0.00085496	0	0	0	0	0	0	0	0	0	0	0	0	0	0	0	0	0	0	0	0	0	0	0	0	0	0	0
Slc4a10	0	0	0	0.00305679	0	0	0	0	0	0	0	0	0	0	0	0	0	0	0	0	0	0	0	0	0	0	0	0	0	0	0	0	0	0	0	0	0	0
Dpp4	0.00161395	0.0297526	0	0.35559	0.0353448	0.0191865	0.0900416	0.0827337	0.00508973	0.0123754	0.174864	0.0512542	0.234927	0	0.0222257	0.218518	0.127107	0.295081	0	0	0	0	0	0	0	0	0	0	0	0	0	0	0	0	0	0	0	0
Gm13561	0	0.000611088	0	0	0.00209057	0	0	0	0	0	0.00082547	0	0	0	0	0.00225148	0	0	0	0	0	0	0	0	0	0	0	0	0	0	0	0	0	0	0	0	0	0
Gm13565	0	0	0	0	0	0	0	0	0	0	0.000979787	0	0	0	0	0.00297564	0	0	0	0	0	0	0	0	0	0	0	0	0	0	0	0	0	0	0	0	0	0
Fap	0.0113222	0.00247579	0.0410642	0.00179522	0.0013657	0.0208	0	0	0.00156468	0	0.0908244	0	0	0	0	0.00670113	0.0040797	0	0.0742338	0	0	0	0	0	0	0	0	0	0	0	0	0	0	0	0	0	0	0
Ifih1	0.163487	0.290815	0.294859	0.146919	0.0523684	0.254	0.24939	0.323947	0.0775502	0.0452055	0.218372	0.019823	0.028778	0.0225732	0.0184809	0.107436	0.186936	0.232072	0	0	0	0	0	0	0	0	0	0	0	0	0	0	0	0	0	0	0	0
Gca	0.00999785	0.0263095	0.024042	0.00683136	0.00326506	0.00312095	0.00949179	0.0198188	0.485301	0.00202296	0.00923315	0	0	0	0	0.0562777	0.0101393	0.199827	0	0	0	0	0	0	0	0	0	0	0	0	0	0	0	0	0	0	0	0
Kcnh7	0.000750082	0	0	0	0	0	0	0	0.00762554	0	0	0	0	0	0	0.00205243	0	0	0	0	0	0	0	0	0	0	0	0	0	0	0	0	0	0	0	0	0	0
Fign	0	0	0	0	0	0	0	0	0	0	0	0	0	0	0	0	0	0	0.0451232	0	0	0	0	0	0	0	0	0	0	0	0	0	0	0	0	0	0	0
Grb14	0.00150493	0	0	0	0	0	0	0.00921819	0.00278569	0	0	0	0	0	0	0.0204607	0	0	0	0	0	0	0	0	0	0	0	0	0	0	0	0	0	0	0	0	0	0
Cobll1	0.055832	0.0122055	0.0246777	0.0142275	0.197008	0.0071265	0.00833014	0.00406881	0.00421906	0.315999	0.0471571	0.0787755	0.126049	0.106458	0.213245	0.0493737	0.144206	0	0.118352	0	0	0	0	0	0	0	0	0	0	0	0	0	0	0	0	0	0	0
Gm13594	0.00336666	0	0	0.0013034	0.0162583	0	0	0	0	0.0185613	0.00539232	0	0.00470867	0	0.00476537	0.0132472	0.00718769	0	0.0375137	0	0	0	0	0	0	0	0	0	0	0	0	0	0	0	0	0	0	0
Scn3a	0	0	0	0	0	0	0	0	0	0	0	0	0	0	0	0.0261318	0.00449316	0	0	0	0	0	0	0	0	0	0	0	0	0	0	0	0	0	0	0	0	0
Scn2a	0	0	0	0	0	0	0	0	0	0	0	0	0	0	0	0	0	0	0.0742338	0	0	0	0	0	0	0	0	0	0	0	0	0	0	0	0	0	0	0
Csrnp3	0	0	0	0	0.00174861	0	0	0	0	0	0	0	0	0	0	0	0	0	0	0	0	0	0	0	0	0	0	0	0	0	0	0	0	0	0	0	0	0
Galnt3	0.00589379	0.0120964	0	0.0366177	0.0410653	0.126526	0.0179141	0	0.0456813	0.223115	0.0329196	0	0.00420898	0.00733958	0.0677678	0.0137135	0.0358737	0	0.182901	0	0	0	0	0	0	0	0	0	0	0	0	0	0	0	0	0	0	0
Ttc21b	0.0379714	0.0241225	0.0596499	0.0157641	0.0568747	0.0382856	0.0228171	0.0130864	0.000960486	0.0614803	0.0116039	0	0.034342	0.0254048	0.0454246	0.0316659	0.0669501	0.0121536	0.0850174	0	0	0	0	0	0	0	0	0	0	0	0	0	0	0	0	0	0	0
Scn1a	0	0	0	0	0.00133175	0	0	0	0	0	0	0	0	0	0	0	0	0	0	0	0	0	0	0	0	0	0	0	0	0	0	0	0	0	0	0	0	0
Scn7a	0	0	0	0	0	0	0	0	0	0	0	0	0	0	0	0	0	0	0.0957659	0	0	0	0	0	0	0	0	0	0	0	0	0	0	0	0	0	0	0
Xirp2	0.00413749	0	0	0	0	0	0	0	0	0	0	0	0	0	0	0	0.00335869	0	0	0	0	0	0	0	0	0	0	0	0	0	0	0	0	0	0	0	0	0
Stk39	0.0225331	0.019247	0.0219743	0.0248557	0.207837	0.013409	0.0553248	0.0104628	0.232957	0.179188	0.00743701	0	0.00721975	0.190685	0.26512	0.0136171	0.0890118	0.131803	0.0627503	0	0	0	0	0	0	0	0	0	0	0	0	0	0	0	0	0	0	0
Gm13596	0	0	0	0	0.00124635	0	0	0	0	0	0	0	0	0	0	0	0	0	0	0	0	0	0	0	0	0	0	0	0	0	0	0	0	0	0	0	0	0
4932414N04Rik	0	0	0	0	0	0	0	0	0	0	0.000856071	0	0	0	0	0	0	0	0	0	0	0	0	0	0	0	0	0	0	0	0	0	0	0	0	0	0	0
Cers6	0.106712	0.236242	0.177774	0.166881	0.0247586	0.17059	0.323064	0.586804	0.452366	0.00771015	0.528208	0.0855785	0.0434403	0.188808	0.161344	0.304461	0.190169	0.788609	0.103784	0	0	0	0	0	0	0	0	0	0	0	0	0	0	0	0	0	0	0
Nostrin	0.0653839	0.10536	0.0726383	0.150215	0.00180207	0.111733	0.126995	0.0833207	0.00386338	0	0.288543	0	0	0.0319901	0	0.0904193	0.0969617	0.297576	0	0	0	0	0	0	0	0	0	0	0	0	0	0	0	0	0	0	0	0
Spc25	0.0114165	0.0106449	0.306717	0.0348036	0.059766	0.00702171	0.00375148	0.00474181	0.0566796	0.00303725	0.00860734	0.191872	0.0197278	0	0.0176516	0.446251	0.016185	0.0221379	0.0851123	0	0	0	0	0	0	0	0	0	0	0	0	0	0	0	1	0	0	0
Gm13613	0	0	0	0	0.000778469	0	0	0	0	0	0	0	0	0	0	0	0	0	0	0	0	0	0	0	0	0	0	0	0	0	0	0	0	0	0	0	0	0
Dhrs9	0.00183569	0.0115561	0	0.0966552	0.00151874	0.00176748	0.0967701	0	0.596857	0.00167474	0.0162548	0	0	0	0.00330085	0.013543	0.00357599	0.0133759	0	0	0	0	0	0	0	0	0	0	0	0	0	0	0	0	0	0	0	0
Bbs5	0.0158006	0.00466749	0.0228752	0.0059154	0.00272844	0.0062967	0.00476333	0.0121915	0.00145638	0.00339536	0.0275326	0	0	0.0204689	0.0029381	0.017681	0.0111108	0.0115637	0.0386722	0	0	0	0	0	0	0	0	0	0	0	0	0	0	0	0	0	0	0
Klhl41	0.00188911	0.00227813	0	0.00168491	0	0	0	0	0	0	0.000819753	0	0	0	0	0	0	0	0	0	0	0	0	0	0	0	0	0	0	0	0	0	0	0	0	0	0	0
Fastkd1	0.0229851	0.0216779	0	0.0188007	0.0503937	0.0279401	0.0247272	0.0331336	0.00151903	0.0216353	0.033909	0.0279206	0.0299794	0	0.030604	0.045107	0.0410172	0.0251077	0.0388502	0	0	0	0	0	0	0	0	0	0	0	0	0	0	0	0	0	0	0
Ppig	0.505259	0.486119	0.563858	0.543678	0.694495	0.467835	0.584294	0.461843	0.26932	0.613087	0.646803	0.506174	0.45085	0.489129	0.673493	0.871209	0.709928	0.450807	0.803882	0	0	0	0	0	0	0	0	0	0	0	0	0	0	0	0	0	0	0
Ccdc173	0.0109261	0.0122418	0	0.00649103	0.0158816	0.0188797	0.00356446	0.0134877	0.0071295	0.00544913	0.0111157	0	0.0157877	0.0692636	0.0064144	0.0256546	0.0198236	0	0	0	0	0	0	0	0	0	0	0	0	0	0	0	0	0	0	0	0	0
Phospho2	0.101951	0.0934019	0.214592	0.0880568	0.145259	0.0856804	0.0955408	0.130298	0.0775347	0.094356	0.159351	0.129905	0.12975	0.050761	0.112663	0.138475	0.137895	0.0736319	0.182949	0	0	0	0	0	0	0	0	0	0	0	0	0	0	0	0	0	0	0
Klhl23	0.00267804	0.0018442	0	0.00403687	0.00109114	0.00593851	0	0.0050142	0.00938831	0.00229475	0.00220136	0.0297647	0	0.00427786	0	0.00698702	0	0	0.0388502	0	0	0	0	0	0	0	0	0	0	0	0	0	0	0	0	0	0	0
Ssb	0.660102	0.653757	0.981776	0.803751	1.08356	0.647946	0.787019	0.607943	0.279495	0.976627	0.902645	0.740687	0.686733	0.671909	0.890287	1.05304	0.844059	0.709997	0.846854	0	0	0	0	0	0	0	0	0	0	0	0	0	0	0	0	0	0	0
Mettl5	0.0820387	0.0835919	0	0.113554	0.133404	0.101379	0.100421	0.16332	0.0451184	0.104085	0.209507	0.215304	0.0862084	0.0432622	0.0543573	0.179162	0.0887785	0.0600549	0.0388502	0	0	0	0	0	0	0	0	0	0	0	0	0	0	0	0	0	0	0
Mettl5os	0.0058964	0.00449845	0	0.00289534	0.00688551	0.00682884	0.00481138	0.00569327	0	0.00873859	0.00233443	0	0	0	0	0.00197854	0	0.0122766	0	0	0	0	0	0	0	0	0	0	0	0	0	0	0	0	0	0	0	0
Ubr3	0.177323	0.183165	0.236276	0.133657	0.156003	0.179856	0.194798	0.180439	0.121042	0.159734	0.170188	0.171377	0.132615	0.179351	0.169465	0.172894	0.150998	0.0734422	0.161406	0	0	0	0	0	0	0	0	0	0	0	0	0	0	0	0	0	0	0
Myo3b	0	0.000734923	0	0.00124983	0.0122781	0	0	0	0.000928852	0.0175611	0	0	0.00461403	0	0.0107744	0	0.0484326	0	0	0	0	0	0	0	0	0	0	0	0	0	0	0	0	0	0	0	0	0
Gad1os	0	0	0	0	0	0	0	0	0	0.00300213	0	0	0	0	0	0	0	0	0	0	0	0	0	0	0	0	0	0	0	0	0	0	0	0	0	0	0	0
Erich2os	0	0	0	0	0	0	0	0	0	0.00182804	0	0	0	0	0	0	0	0	0	0	0	0	0	0	0	0	0	0	0	0	0	0	0	0	0	0	0	0
Erich2	0	0	0	0	0.000673061	0	0	0	0	0.0207795	0	0	0	0	0	0	0	0	0	0	0	0	0	0	0	0	0	0	0	0	0	0	0	0	0	0	0	0
Gad1	0	0	0	0	0	0	0	0	0	0	0	0	0.0186738	0	0	0	0	0	0	0	0	0	0	0	0	0	0	0	0	0	0	0	0	0	0	0	0	0
Gm26558	0	0.000499456	0	0	0	0	0	0	0	0	0	0	0	0	0	0	0	0	0	0	0	0	0	0	0	0	0	0	0	0	0	0	0	0	0	0	0	0
Gorasp2	0.216879	0.234413	0.166802	0.238527	0.19979	0.156396	0.300783	0.293786	0.0711023	0.17312	0.267198	0.27694	0.261176	0.0688144	0.148068	0.331718	0.251857	0.389592	0.197142	0	0	0	0	0	0	0	0	0	0	0	0	0	0	0	0	0	0	0
Tlk1	0.191071	0.221934	0.413655	0.184886	0.321541	0.337261	0.242391	0.17648	0.134401	0.441414	0.288998	0.202105	0.33484	0.168382	0.257068	0.274015	0.272453	0.170146	0.288523	0	0	0	0	0	0	0	0	0	0	0	0	0	0	0	0	0	0	0
Gm13632	0	0	0	0	0	0	0	0	0	0	0.00107069	0	0	0	0	0	0	0	0	0	0	0	0	0	0	0	0	0	0	0	0	0	0	0	0	0	0	0
Mettl8	0.0417364	0.0271078	0.0799263	0.0241296	0.0380226	0.0603606	0.0385708	0.00570439	0	0.0420748	0.0486927	0.0201205	0.0164371	0.0205534	0.0474454	0.0326146	0.0420823	0	0	0	0	0	0	0	0	0	0	0	0	0	0	0	0	0	0	0	0	0
Dcaf17	0.12779	0.0774141	0.115287	0.120613	0.124471	0.110673	0.0857663	0.0525277	0.029289	0.219304	0.127191	0.127294	0.128323	0.142153	0.124651	0.130889	0.112211	0.0680319	0.125868	0	0	0	0	0	0	0	0	0	0	0	0	0	0	0	0	0	0	0
Cybrd1	0.000757859	0.00247871	0	0.00119097	0.000446461	0	0.00197	0.00488988	0	0.044381	0	0	0	0.114469	0	0	0.00617407	0	0	0	0	0	0	0	0	0	0	0	0	0	0	0	0	0	0	0	0	0
Dync1i2	0.867111	0.800186	1.13805	0.73567	0.744073	0.741106	0.820515	0.603731	0.526199	0.8651	0.828929	0.543274	0.441438	0.463104	0.685074	0.73379	0.954962	0.723692	0.859214	0	0	0	0	0	0	0	0	0	0	0	0	0	0	0	0	0	0	0
Slc25a12	0.094964	0.111995	0.114291	0.139604	0.131212	0.0651768	0.175717	0.243736	0.11222	0.133886	0.151532	0.0408557	0.0303949	0.0148788	0.101644	0.246855	0.153085	0.0758571	0.0691134	0	0	0	0	0	0	0	0	0	0	0	0	0	0	0	0	0	0	0
Hat1	0.110767	0.122586	0.298993	0.229547	0.190077	0.284908	0.120957	0.201473	0.0578706	0.128972	0.273016	0.315777	0.10425	0.0892244	0.159746	0.464864	0.231775	0.362572	0.159843	0	0	0	0	0	0	0	0	0	0	0	0	0	0	0	0	0	0	0
Metap1d	0.0792262	0.074434	0.240086	0.0496999	0.0431538	0.0911644	0.058735	0.0753836	0.00448618	0.0512599	0.051096	0.0495878	0.0514895	0.0132317	0.0479163	0.0450473	0.0621859	0.0281626	0.0649841	0	0	0	0	0	0	0	0	0	0	0	0	0	0	0	0	0	0	0
Dlx1	0	0.000759338	0	0	0	0	0	0	0	0	0	0	0	0	0	0	0	0	0	0	0	0	0	0	0	0	0	0	0	0	0	0	0	0	0	0	0	0
Itga6	0.0565291	0.0840956	0.110644	0.00880859	0.108391	0.451008	0.0299057	0.0136785	0.0300018	0.0469281	0.0170815	0.248543	0.056009	0.00733958	0.0729944	0.0700751	0.0759089	0	0.855052	0	0	0	0	0	0	0	0	0	0	0	0	0	0	0	0	0	0	0
Pdk1	0.0631511	0.0420294	0.0647448	0.0639674	0.120082	0.0581153	0.0516006	0.0511201	0.00702879	0.12347	0.135806	0.202845	0.0852544	0.00427786	0.121328	0.057931	0.108887	0.036063	0	0	0	0	0	0	0	0	0	0	0	0	0	0	0	0	0	0	0	0
Rapgef4	0	0.00236109	0	0.0101605	0.0549788	0	0.00729854	0	0	0	0.00181942	0	0.0847388	0	0.00324221	0	0.00576503	0	0	0	0	0	0	0	0	0	0	0	0	0	0	0	0	0	0	0	0	0
Rapgef4os1	0	0	0	0	0	0	0	0	0	0	0	0	0.00371515	0	0	0	0	0	0	0	0	0	0	0	0	0	0	0	0	0	0	0	0	0	0	0	0	0
Rapgef4os3	0	0	0	0	0.00368322	0	0	0	0	0	0.000802272	0	0.00534731	0	0	0	0	0	0	0	0	0	0	0	0	0	0	0	0	0	0	0	0	0	0	0	0	0
Map3k20	0.135653	0.0797767	0.168678	0.0543735	0.00168213	0.0230331	0.103062	0.0738623	0.021568	0.00377291	0.094135	0.0715004	0.0223199	0.0250772	0	0.114713	0.0721069	0.0486977	0.887985	0	0	0	0	0	0	0	0	0	0	0	0	0	0	0	0	0	0	0
Cdca7	0.00675853	0.00625675	0.0228752	0.0944651	0.0436827	0.0656552	0.0169903	0.00373782	0.0960013	0.0144108	0.0227568	0.237518	0.0363333	0.00427786	0.043992	0.16235	0.0274873	0	0.380948	0	0	0	0	0	0	0	0	0	0	0	0	0	0	0	0	0	0	0
Sp3	0.523053	0.417557	0.908076	0.327226	0.403018	0.294547	0.433435	0.565855	0.41692	0.382654	0.360138	0.607345	0.393166	0.231464	0.358479	0.634895	0.522226	0.315507	0.34743	0	0	0	0	0	0	0	0	0	0	0	0	0	0	0	0	0	0	0
Sp3os	0.109057	0.0743785	0.0228752	0.0939341	0.0859137	0.0993142	0.0631391	0.0871323	0.145327	0.0988957	0.117641	0.138969	0.0605031	0.103204	0.0762097	0.121068	0.0608529	0.0257354	0.107786	0	0	0	0	0	0	0	0	0	0	0	0	0	0	0	0	0	0	0
Ola1	0.165442	0.248802	0.137218	0.449742	0.433924	0.382315	0.387421	0.370065	0.0737795	0.372048	0.61599	0.409774	0.242211	0.139567	0.414828	0.567567	0.370991	0.369477	0.594844	0	0	0	0	0	0	0	0	0	0	0	0	0	0	0	0	0	0	0
Sp9	0	0	0	0	0	0	0	0	0	0	0.00102443	0	0	0	0	0	0	0	0	0	0	0	0	0	0	0	0	0	0	0	0	0	0	0	0	0	0	0
Cir1	0.340195	0.25856	0.256314	0.298462	0.317173	0.243439	0.230969	0.242397	0.194257	0.265371	0.439423	0.487982	0.239281	0.151179	0.209632	0.319226	0.300115	0.260132	0.425477	0	0	0	0	0	0	0	0	0	0	0	0	0	0	0	0	0	0	0
Scrn3	0.0524089	0.0357199	0.0993244	0.0301904	0.0239839	0.0765802	0.0454508	0.0538904	0.0207831	0.00748781	0.0757333	0	0.00971779	0	0.0152349	0.0386778	0.0227852	0.0283172	0.0387656	0	0	0	0	0	0	0	0	0	0	0	0	0	0	0	0	0	0	0
Gpr155	0.181205	0.158193	0.0694475	0.131125	0.0189066	0.222292	0.12426	0.0565794	0.0063667	0.0067788	0.247847	0.036368	0.156068	0.0176415	0.0166751	0.111277	0.143657	0.00651472	0	0	0	0	0	0	0	0	0	0	0	0	0	0	0	0	0	0	0	0
Gm13709	0	0	0	0.0052696	0	0	0	0	0	0	0.02102	0	0	0	0	0.00284537	0	0	0	0	0	0	0	0	0	0	0	0	0	0	0	0	0	0	0	0	0	0
Wipf1	0.666389	0.692053	1.08627	0.728278	0.584892	0.595736	0.874945	0.729672	0.702641	0.571179	0.61848	0.710275	0.589752	0.312344	0.719375	0.496764	0.742234	0.635085	0.152755	0	0	0	0	0	0	0	0	0	0	0	0	0	0	0	0	0	0	0
Chrna1	0	0.00141098	0	0	0	0	0.0015067	0	0	0.0016954	0	0	0.00470867	0	0	0	0	0	0	0	0	0	0	0	0	0	0	0	0	0	0	0	0	0	0	0	0	0
Chrna1os	0	0	0	0.00134914	0.00220766	0	0	0	0	0.00203925	0	0	0	0.0232784	0	0	0	0	0	0	0	0	0	0	0	0	0	0	0	0	0	0	0	0	0	0	0	0
Chn1	0	0	0	0	0.000624367	0	0	0	0	0	0.000761348	0	0	0	0	0.00437921	0	0	0	0	0	0	0	0	0	0	0	0	0	0	0	0	0	0	0	0	0	0
Atf2	0.213177	0.192786	0.0685662	0.134878	0.212725	0.133667	0.16626	0.127669	0.0935254	0.179589	0.152508	0.199832	0.137146	0.141105	0.174428	0.199948	0.190714	0.253524	0.228304	0	0	0	0	0	0	0	0	0	0	0	0	0	0	0	0	0	0	0
Atp5g3	0.620835	0.714493	1.10922	0.826996	0.933616	0.645967	0.890108	0.628988	0.274442	0.82276	0.740998	0.915825	0.630477	0.52047	0.860315	1.03207	0.928062	0.712806	1.13196	0	0	0	0	0	0	0	0	0	0	0	0	0	0	0	0	0	0	0
Lnpk	0.116879	0.122284	0.290938	0.109553	0.164865	0.118107	0.0814842	0.0703859	0.190402	0.152558	0.15193	0.170112	0.13017	0.0452627	0.137642	0.208642	0.136068	0.0950098	0.124709	0	0	0	0	0	0	0	0	0	0	0	0	0	0	0	0	0	0	0
Gm14426	0	0	0	0	0.000891398	0	0	0	0	0	0	0	0	0	0.0043694	0	0	0	0	0	0	0	0	0	0	0	0	0	0	0	0	0	0	0	0	0	0	0
Hoxd1	0	0	0	0	0.00365395	0	0	0	0	0	0	0	0	0	0	0	0	0	0	0	0	0	0	0	0	0	0	0	0	0	0	0	0	0	0	0	0	0
Mtx2	0.159332	0.188183	0.153625	0.189083	0.175639	0.234242	0.223618	0.174039	0.0435314	0.171975	0.273265	0.263635	0.114777	0.124181	0.141704	0.239631	0.191963	0.106525	0.44361	0	0	0	0	0	0	0	0	0	0	0	0	0	0	0	0	0	0	0
Hnrnpa3	0.983977	1.12263	1.35715	1.29476	1.37531	1.10053	1.3437	1.32981	0.544381	1.37693	1.20382	1.51165	1.40133	1.09373	1.43487	1.88188	1.3302	1.15911	1.60293	0	0	0	0	0	0	0	0	0	0	0	0	0	0	1	1	0	0	0
Nfe2l2	0.880817	1.08189	0.664301	0.695996	0.191496	1.70812	0.943156	1.11888	0.71569	0.244869	0.48062	0.845458	0.271094	0.495484	0.397527	0.616521	0.855382	0.873862	0.990629	0	0	0	0	0	1	0	0	1	0	0	0	0	0	0	0	0	0	0
Agps	0.258527	0.27885	0.580859	0.270951	0.138211	0.411506	0.322956	0.254138	0.260348	0.168022	0.385984	0.245898	0.106224	0.225626	0.150893	0.330669	0.281666	0.182871	0.0451232	0	0	0	0	0	0	0	0	0	0	0	0	0	0	0	0	0	0	0
Ttc30b	0.0116466	0.00466074	0	0.00329853	0.00226073	0	0.00443658	0	0	0.00390096	0.00536749	0	0	0.0161487	0.00378388	0.00346584	0.00502519	0	0.0762737	0	0	0	0	0	0	0	0	0	0	0	0	0	0	0	0	0	0	0
Ttc30a2	0.00155244	0.00106449	0	0	0	0	0	0	0	0	0	0	0	0	0	0	0.00496552	0	0	0	0	0	0	0	0	0	0	0	0	0	0	0	0	0	0	0	0	0
Ttc30a1	0.0148034	0.00258547	0.0214175	0.0109234	0.00501133	0.00384816	0.00330449	0	0.00315507	0.0125548	0.00807726	0	0.00941964	0.0379564	0.00522121	0	0.0120103	0	0.0387601	0	0	0	0	0	0	0	0	0	0	0	0	0	0	0	0	0	0	0
Pde11a	0.000757788	0.000499456	0	0.00179965	0.0259532	0	0	0	0	0.0194173	0	0	0	0	0.00493219	0	0.0277297	0	0	0	0	0	0	0	0	0	0	0	0	0	0	0	0	0	0	0	0	0
Rbm45	0.0374174	0.0421409	0	0.0458459	0.0471912	0.0230658	0.0552778	0.020318	0.0174338	0.0460128	0.0420761	0.0818188	0.0248313	0.0555664	0.0235666	0.0433453	0.0619799	0.098185	0.0398942	0	0	0	0	0	0	0	0	0	0	0	0	0	0	0	0	0	0	0
Osbpl6	0	0.0004832	0	0.00179965	0.0361197	0	0	0	0	0.0126889	0	0	0.00265176	0.0116839	0	0	0.00523063	0	0	0	0	0	0	0	0	0	0	0	0	0	0	0	0	0	0	0	0	0
Prkra	0.145701	0.164137	0.0412135	0.192875	0.0815679	0.182751	0.188404	0.221755	0.0737889	0.0849711	0.240768	0.182498	0.0367144	0.0511799	0.0963499	0.141459	0.161412	0.124872	0.182859	0	0	0	0	0	0	0	0	0	0	0	0	0	0	0	0	0	0	0
Pjvk	0.000934463	0	0	0.00182728	0	0.00338685	0	0	0	0	0.00385484	0	0	0	0	0.00444412	0	0	0	0	0	0	0	0	0	0	0	0	0	0	0	0	0	0	0	0	0	0
Fkbp7	0.0343094	0.0279977	0	0.0256797	0.00867645	0.0342556	0.0285306	0.0503672	0.00203634	0.0134837	0.0318451	0.0321656	0.0257354	0.181238	0.0259941	0.0523896	0.0356684	0.0103297	0	0	0	0	0	0	0	0	0	0	0	0	0	0	0	0	0	0	0	0
Plekha3	0.126299	0.107372	0.113622	0.115453	0.164824	0.0924449	0.133101	0.12435	0.0205333	0.16061	0.162109	0.154257	0.0596398	0.0469999	0.151476	0.139983	0.154111	0.165834	0.0778872	0	0	0	0	0	0	0	0	0	0	0	0	0	0	0	0	0	0	0
Ttn	0.0056861	0.000619073	0.0498219	0.00129183	0.015181	0	0	0.00311165	0.00279555	0.0096669	0.00283525	0	0	0	0.0324925	0.00723631	0.0144186	0	0	0	0	0	0	0	0	0	0	0	0	0	0	0	0	0	0	0	0	0
Ccdc141	0.0166168	0.00823664	0	0.00367851	0.0190293	0	0	0	0	0.0208682	0.00307681	0.0920594	0	0.18095	0	0	0.00363968	0	0.0398942	0	0	0	0	0	0	0	0	0	0	0	0	0	0	0	0	0	0	0
Sestd1	0.130992	0.154598	0.0703684	0.121651	0.0232507	0.0898689	0.171688	0.0848267	0.01255	0.0305587	0.168891	0.0803301	0	0	0.0281904	0.0685993	0.127856	0.113778	0.116653	0	0	0	0	0	0	0	0	0	0	0	0	0	0	0	0	0	0	0
Cwc22	0.0912776	0.0892837	0.141113	0.0844114	0.148005	0.0998607	0.101158	0.0940272	0.0225188	0.117321	0.114703	0.169088	0.104042	0.052318	0.168192	0.136202	0.12678	0.0607104	0.164812	0	0	0	0	0	0	0	0	0	0	0	0	0	0	0	0	0	0	0
4930440I19Rik	0	0	0	0	0	0	0.00313653	0	0	0	0	0	0	0	0	0	0	0	0	0	0	0	0	0	0	0	0	0	0	0	0	0	0	0	0	0	0	0
Gm14461	0.00135959	0	0	0	0	0	0	0	0	0	0	0	0	0	0	0	0	0	0	0	0	0	0	0	0	0	0	0	0	0	0	0	0	0	0	0	0	0
Ube2e3	0.381315	0.310586	0.518941	0.38028	0.193343	0.294579	0.350999	0.372989	0.0914987	0.216851	0.470242	0.593779	0.271955	0.334986	0.23985	0.501621	0.385343	0.613499	0.670026	0	0	0	0	0	0	0	0	0	0	0	0	0	0	0	0	0	0	0
Itga4	0.572501	0.837216	0.766276	0.994964	0.454267	0.436252	1.01237	1.30205	0.230162	0.35119	0.50843	0.432545	0.573282	0.348184	0.546684	0.873242	0.883546	1.50043	0.0451232	0	0	0	0	0	0	0	1	0	0	0	0	0	0	0	0	0	1	0
Cerkl	0.00689385	0.00792108	0	0.0343642	0.00404959	0	0.00535778	0.0278743	0	0.0055439	0.00854163	0	0.0117772	0	0.0105795	0.014107	0	0.0287654	0	0	0	0	0	0	0	0	0	0	0	0	0	0	0	0	0	0	0	0
Ssfa2	0.287217	0.295926	0.408676	0.219616	0.0674412	0.195986	0.332719	0.28292	0.0584738	0.216444	0.251654	0.177001	0.0523298	0.716224	0.0914833	0.225499	0.256551	0.507408	0.188802	0	0	0	0	0	0	0	0	0	0	0	0	0	0	0	0	0	0	0
Ppp1r1c	0.000669401	0	0	0	0	0	0	0	0	0	0	0	0	0	0	0	0	0	0	0	0	0	0	0	0	0	0	0	0	0	0	0	0	0	0	0	0	0
Prdx6b	0	0	0	0	0	0	0	0	0	0	0	0	0	0	0.00384527	0	0	0	0	0	0	0	0	0	0	0	0	0	0	0	0	0	0	0	0	0	0	0
Dnajc10	0.201976	0.170649	0.383287	0.204188	0.322834	0.126571	0.157114	0.138067	0.0726585	0.242979	0.211221	0.13574	0.100074	0.148477	0.189902	0.299048	0.27056	0.437981	0.160069	0	0	0	0	0	0	0	0	0	0	0	0	0	0	0	0	0	0	0
Nckap1	0.004358	0.00436789	0	0.010029	0.067134	0.00246492	0.00744667	0	0.000928852	0.0622266	0.108168	0.0201205	0.0066993	0.196722	0.0747393	0.0218793	0.0711379	0.0562133	0.226895	0	0	0	0	0	0	0	0	0	0	0	0	0	0	0	0	0	0	0
Dusp19	0.0179101	0.0337791	0	0.0688403	0.0948137	0.0531633	0.0469786	0.0351795	0	0.0743322	0.105277	0.158441	0.0347226	0.111917	0.140148	0.0785604	0.0973176	0.0695357	0.142594	0	0	0	0	0	0	0	0	0	0	0	0	0	0	0	0	0	0	0
Nup35	0.0337532	0.0306115	0.0251441	0.0573402	0.130211	0.0318666	0.0415883	0.027104	0.0162237	0.111423	0.0740729	0.104366	0.0408777	0.0262548	0.104078	0.0794043	0.0848929	0.0411345	0	0	0	0	0	0	0	0	0	0	0	0	0	0	0	0	0	0	0	0
Zfp804a	0	0	0	0	0	0	0	0	0	0	0	0	0	0.0261236	0	0	0	0	0	0	0	0	0	0	0	0	0	0	0	0	0	0	0	0	0	0	0	0
Zc3h15	0.279159	0.307026	0.45598	0.455585	0.59151	0.409752	0.430828	0.287221	0.160246	0.538904	0.474519	0.428705	0.572713	0.352411	0.585608	0.572503	0.552882	0.339997	0.62689	0	0	0	0	0	0	0	0	0	0	0	0	0	0	0	0	0	0	0
Itgav	0.122267	0.232956	0.400592	0.161989	0.290183	0.502601	0.190774	0.16178	0.0933493	0.260074	0.212622	0.119676	0.0864532	0.0858657	0.183181	0.111557	0.346373	0.1137	0.48932	0	0	0	0	0	0	0	0	0	0	0	0	0	0	0	0	0	0	0
Fam171b	0	0.00165769	0.0266856	0.0051029	0.00520463	0	0	0	0	0.0229818	0	0	0	0	0.00297319	0.00979033	0.00672135	0	0.0451232	0	0	0	0	0	0	0	0	0	0	0	0	0	0	0	0	0	0	0
Calcrl	0.116799	0.089462	0.11196	0.0536632	0.0723025	0.0696231	0.0614446	0.0520949	0.103596	0.42231	0.0638055	0.058655	0.0328073	0.0948753	0.0338197	0.0715459	0.0892071	0.0783814	0	0	0	0	0	0	0	0	0	0	0	0	0	0	0	0	0	0	0	0
Tfpi	0.124224	0.0558219	0.0661114	0.00484839	0.014647	0.0548832	0.0476039	0.0332098	0.00468485	0.0267711	0.0267794	0.0908956	0.00175066	0.0188412	0.00943968	0.0380857	0.0779647	0	0.0742338	0	0	0	0	0	0	0	0	0	0	0	0	0	0	0	0	0	0	0
Gm13710	0.00126957	0.00678667	0.0234011	0.000934051	0	0.0397881	0	0	0	0	0.0487162	0	0	0	0	0.00419441	0	0.0115637	0	0	0	0	0	0	0	0	0	0	0	0	0	0	0	0	0	0	0	0
Ctnnd1	0.624674	0.366806	0.702257	0.181087	0.0131079	0.233539	0.253773	0.0734864	0.0227653	0.00773196	0.558788	0.123111	0.0320136	0.112087	0.0155752	0.121893	0.21821	0.241123	0.335072	0	0	0	0	0	0	0	0	0	0	0	0	0	0	0	0	0	0	0
Btbd18	0	0	0	0	0.000922874	0	0.0020134	0	0	0	0.00113985	0	0	0	0	0.00318698	0	0	0	0	0	0	0	0	0	0	0	0	0	0	0	0	0	0	0	0	0	0
Selenoh	0.173488	0.160856	0.45926	0.373242	0.390901	0.285136	0.173152	0.367703	0.0703565	0.334621	0.409717	0.508246	0.398532	0.151441	0.43302	1.01066	0.326357	0.0928239	0.554853	0	0	0	0	0	0	0	0	0	0	0	0	0	0	0	0	0	0	0
Tmx2	0.134802	0.138821	0.26983	0.157355	0.248515	0.142201	0.153394	0.072762	0.0213069	0.274707	0.178493	0.073172	0.106101	0.207901	0.240471	0.292413	0.21773	0.106602	0.191015	0	0	0	0	0	0	0	0	0	0	0	0	0	0	0	0	0	0	0
Med19	0.0979585	0.0954736	0.305842	0.150484	0.166477	0.158102	0.143135	0.0692961	0.0267045	0.157573	0.189378	0.163154	0.146373	0.0840678	0.155091	0.256794	0.144167	0.0875358	0.427414	0	0	0	0	0	0	0	0	0	0	0	0	0	0	0	0	0	0	0
Zdhhc5	0.183722	0.187565	0.304484	0.150578	0.129662	0.189158	0.228389	0.137034	0.079903	0.12493	0.165118	0.156015	0.122511	0.134017	0.15134	0.159176	0.189972	0.179915	0.333773	0	0	0	0	0	0	0	0	0	0	0	0	0	0	0	0	0	0	0
Clp1	0.0775185	0.072492	0.126747	0.0617253	0.108399	0.0549505	0.065305	0.0619858	0.0411408	0.0719597	0.118169	0.10141	0.0804464	0.0634596	0.117513	0.106158	0.0774413	0.0558105	0	0	0	0	0	0	0	0	0	0	0	0	0	0	0	0	0	0	0	0
Ypel4	0	0.000901154	0	0	0.00350444	0	0	0	0	0	0.000777474	0	0	0	0	0	0	0	0.0451232	0	0	0	0	0	0	0	0	0	0	0	0	0	0	0	0	0	0	0
Gm19426	0	0	0	0.00114753	0	0	0	0	0	0	0	0	0	0	0	0	0	0	0	0	0	0	0	0	0	0	0	0	0	0	0	0	0	0	0	0	0	0
Serping1	0.0017926	0.00237434	0	0	0	0	0	0	0.00103877	0	0	0	0	0	0	0	0	0	0.149726	0	0	0	0	0	0	0	0	0	0	0	0	0	0	0	0	0	0	0
Ube2l6	0.146963	0.25861	0.245362	0.161278	0.127839	0.173661	0.212456	0.283895	0.109631	0.0748927	0.125372	0.14928	0.0498359	0.0868463	0.0220038	0.193078	0.181749	0.496626	0.0742338	0	0	0	0	0	0	0	0	0	0	0	0	0	0	0	0	0	1	0
Smtnl1	0.00219373	0.00104641	0	0	0	0	0	0	0	0	0	0	0	0	0	0	0	0	0	0	0	0	0	0	0	0	0	0	0	0	0	0	0	0	0	0	0	0
Timm10	0.10124	0.125685	0.134475	0.145921	0.129013	0.0775805	0.126595	0.106083	0.0130656	0.181448	0.21056	0.240808	0.0954895	0.00427786	0.133518	0.161656	0.080979	0.110654	0.209873	0	0	0	0	0	0	0	0	0	0	0	0	0	0	0	0	0	0	0
Slc43a1	0	0	0	0.00114753	0.000760869	0	0	0	0	0	0	0.0201205	0.0219873	0	0	0.0227904	0	0	0	0	0	0	0	0	0	0	0	0	0	0	0	0	0	0	0	0	0	0
Slc43a3	0.00826676	0.00265705	0.132893	0.028086	0.0449404	0.00338685	0.00296589	0	0.035358	0.00661603	0.00536502	0.119096	0.0303004	0.0107665	0.0129837	0.174162	0.0109213	0.0122366	0.0957659	0	0	0	0	0	0	0	0	0	0	0	0	0	0	0	0	0	0	0
Prg2	0.00209299	0.000499735	0	0.00139801	0.000943034	0	0	0	0	0	0	0	0	0	0	0.0238576	0	0	0	0	0	0	0	0	0	0	0	0	0	0	0	0	0	0	0	0	0	0
Prg3	0	0	0	0.00305679	0	0	0	0	0	0	0	0	0.0142046	0	0	0.035179	0	0	0	0	0	0	0	0	0	0	0	0	0	0	0	0	0	0	0	0	0	0
P2rx3	0	0.00187275	0	0	0	0	0	0	0	0	0	0	0.0023458	0	0	0.0165569	0.00311546	0	0	0	0	0	0	0	0	0	0	0	0	0	0	0	0	0	0	0	0	0
Ssrp1	0.352439	0.331321	0.644955	0.41574	0.543852	0.326217	0.422539	0.27066	0.12676	0.503252	0.401074	0.419224	0.496817	0.176112	0.446041	0.784574	0.378532	0.297807	0.565091	0	0	0	0	0	0	0	0	0	0	0	0	0	0	0	0	0	0	0
Tnks1bp1	0.0279363	0.0304992	0.0452174	0.0156305	0.0361854	0.022817	0.00796186	0.014948	0.00830078	0.0398256	0.0126981	0.0439685	0.0277379	0	0.0505977	0.0107566	0.0331224	0.0155711	0.282412	0	0	0	0	0	0	0	0	0	0	0	0	0	0	0	0	0	0	0
Aplnr	0.00972938	0.0109302	0	0.00501924	0	0	0.00362824	0.0207045	0.00470248	0	0.00151101	0	0	0	0	0	0.00606249	0	0	0	0	0	0	0	0	0	0	0	0	0	0	0	0	0	0	0	0	0
Gm13713	0.00149272	0.00572647	0.0166825	0.00229469	0	0	0	0	0	0	0.00742553	0	0	0	0	0	0.00523063	0	0	0	0	0	0	0	0	0	0	0	0	0	0	0	0	0	0	0	0	0
4833423E24Rik	0	0	0	0	0.000944224	0.00468982	0	0	0	0	0	0	0	0	0	0	0	0	0.459466	0	0	0	0	0	0	0	0	0	0	0	0	0	0	0	0	0	0	0
Olfr1029	0.00374215	0.001291	0	0	0.0010811	0.00291381	0	0	0	0	0	0	0	0	0	0	0	0	0	0	0	0	0	0	0	0	0	0	0	0	0	0	0	0	0	0	0	0
Olfr1030	0.00148239	0.00180186	0	0	0	0	0	0	0	0	0	0	0	0	0	0	0	0	0	0	0	0	0	0	0	0	0	0	0	0	0	0	0	0	0	0	0	0
Olfr1033	0.00566067	0.000893856	0	0.00368817	0	0	0	0	0	0.00467354	0	0	0.00232463	0.120467	0	0.00864578	0	0	0	0	0	0	0	0	0	0	0	0	0	0	0	0	0	0	0	0	0	0
Olfr52	0	0	0	0	0.00121979	0	0	0	0	0	0.000791145	0	0	0	0	0	0	0	0	0	0	0	0	0	0	0	0	0	0	0	0	0	0	0	0	0	0	0
Olfr1087	0	0	0	0.00217391	0	0	0	0	0	0	0	0	0	0	0	0	0	0	0	0	0	0	0	0	0	0	0	0	0	0	0	0	0	0	0	0	0	0
Olfr259	0.00259694	0	0	0	0.0062041	0.0123887	0.00186879	0.012253	0.000597896	0.00361685	0.0107305	0	0.0230346	0.0116839	0.00522674	0.00412284	0	0.0133759	0	0	0	0	0	0	0	0	0	0	0	0	0	0	0	0	0	0	0	0
Olfr1116	0	0	0	0	0	0	0	0	0	0.00207774	0	0	0	0	0	0	0	0	0	0	0	0	0	0	0	0	0	0	0	0	0	0	0	0	0	0	0	0
Olfr1124	0.000764877	0.000537152	0	0.00191916	0	0	0	0	0.00202822	0	0.00500731	0	0.0100342	0	0	0	0	0	0	0	0	0	0	0	0	0	0	0	0	0	0	0	0	0	0	0	0	0
Pramel7	0	0	0	0	0.00268683	0.00390692	0	0	0	0	0	0	0.00543864	0	0	0	0	0	0	0	0	0	0	0	0	0	0	0	0	0	0	0	0	0	0	0	0	0
Olfr1137	0	0.00103734	0	0	0	0	0	0	0	0	0	0	0	0	0	0	0	0	0	0	0	0	0	0	0	0	0	0	0	0	0	0	0	0	0	0	0	0
Olfr152	0	0	0	0	0	0.00271577	0	0	0	0	0	0	0	0	0	0	0	0	0	0	0	0	0	0	0	0	0	0	0	0	0	0	0	0	0	0	0	0
Olfr1156	0	0	0	0	0	0	0	0	0	0.0016452	0	0	0	0	0	0	0	0	0	0	0	0	0	0	0	0	0	0	0	0	0	0	0	0	0	0	0	0
Olfr1160	0	0.0010122	0	0	0.000646064	0.00237365	0.00252249	0	0	0	0.00086919	0	0	0	0.00625376	0	0.00617407	0.0103297	0	0	0	0	0	0	0	0	0	0	0	0	0	0	0	0	0	0	0	0
Olfr1167	0.00807484	0.00308834	0	0	0.00142898	0.00665061	0.00462225	0.0082754	0	0	0	0	0	0	0	0	0	0.0245108	0	0	0	0	0	0	0	0	0	0	0	0	0	0	0	0	0	0	0	0
Olfr1173	0.00055316	0	0	0	0	0	0	0	0	0	0	0	0	0	0	0	0	0	0	0	0	0	0	0	0	0	0	0	0	0	0	0	0	0	0	0	0	0
Olfr1175-ps	0	0	0	0	0	0.00337633	0	0	0	0	0	0	0	0	0	0	0	0	0	0	0	0	0	0	0	0	0	0	0	0	0	0	0	0	0	0	0	0
Olfr1191-ps1	0	0	0	0	0	0	0	0	0	0	0.000737305	0	0	0	0	0	0	0	0	0	0	0	0	0	0	0	0	0	0	0	0	0	0	0	0	0	0	0
Olfr1192-ps1	0	0	0	0	0	0	0	0	0.00279237	0	0	0	0	0	0	0	0	0	0	0	0	0	0	0	0	0	0	0	0	0	0	0	0	0	0	0	0	0
Olfr1195	0	0	0	0	0.00116687	0	0	0	0	0	0	0	0	0	0	0	0	0	0	0	0	0	0	0	0	0	0	0	0	0	0	0	0	0	0	0	0	0
Olfr1209	0	0	0	0	0.00052271	0	0	0	0	0	0	0	0	0	0	0	0	0	0	0	0	0	0	0	0	0	0	0	0	0	0	0	0	0	0	0	0	0
Olfr1233	0	0	0	0	0	0	0	0	0	0	0	0	0	0	0.00342077	0	0	0	0	0	0	0	0	0	0	0	0	0	0	0	0	0	0	0	0	0	0	0
Olfr1238	0.00143115	0	0	0	0	0	0	0	0	0	0	0	0	0	0.00247935	0	0	0	0	0	0	0	0	0	0	0	0	0	0	0	0	0	0	0	0	0	0	0
Olfr1247	0.000803665	0	0	0	0	0	0	0	0	0	0	0	0	0	0	0	0	0	0	0	0	0	0	0	0	0	0	0	0	0	0	0	0	0	0	0	0	0
Olfr1252	0	0	0	0	0	0	0	0	0	0.00177156	0	0	0	0	0	0	0	0	0	0	0	0	0	0	0	0	0	0	0	0	0	0	0	0	0	0	0	0
Olfr1253	0	0	0	0	0.00111092	0	0	0	0	0.00170603	0	0	0	0	0	0	0	0	0	0	0	0	0	0	0	0	0	0	0	0	0	0	0	0	0	0	0	0
Olfr1254	0	0	0	0.00104752	0	0	0	0	0	0.00199204	0	0	0	0	0	0	0	0	0	0	0	0	0	0	0	0	0	0	0	0	0	0	0	0	0	0	0	0
Olfr1255	0	0	0	0	0	0	0	0	0	0.00205324	0	0	0	0	0	0	0	0	0	0	0	0	0	0	0	0	0	0	0	0	0	0	0	0	0	0	0	0
Olfr1256	0	0	0	0.00121734	0.00645595	0	0	0	0.00161971	0.0277635	0	0	0	0	0.00223942	0	0.0146425	0	0	0	0	0	0	0	0	0	0	0	0	0	0	0	0	0	0	0	0	0
Olfr48	0	0	0	0	0.00556787	0	0	0	0	0.0476353	0	0	0	0	0	0	0.00606249	0	0	0	0	0	0	0	0	0	0	0	0	0	0	0	0	0	0	0	0	0
Olfr1258	0	0	0	0	0.0432986	0	0	0	0	0.155206	0.00142882	0	0	0	0.0229906	0	0.0127838	0	0	0	0	0	0	0	0	0	0	0	0	0	0	0	0	0	0	0	0	0
Olfr1259	0	0	0	0.00373373	0.0324219	0	0	0.00253761	0	0.224264	0.000781713	0	0	0	0.0193395	0	0.0173279	0	0	0	0	0	0	0	0	0	0	0	0	0	0	0	0	0	0	0	0	0
Ptprj	0.760424	0.645859	0.672537	0.31605	0.0578701	0.543096	0.605656	0.572565	0.215421	0.0370446	0.369365	0.291368	0.388433	0.00733958	0.181145	0.366238	0.418191	0.439486	0.0691134	0	0	0	0	0	0	0	0	0	0	0	0	0	0	0	0	0	0	0
4933423P22Rik	0.00686255	0.00307309	0	0.00310003	0.00551302	0.00800673	0	0.0129591	0.00295407	0.00214707	0.0133707	0	0.0102964	0	0.00288841	0.0090589	0	0	0	0	0	0	0	0	0	0	0	0	0	0	0	0	0	0	0	0	0	0
Nup160	0.0499501	0.0501542	0.0692243	0.0719427	0.069182	0.0917224	0.0730784	0.0315511	0.0138694	0.0727934	0.0710644	0.106758	0.0719735	0.0272291	0.0954704	0.16909	0.0469614	0.0512766	0.240907	0	0	0	0	0	0	0	0	0	0	0	0	0	0	0	0	0	0	0
Fnbp4	0.139692	0.158421	0.191662	0.171359	0.149075	0.150755	0.185956	0.197966	0.0999144	0.143916	0.138263	0.274813	0.303683	0.0621405	0.239348	0.235906	0.226127	0.169248	0.0776158	0	0	0	0	0	0	0	0	0	0	0	0	0	0	0	0	0	0	0
Agbl2	0	0	0	0	0	0	0	0	0	0	0.00138693	0	0	0	0	0.00295507	0	0	0	0	0	0	0	0	0	0	0	0	0	0	0	0	0	0	0	0	0	0
Mtch2	0.29325	0.310358	0.383731	0.422288	0.366264	0.217753	0.404348	0.409978	0.113231	0.361245	0.417639	0.368481	0.281906	0.150535	0.445969	0.540178	0.434776	0.414721	0.707999	0	0	0	0	0	0	0	0	0	0	0	0	0	0	0	0	0	0	0
C1qtnf4	0	0.000964889	0	0	0.0240265	0	0	0	0	0.057414	0.00388313	0.0405583	0.00513744	0	0.0126678	0	0	0	0.0425955	0	0	0	0	0	0	0	0	0	0	0	0	0	0	0	0	0	0	0
Ndufs3	0.324691	0.364944	0.161708	0.40562	0.529568	0.374131	0.384448	0.424885	0.0822816	0.630899	0.517272	0.465819	0.346283	0.131608	0.420138	0.52248	0.495568	0.305819	0.7357	0	0	0	0	0	0	0	0	0	0	0	0	0	0	0	0	0	0	0
Kbtbd4	0.0415041	0.0493556	0.067049	0.0450277	0.0688193	0.0399995	0.042374	0.0267884	0.010439	0.0551327	0.053966	0.086148	0.0413216	0.071207	0.0748274	0.0504985	0.0880325	0.0112997	0.0239902	0	0	0	0	0	0	0	0	0	0	0	0	0	0	0	0	0	0	0
Celf1	0.51634	0.483542	0.685552	0.415055	0.500858	0.366276	0.512102	0.470094	0.246593	0.51065	0.369346	0.421214	0.365886	0.427012	0.578993	0.594861	0.647594	0.453286	0.320127	0	0	0	0	0	0	0	0	0	0	0	0	0	0	0	0	0	0	0
Rapsn	0.0136883	0.0113262	0.0214175	0.0117644	0.059588	0.0787576	0.00472409	0	0.00262908	0.0424083	0.00876519	0.238966	0.00290286	0.189924	0.0317574	0.0130946	0.0459042	0	0	0	0	0	0	0	0	0	0	0	0	0	0	0	0	0	0	0	0	0
Psmc3	0.493316	0.592119	0.912312	0.678881	0.643096	0.654796	0.700289	0.499472	0.187381	0.655976	0.719811	0.699922	0.37323	0.276015	0.602176	0.878218	0.683037	0.826998	0.903562	0	0	0	0	0	0	0	0	0	0	0	0	0	0	0	1	0	0	0
Slc39a13	0.0696261	0.0748939	0.116171	0.0527546	0.0530161	0.0727194	0.0739409	0.0637081	0.0151622	0.0744131	0.121727	0.019823	0.0407716	0.0271014	0.0264775	0.0460544	0.0954694	0.0237056	0	0	0	0	0	0	0	0	0	0	0	0	0	0	0	0	0	0	0	0
Spi1	1.26936	1.35489	1.2406	1.41373	0.0278483	1.6402	1.38357	1.68228	1.68025	0.0170675	1.93602	0.918773	0.516085	0.0984558	0.0324521	1.03318	1.06631	1.48323	0.112906	0	0	0	0	0	1	0	1	1	0	0	0	0	0	0	0	0	0	0
Mybpc3	0.00714132	0.010178	0	0.0107013	0.00117438	0.00933834	0.013932	0.00899538	0.0181911	0	0.0188593	0	0	0	0	0.00800443	0.0038458	0	0	0	0	0	0	0	0	0	0	0	0	0	0	0	0	0	0	0	0	0
Madd	0.28107	0.24868	0.258549	0.196424	0.271325	0.154166	0.23303	0.293313	0.125551	0.232721	0.182265	0.11345	0.139717	0.209417	0.195057	0.233873	0.362911	0.203338	0	0	0	0	0	0	0	0	0	0	0	0	0	0	0	0	0	0	0	0
Nr1h3	0.0387329	0.0448043	0.0918774	0.00213553	0.00116341	0.0155489	0.0140222	0.0383394	0.00148113	0.00229475	0.00728989	0.0208859	0	0	0	0.00295507	0.00674798	0.018067	0.0451232	0	0	0	0	0	0	0	0	0	0	0	0	0	0	0	0	0	0	0
Acp2	0.426355	0.366455	0.276103	0.0478942	0.0584552	0.318612	0.17334	0.0749463	0.0330986	0.0597274	0.0942083	0.0505	0.0241787	0.0691627	0.0253865	0.0340053	0.193143	0.141492	0.111747	0	0	0	0	0	0	0	0	0	0	0	0	0	0	0	0	0	0	0
Ddb2	0.0201218	0.0206512	0.0809228	0.0224821	0.100167	0.0146902	0.00468595	0.0155897	0.00845374	0.0442456	0.0256475	0.0620478	0.0507654	0.0501069	0.0531222	0.0445297	0.0372266	0.0209832	0.0420726	0	0	0	0	0	0	0	0	0	0	0	0	0	0	0	0	0	0	0
A330069E16Rik	0.0180947	0.0136326	0	0.0141064	0.0116227	0.00198784	0.0110395	0.0236879	0.00437835	0.00561897	0.0131263	0.0353548	0.0227273	0	0.00674563	0.0131804	0.0102517	0	0	0	0	0	0	0	0	0	0	0	0	0	0	0	0	0	0	0	0	0
Gm17281	0	0.000429283	0	0	0.000806094	0	0	0	0	0	0	0	0	0	0	0	0	0	0	0	0	0	0	0	0	0	0	0	0	0	0	0	0	0	0	0	0	0
Pacsin3	0.00325644	0.00145914	0	0	0.0158507	0	0.00149038	0	0	0.0166205	0.00267896	0	0	0	0.0039765	0	0.0136674	0	0.147773	0	0	0	0	0	0	0	0	0	0	0	0	0	0	0	0	0	0	0
Arfgap2	0.21014	0.218544	0.294233	0.268428	0.292327	0.233714	0.218251	0.226679	0.104672	0.296699	0.322362	0.241372	0.31841	0.148565	0.285728	0.426155	0.347468	0.202683	0.146639	0	0	0	0	0	0	0	0	0	0	0	0	0	0	0	0	0	0	0
1110051M20Rik	0.0319838	0.0236713	0.0223422	0.0520219	0.0282782	0.0254976	0.0275774	0.00960199	0.000928852	0.0246739	0.0513814	0.0201205	0.00492932	0	0.0132851	0.0345929	0.0443694	0.0378208	0	0	0	0	0	0	0	0	0	0	0	0	0	0	0	0	0	0	0	0
Lrp4	0.00986394	0.0189001	0.024042	0.00608363	0.00123775	0.0311646	0.00687655	0.0117531	0.033157	0	0.0747099	0.0838655	0.00319319	0	0	0.014561	0.0080344	0	0.167039	0	0	0	0	0	0	0	0	0	0	0	0	0	0	0	0	0	0	0
Ckap5	0.173924	0.140302	0.831365	0.11587	0.195709	0.191887	0.132897	0.110831	0.0804465	0.143503	0.156613	0.242648	0.106532	0.0861987	0.144138	0.479585	0.181367	0.159453	0.178114	0	0	1	0	0	0	0	0	0	0	0	0	0	0	0	0	0	0	0
F2	0	0	0	0	0.00175024	0	0	0	0	0	0.00102215	0	0	0	0	0.00475298	0	0	0	0	0	0	0	0	0	0	0	0	0	0	0	0	0	0	0	0	0	0
Zfp408	0.0213553	0.0161102	0.023816	0.00789614	0.0145792	0.0241105	0.0157627	0	0.0132443	0.00654696	0.0202039	0	0.0100852	0	0.0273686	0.0170823	0.0213246	0.0257871	0	0	0	0	0	0	0	0	0	0	0	0	0	0	0	0	0	0	0	0
Arhgap1	0.243188	0.200571	0.0964322	0.172131	0.185162	0.10906	0.195449	0.178343	0.10871	0.138378	0.178792	0.100795	0.124304	0.0989876	0.135673	0.184585	0.284682	0.314095	0.275956	0	0	0	0	0	0	0	0	0	0	0	0	0	0	0	0	0	0	0
Atg13	0.0620447	0.0733338	0.08085	0.0723896	0.108191	0.0389855	0.110957	0.101444	0.0341153	0.0819405	0.0825378	0.0512542	0.0521556	0	0.0854042	0.0861849	0.0770286	0.118089	0.14395	0	0	0	0	0	0	0	0	0	0	0	0	0	0	0	0	0	0	0
Harbi1	0.0326495	0.0162783	0.0246777	0.020808	0.0422558	0.0269509	0.0111582	0.0212355	0	0.0274194	0.0395517	0	0.040398	0	0.0202612	0.0332229	0.0333446	0.0338678	0.063289	0	0	0	0	0	0	0	0	0	0	0	0	0	0	0	0	0	0	0
Ambra1	0.0686995	0.0846597	0.0901634	0.0861721	0.0777927	0.0881941	0.0762734	0.0892954	0.0589752	0.0817811	0.115996	0	0.0926859	0.0568429	0.094092	0.0568688	0.181123	0.0524076	0	0	0	0	0	0	0	0	0	0	0	0	0	0	0	0	0	0	0	0
Mdk	0.0061321	0.00551312	0	0.00252924	0.00442012	0.00334735	0	0.00457361	0.00598443	0.0033632	0.002893	0	0.0102189	0	0.0103564	0	0	0	0.0957659	0	0	0	0	0	0	0	0	0	0	0	0	0	0	0	0	0	0	0
Dgkz	0.306573	0.287231	0.25379	0.23848	0.278758	0.294769	0.275925	0.379496	0.1548	0.270962	0.377991	0.232839	0.151456	0.210743	0.338941	0.245459	0.320999	0.0833222	0.155157	0	0	0	0	0	0	0	0	0	0	0	0	0	0	0	0	0	0	0
Gm9821	0.000374108	0	0	0	0	0.00291381	0	0	0	0.00157105	0.00177937	0	0	0	0.00373147	0	0	0	0	0	0	0	0	0	0	0	0	0	0	0	0	0	0	0	0	0	0	0
Creb3l1	0.021277	0.0208214	0.0463676	0.0202815	0.0118768	0.015693	0.0387822	0.013144	0.0534221	0.0239148	0.0194096	0.115783	0	0.738751	0.0318648	0.0124118	0.0316261	0	0.188326	0	0	0	0	0	0	0	0	0	0	0	0	0	1	0	0	0	0	0
Phf21a	0.254373	0.230663	0.337072	0.165935	0.167412	0.1778	0.202199	0.207926	0.271489	0.135867	0.147234	0.289448	0.225966	0.212577	0.191449	0.14776	0.266101	0.173303	0.150087	0	0	0	0	0	0	0	0	0	0	0	0	0	0	0	0	0	0	0
Large2	0	0	0	0	0	0	0	0	0	0	0	0	0	0	0	0	0	0	0.114946	0	0	0	0	0	0	0	0	0	0	0	0	0	0	0	0	0	0	0
Pex16	0.0750195	0.0866562	0.0867811	0.0789456	0.12172	0.0608798	0.0923977	0.0925646	0.0473767	0.119467	0.139932	0.105421	0.0830888	0.0404242	0.147843	0.139442	0.134424	0.205425	0.120732	0	0	0	0	0	0	0	0	0	0	0	0	0	0	0	0	0	0	0
1700029I15Rik	0.000912341	0.00438442	0	0	0.00386628	0.00411276	0.00213244	0	0.00293606	0.0059698	0.0010499	0	0	0	0.00407162	0.00426414	0.00406782	0	0.0387656	0	0	0	0	0	0	0	0	0	0	0	0	0	0	0	0	0	0	0
Mapk8ip1	0.00485668	0.00263564	0	0.00186977	0.00631842	0	0.00375275	0	0.000982739	0.00763556	0.00192941	0	0	0	0	0.00180856	0.010471	0	0	0	0	0	0	0	0	0	0	0	0	0	0	0	0	0	0	0	0	0
Cry2	0.0678401	0.0222183	0	0.0108206	0.013574	0.00708586	0.0163291	0.0135749	0.011324	0.0132572	0.0253801	0.0298013	0.0160604	0.0224187	0.025534	0.0340286	0.0332698	0.0276397	0.229203	0	0	0	0	0	0	0	0	0	0	0	0	0	0	0	0	0	0	0
Slc35c1	0.0556569	0.0848503	0.0421932	0.103901	0.0782759	0.0787597	0.121686	0.154038	0.0448373	0.0672928	0.101648	0.150096	0.0367163	0	0.0661321	0.148776	0.151948	0.0466486	0.144099	0	0	0	0	0	0	0	0	0	0	0	0	0	0	0	0	0	0	0
Gm13814	0.00286051	0.00129079	0	0	0	0.00395188	0.00195407	0.00632509	0.00146858	0	0	0	0	0	0	0	0	0	0	0	0	0	0	0	0	0	0	0	0	0	0	0	0	0	0	0	0	0
Chst1	0.0180233	0.00964623	0	0.00487454	0	0	0.00325652	0.0126436	0.000964044	0.00178453	0.000956251	0.118906	0	0.785238	0	0.00180856	0.00672135	0	0	0	0	0	0	0	0	0	0	0	0	0	0	0	0	0	0	0	0	0
Prdm11	0.0306813	0.0170958	0	0.0147977	0.0646135	0.0168339	0.0166518	0.00491647	0.00317374	0.0642697	0.0240031	0.0201205	0.0536276	0.0498134	0.035549	0.0367838	0.0369526	0.0196704	0.115039	0	0	0	0	0	0	0	0	0	0	0	0	0	0	0	0	0	0	0
4631405J19Rik	0	0	0	0	0.000748606	0	0	0	0	0.016551	0	0	0.00337635	0	0.00204825	0	0.00456174	0	0	0	0	0	0	0	0	0	0	0	0	0	0	0	0	0	0	0	0	0
Trp53i11	0.00495853	0.0148022	0.0706305	0.08083	0.310154	0.0954087	0.0180789	0.00811809	0.0099633	0.279009	0.35913	0.0337777	0.417173	0.0360471	0.141441	0.27205	0.24972	0.0122766	0.0649841	0	0	0	0	0	0	0	0	0	0	0	0	0	0	0	0	0	0	0
Tspan18	0.00532044	0	0	0.00102401	0.00805632	0.00246971	0	0	0	0	0.278409	0	0	0.0154884	0.0111077	0.0267051	0	0	0	0	0	0	0	0	0	0	0	0	0	0	0	0	0	0	0	0	0	0
Gm13807	0	0	0	0	0.00159083	0	0	0	0	0.00579283	0	0	0	0	0	0	0.00549556	0	0	0	0	0	0	0	0	0	0	0	0	0	0	0	0	0	0	0	0	0
Cd82	0.159139	0.190398	0.17445	0.385357	1.39691	0.36922	0.153303	0.182237	0.492929	1.36951	0.952336	0.522546	0.177761	0.434929	0.993349	0.425403	1.03641	0.342788	0.396548	0	0	0	0	1	0	0	0	0	1	0	0	0	0	0	0	0	0	0
Gm10804	0	0	0	0	0.000414941	0	0	0	0	0.00180567	0.000933367	0	0	0	0	0	0	0	0	0	0	0	0	0	0	0	0	0	0	0	0	0	0	0	0	0	0	0
Ext2	0.151902	0.147754	0.334126	0.169773	0.133686	0.150915	0.142001	0.13474	0.0102843	0.158218	0.216418	0.141758	0.050045	0.0841675	0.128545	0.169172	0.220398	0.0725958	0.0239902	0	0	0	0	0	0	0	0	0	0	0	0	0	0	0	0	0	0	0
Accs	0.0849838	0.0539275	0.093695	0.0745879	0.0762211	0.0614301	0.0330907	0.0410622	0.00432906	0.0691225	0.1043	0.0416211	0.0246157	0.0469678	0.084898	0.0759377	0.0863475	0	0.0387656	0	0	0	0	0	0	0	0	0	0	0	0	0	0	0	0	0	0	0
Accsl	0	0	0	0	0	0	0	0	0	0	0	0	0	0	0	0	0	0	0.0698983	0	0	0	0	0	0	0	0	0	0	0	0	0	0	0	0	0	0	0
Gm13889	0.000570215	0.00139949	0	0.00205921	0.00164888	0	0.0097555	0	0	0.00180157	0.00140963	0.0201205	0	0	0.00285764	0.00484299	0	0.00651472	0	0	0	0	0	0	0	0	0	0	0	0	0	0	0	0	0	0	0	0
Alkbh3	0.0753696	0.0954582	0.0563784	0.0880403	0.111068	0.0871424	0.122692	0.106472	0.0257816	0.0778082	0.110519	0.0720066	0.0483848	0.0172209	0.100269	0.155933	0.137113	0.0566953	0.299249	0	0	0	0	0	0	0	0	0	0	0	0	0	0	0	0	0	0	0
Hsd17b12	0.426825	0.394748	0.5486	0.440321	0.210113	0.41807	0.47785	0.337951	0.0651267	0.232828	0.541346	0.231272	0.162335	0.259019	0.307001	0.463455	0.422679	0.320004	0.614347	0	0	0	0	0	0	0	0	0	0	0	0	0	0	0	0	0	0	0
Mir670hg	0	0	0	0	0.0012171	0	0	0	0	0	0	0	0	0	0	0	0	0	0	0	0	0	0	0	0	0	0	0	0	0	0	0	0	0	0	0	0	0
Ttc17	0.0896521	0.0666082	0.155038	0.0951068	0.0709564	0.0684711	0.0852298	0.102044	0.0455818	0.0882889	0.0965533	0.0560113	0.082315	0.0739445	0.106905	0.0678232	0.143353	0.131296	0.0239902	0	0	0	0	0	0	0	0	0	0	0	0	0	0	0	0	0	0	0
Api5	0.282863	0.327046	0.328103	0.408904	0.289566	0.266408	0.446272	0.423993	0.21525	0.286576	0.389954	0.238621	0.240642	0.22333	0.260587	0.445035	0.351436	0.389604	0.368301	0	0	0	0	0	0	0	0	0	0	0	0	0	0	0	0	0	0	0
Lrrc4c	0	0.0048892	0.0234011	0.0123573	0	0.00719212	0.00309984	0	0	0	0.0165656	0	0	0	0	0.00618248	0	0	0	0	0	0	0	0	0	0	0	0	0	0	0	0	0	0	0	0	0	0
Gm10801	0.00158521	0	0	0.00126656	0.00223756	0	0.00456405	0	0.000677252	0.00200368	0.000899762	0	0	0	0	0	0	0	0	0	0	0	0	0	0	0	0	0	0	0	0	0	0	0	0	0	0	0
Gm10800	0.00362636	0.00291171	0	0.00523463	0.000388797	0	0	0	0.00738059	0.00365491	0.00562261	0	0	0	0	0.00632844	0.00560816	0	0	0	0	0	0	0	0	0	0	0	0	0	0	0	0	0	0	0	0	0
B230118H07Rik	0.0588764	0.0627616	0.0234011	0.0641727	0.00379812	0.0708573	0.0603526	0.00253761	0.0366794	0.0634153	0.149373	0.144578	0.0347802	0.0817252	0.0468142	0.136784	0.0432793	0.0319775	0.140188	0	0	0	0	0	0	0	0	0	0	0	0	0	0	0	0	0	0	0
Rag2	0	0	0	0	0	0	0.00181572	0	0	0	0	0	0.0250006	0	0	0.045376	0	0	0	0	0	0	0	0	0	0	0	0	0	0	0	0	0	0	0	0	0	0
Rag1	0	0.00134071	0	0	0	0	0.00165565	0	0	0	0	0	0.183426	0	0	0.0479391	0	0	0	0	0	0	0	0	0	0	0	0	0	0	0	0	0	0	0	0	0	0
Traf6	0.065068	0.0737918	0.057255	0.0916902	0.0736628	0.0688047	0.0838763	0.091349	0.0261572	0.0787646	0.065362	0.019823	0.0918023	0.0403403	0.0803236	0.105507	0.103688	0.268913	0.160069	0	0	0	0	0	0	0	0	0	0	0	0	0	0	0	0	0	0	0
Prr5l	0.0432204	0.0874655	0.0778571	0.149483	0.17548	0.161304	0.253671	0.190266	0.145582	0.0912021	0.0497687	0.0461093	0.0293369	0	0.173724	0.0565708	0.152486	0.142151	0	0	0	0	0	0	0	0	0	0	0	0	0	0	0	0	0	0	0	0
Commd9	0.204616	0.137807	0.159393	0.0902519	0.0965989	0.164628	0.108613	0.0523167	0.00765763	0.0772306	0.158484	0.0439685	0.0763421	0.0628488	0.0637481	0.146712	0.139786	0.0598946	0.285594	0	0	0	0	0	0	0	0	0	0	0	0	0	0	0	0	0	0	0
Ldlrad3	0.0237323	0.0455606	0.0335903	0.0122164	0	0.0158904	0.0204509	0.492224	0.00762812	0.00194415	0.00939099	0	0.0072124	0	0	0.125185	0.0182031	0.00651472	0.222753	0	0	0	0	0	0	0	0	0	0	0	0	0	0	0	0	0	0	0
Gm13919	0.00763725	0	0	0	0	0	0	0	0	0	0	0	0.00795896	0	0	0.0203532	0.00749741	0	0	0	0	0	0	0	0	0	0	0	0	0	0	0	0	0	0	0	0	0
Gm13920	0.0071372	0	0	0	0	0	0	0	0.00227274	0	0	0	0.00514964	0	0	0	0	0	0	0	0	0	0	0	0	0	0	0	0	0	0	0	0	0	0	0	0	0
Trim44	0.197438	0.16383	0.287476	0.187304	0.165818	0.166353	0.202599	0.118556	0.00937585	0.227208	0.221578	0.226126	0.285889	0.170645	0.190591	0.230086	0.237874	0.197826	0.139114	0	0	0	0	0	0	0	0	0	0	0	0	0	0	0	0	0	0	0
Fjx1	0.00189009	0.00141252	0	0.00270043	0.00191644	0	0	0	0	0	0	0	0	0.0107665	0.00204825	0	0	0	0.441666	0	0	0	0	0	0	0	0	0	0	0	0	0	0	0	0	0	0	0
Pamr1	0	0	0	0	0	0	0	0	0	0	0	0	0	0	0.00170284	0	0	0	0	0	0	0	0	0	0	0	0	0	0	0	0	0	0	0	0	0	0	0
Slc1a2	0	0.000700663	0	0.00436657	0	0	0.00305564	0	0	0	0	0	0	0	0	0	0.00384432	0	0	0	0	0	0	0	0	0	0	0	0	0	0	0	0	0	0	0	0	0
Gm13872	0	0	0	0.00119097	0	0	0	0	0	0	0	0	0	0	0	0	0	0	0	0	0	0	0	0	0	0	0	0	0	0	0	0	0	0	0	0	0	0
Cd44	1.08652	1.70354	1.87023	1.77405	1.73749	0.891691	2.11158	1.50993	1.7275	1.49969	1.65492	0.601804	0.304119	0.540292	1.20148	1.2264	1.93018	1.56502	0.860925	0	0	0	0	0	0	0	0	1	0	0	0	0	0	0	0	0	0	0
Pdhx	0.0608576	0.0610024	0.182561	0.0591331	0.0549495	0.036402	0.043378	0.0607312	0.0145158	0.0522595	0.0758204	0.118143	0.0459729	0.0430605	0.0516484	0.0969355	0.0761038	0.0638017	0	0	0	0	0	0	0	0	0	0	0	0	0	0	0	0	0	0	0	0
Apip	0.172046	0.135064	0.2396	0.181656	0.14521	0.140165	0.140962	0.104369	0.0495305	0.142884	0.224364	0.0633973	0.0996649	0.0482079	0.10222	0.320158	0.108336	0.348835	0.252878	0	0	0	0	0	0	0	0	0	0	0	0	0	0	0	0	0	0	0
Ehf	0.001025	0.00402575	0	0.0194773	0.00107284	0	0.0211784	0	0	0	0	0	0	0	0	0.00366277	0	0.157538	0.334507	0	0	0	0	0	0	0	0	0	0	0	0	0	0	0	0	0	0	0
A930006I01Rik	0.00129352	0.000646446	0	0.0015972	0	0	0.00303011	0	0	0	0.00226763	0	0	0	0	0	0	0	0	0	0	0	0	0	0	0	0	0	0	0	0	0	0	0	0	0	0	0
Elf5	0	0	0	0.00162298	0.000791803	0	0	0	0	0	0	0	0	0	0	0	0	0	0.0778872	0	0	0	0	0	0	0	0	0	0	0	0	0	0	0	0	0	0	0
Cat	0.451721	0.382156	0.369413	0.346781	0.225249	0.465214	0.327794	0.347676	0.0522294	0.21568	0.496102	0.334709	0.36986	0.229647	0.156174	0.370887	0.445552	0.375232	0.303586	0	0	0	0	0	0	0	0	0	0	0	0	0	0	0	0	0	0	0
Abtb2	0.00449636	0.0228797	0	0.00794944	0.0279785	0	0.0150777	0.0105222	0.125835	0.008623	0	0.019823	0.00555628	0	0.0205649	0.0159571	0.0402731	0.132086	0	0	0	0	0	0	0	0	0	0	0	0	0	0	0	0	0	0	0	0
Nat10	0.0448933	0.0451607	0.0362862	0.0532698	0.0509411	0.0305636	0.0391683	0.00943109	0.00535361	0.0710887	0.0589202	0.0686761	0.0370108	0	0.0836746	0.0389668	0.0399196	0	0	0	0	0	0	0	0	0	0	0	0	0	0	0	0	0	0	0	0	0
Caprin1	0.510391	0.506364	0.843511	0.513256	0.436794	0.477969	0.625499	0.440838	0.193591	0.464191	0.530842	0.363697	0.57386	0.314259	0.460291	0.715706	0.661872	0.506553	0.332811	0	0	0	0	0	0	0	0	0	0	0	0	0	0	0	0	0	0	0
Lmo2	0.777254	0.666556	0.476391	0.522424	0.0132961	0.745522	0.543488	0.672206	0.206295	0.0496308	0.814189	0.608297	0.566865	0.140658	0.00407373	0.675135	0.62273	0.174189	0.0957659	0	0	0	0	0	0	0	0	0	0	0	0	0	0	0	0	0	0	0
4931422A03Rik	0	0.000890253	0	0	0	0	0	0	0	0	0.000629463	0	0	0.00427786	0	0.00684216	0	0	0	0	0	0	0	0	0	0	0	0	0	0	0	0	0	0	0	0	0	0
Fbxo3	0.214766	0.165583	0.256079	0.132069	0.171174	0.206532	0.162044	0.206248	0.150868	0.207637	0.238303	0.201471	0.107286	0.0870325	0.135886	0.296447	0.191473	0.184761	0.340655	0	0	0	0	0	0	0	0	0	0	0	0	0	0	0	0	0	0	0
Cd59b	0.000481972	0.00208221	0	0.00152971	0.000894759	0	0.00167874	0.00551953	0.00059396	0.00680443	0.000939474	0	0	0	0	0.00306914	0	0	0	0	0	0	0	0	0	0	0	0	0	0	0	0	0	0	0	0	0	0
Cd59a	0.0114872	0.00506396	0.0219743	0.00187	0.00217685	0.00813591	0.00179801	0	0	0.00181612	0.00115733	0.0804406	0.00674912	0.214753	0	0.0136315	0.00411103	0	0.117432	0	0	0	0	0	0	0	0	0	0	0	0	0	0	0	0	0	0	0
D430041D05Rik	0	0	0	0	0.00101076	0	0	0	0	0.00365365	0	0	0	0	0	0	0.00490647	0	0	0	0	0	0	0	0	0	0	0	0	0	0	0	0	0	0	0	0	0
Hipk3	0.242025	0.182869	0.0987486	0.178447	0.158222	0.12447	0.195637	0.17155	0.0974186	0.239256	0.186694	0.0939554	0.0845624	0.171653	0.121876	0.213034	0.27506	0.204928	0.211841	0	0	0	0	0	0	0	0	0	0	0	0	0	0	0	0	0	0	0
Cstf3	0.0970439	0.102179	0.258442	0.13769	0.144919	0.0819676	0.145165	0.0835124	0.061279	0.125319	0.139719	0.0998906	0.137877	0.0750373	0.119244	0.173703	0.14412	0.239374	0.0651123	0	0	0	0	0	0	0	0	0	0	0	0	0	0	0	0	0	0	0
Tcp11l1	0.0478529	0.0664526	0.104175	0.107643	0.00471694	0.049125	0.0708025	0.0609533	0.00391199	0.0236692	0.0889636	0.0201205	0	0.0277404	0.00834513	0.0481135	0.0385933	0.0566513	0.0776103	0	0	0	0	0	0	0	0	0	0	0	0	0	0	0	0	0	0	0
Depdc7	0.0302878	0.0479164	0.0335903	0.11016	0.00135091	0.0465097	0.077307	0.0726615	0.0017597	0.0016954	0.191482	0	0.00243904	0	0	0.0782481	0.021411	0.272998	0.115129	0	0	0	0	0	0	0	0	0	0	0	0	0	0	0	0	0	0	0
Qser1	0.126405	0.0881703	0.115293	0.0733965	0.0336803	0.11263	0.0707847	0.0486851	0.0137868	0.0745976	0.0673409	0.058195	0.0499809	0.0261236	0.0167568	0.0804523	0.0504024	0.0954474	0.142731	0	0	0	0	0	0	0	0	0	0	0	0	0	0	0	0	0	0	0
Prrg4	0.00314992	0.00197588	0	0.0024717	0.023899	0	0	0	0	0.0101003	0.001838	0	0.00702191	0	0.00945987	0.029969	0	0	0.0763639	0	0	0	0	0	0	0	0	0	0	0	0	0	0	0	0	0	0	0
Ccdc73	0.0105328	0.022237	0.038296	0.0250713	0.010575	0.00724195	0.0373388	0.025215	0.0129314	0.0101982	0.0262916	0.0297647	0.00955885	0.0177921	0.00942038	0.0253479	0.0079166	0.0481733	0	0	0	0	0	0	0	0	0	0	0	0	0	0	0	0	0	0	0	0
Eif3m	0.581916	0.704187	0.952447	0.911239	0.966981	0.818097	0.871127	0.926879	0.21626	1.03762	1.10639	1.08667	0.703949	0.472168	1.04728	1.11849	0.91923	0.756237	1.26835	0	0	0	0	0	0	0	0	0	1	0	0	0	0	0	1	0	0	0
Them7	0	0	0	0	0	0	0	0	0	0	0	0	0	0	0	0.00763713	0	0	0	0	0	0	0	0	0	0	0	0	0	0	0	0	0	0	0	0	0	0
Rcn1	0.00591334	0.0107823	0	0.00970245	0.0534835	0	0.00671357	0	0.0177795	0.289087	0.00187067	0.222685	0.0350693	0.120565	0.165068	0.0237071	0.023125	0	0.373929	0	0	0	0	0	0	0	0	0	0	0	0	0	0	0	0	0	0	0
Pax6	0	0	0	0	0	0	0	0	0	0.00201355	0	0	0	0	0	0	0	0	0	0	0	0	0	0	0	0	0	0	0	0	0	0	0	0	0	0	0	0
Elp4	0.0274501	0.0412137	0.0428121	0.0548163	0.0630787	0.0567026	0.0558094	0.0103349	0.00575179	0.0642505	0.0629721	0.0220848	0.0427479	0.0150035	0.074079	0.0543433	0.0436572	0.0338143	0.0774377	0	0	0	0	0	0	0	0	0	0	0	0	0	0	0	0	0	0	0
Immp1l	0.136342	0.155486	0.175072	0.247119	0.302734	0.253953	0.236251	0.119837	0.0804045	0.322666	0.399208	0.298946	0.237854	0.347974	0.324325	0.266435	0.191778	0.395991	0.530265	0	0	0	0	0	0	0	0	0	0	0	0	0	0	0	0	0	0	0
Dnajc24	0.137096	0.156171	0.138544	0.112984	0.158465	0.159226	0.143198	0.125039	0.0469591	0.202176	0.216436	0.180261	0.10624	0.0585735	0.113823	0.135635	0.190517	0.101316	0.186918	0	0	0	0	0	0	0	0	0	0	0	0	0	0	0	0	0	0	0
Mpped2	0.000342552	0.00175003	0	0.00121734	0.0380525	0	0	0	0.000572947	0.132839	0.00336178	0	0.00449602	0.027999	0.0561103	0	0.0148485	0	0	0	0	0	0	0	0	0	0	0	0	0	0	0	0	0	0	0	0	0
Arl14ep	0.0827169	0.066655	0.0522402	0.0549112	0.0581413	0.0449937	0.0726176	0.0536968	0.0221517	0.0745954	0.0772671	0.149646	0.0381743	0.0598546	0.083228	0.0683294	0.0855677	0.0399596	0.0742338	0	0	0	0	0	0	0	0	0	0	0	0	0	0	0	0	0	0	0
Kcna4	0	0	0	0	0.00209321	0	0	0	0	0.00815649	0	0	0	0	0	0	0	0	0	0	0	0	0	0	0	0	0	0	0	0	0	0	0	0	0	0	0	0
Mettl15	0.020518	0.0191215	0.111336	0.0129954	0.0222174	0.00312095	0.00544136	0.00907379	0.00637476	0.0331488	0.0257966	0.0608294	0.0153665	0.0150448	0.0240102	0.0291639	0.0242523	0.0112997	0	0	0	0	0	0	0	0	0	0	0	0	0	0	0	0	0	0	0	0
Kif18a	0.0110176	0.00462706	0.0251441	0.00870403	0.0424527	0.00735461	0.0103922	0.00865658	0.0183435	0.0156708	0.00709755	0.0362431	0.0448019	0.0203062	0.0362274	0.176582	0	0.0137898	0	0	0	0	0	0	0	0	0	0	0	0	0	0	0	0	0	0	0	0
Bdnf	0	0	0	0	0	0	0	0	0	0	0	0	0	0	0	0	0	0	0.0651203	0	0	0	0	0	0	0	0	0	0	0	0	0	0	0	0	0	0	0
Lin7c	0.196395	0.178558	0.348918	0.197534	0.198246	0.169103	0.198232	0.229259	0.201273	0.218842	0.263311	0.256195	0.215716	0.15133	0.293493	0.349661	0.277146	0.314262	0.310634	0	0	0	0	0	0	0	0	0	0	0	0	0	0	0	0	0	0	0
Lgr4	0.0151133	0.00450102	0	0	0.00227735	0	0.00285706	0.00435865	0.00479565	0	0.0049481	0.0208859	0.00412354	0.0231354	0	0	0.0111258	0	0.0838833	0	0	0	0	0	0	0	0	0	0	0	0	0	0	0	0	0	0	0
Ccdc34	0.163544	0.115206	0.598738	0.15504	0.173059	0.138212	0.118911	0.051457	0.0826308	0.107577	0.187684	0.397854	0.043533	0.121005	0.0956782	0.5613	0.161892	0.0590309	0.323354	0	0	1	0	0	0	0	0	0	0	0	0	0	0	0	1	0	0	0
Gm13936	0	0	0	0	0	0	0	0	0	0.00172892	0	0	0	0	0	0	0	0	0	0	0	0	0	0	0	0	0	0	0	0	0	0	0	0	0	0	0	0
Ano3	0	0	0	0.0025973	0	0	0	0	0	0	0	0	0	0	0	0	0	0	0	0	0	0	0	0	0	0	0	0	0	0	0	0	0	0	0	0	0	0
Muc15	0.00086701	0	0	0	0	0	0	0	0	0	0	0	0	0	0	0	0	0	0.112741	0	0	0	0	0	0	0	0	0	0	0	0	0	0	0	0	0	0	0
Olfr1279	0	0	0	0	0	0	0	0	0	0	0	0	0	0	0	0.00259371	0	0	0	0	0	0	0	0	0	0	0	0	0	0	0	0	0	0	0	0	0	0
Olfr1281	0	0.00101486	0	0	0	0	0	0	0	0	0	0	0	0	0	0	0	0	0	0	0	0	0	0	0	0	0	0	0	0	0	0	0	0	0	0	0	0
Olfr1291-ps1	0	0	0	0	0	0	0	0	0	0	0.00082547	0	0	0	0	0	0	0	0	0	0	0	0	0	0	0	0	0	0	0	0	0	0	0	0	0	0	0
Olfr1307	0.00214824	0.00208151	0	0	0.0011405	0	0	0	0	0.00186115	0	0	0	0	0	0	0	0	0	0	0	0	0	0	0	0	0	0	0	0	0	0	0	0	0	0	0	0
Lpcat4	0.0029791	0.0141294	0.0840827	0.0679505	0.126414	0.0565434	0.0287944	0.134304	0.0855066	0.0991275	0.0915765	0.019823	0.0141035	0	0.168259	0.0576351	0.0570471	0.0818136	0	0	0	0	0	0	0	0	0	0	0	0	0	0	0	0	0	0	0	0
Nop10	0.567661	0.568251	0.803725	0.750872	0.986369	0.623671	0.656263	0.732327	0.133485	0.774372	0.997087	0.931876	0.709467	0.706702	0.978231	0.967884	0.65584	0.484299	1.16096	0	0	0	0	0	0	0	0	0	0	0	0	0	0	0	0	0	0	0
Slc12a6	0.434838	0.287627	0.349163	0.19487	0.191188	0.33248	0.213792	0.44033	0.439418	0.165357	0.209623	0.290647	0.657104	0.338074	0.17047	0.369444	0.364023	0.0581436	0.0808326	0	0	0	0	0	0	0	0	0	0	0	0	0	0	0	0	0	0	0
Emc4	0.165193	0.182567	0.141482	0.269841	0.243154	0.243945	0.248737	0.222614	0.0360326	0.269503	0.395173	0.0770402	0.120852	0.100403	0.256104	0.281266	0.256435	0.159202	0.55641	0	0	0	0	0	0	0	0	0	0	0	0	0	0	0	0	0	0	0
Katnbl1	0.116731	0.126371	0.134822	0.0892128	0.108797	0.0679151	0.121803	0.0580267	0.0278053	0.137069	0.0925204	0.136067	0.0937025	0.0910157	0.127396	0.170352	0.117074	0.0644702	0.233596	0	0	0	0	0	0	0	0	0	0	0	0	0	0	0	0	0	0	0
Emc7	0.459112	0.488261	0.275949	0.544405	0.470477	0.397065	0.546964	0.434963	0.135612	0.454136	0.728616	0.510753	0.19255	0.324353	0.461847	0.577752	0.631839	0.39701	0.653573	0	0	0	0	0	0	0	0	0	0	0	0	0	0	0	0	0	0	0
Aven	0.0708137	0.0666321	0.0453754	0.0973697	0.129462	0.06223	0.101203	0.0835285	0.00272197	0.11891	0.0983399	0.0495878	0.0744461	0.00427786	0.122964	0.093593	0.0907207	0.0835897	0.302454	0	0	0	0	0	0	0	0	0	0	0	0	0	0	0	0	0	0	0
Ryr3	0	0	0	0	0.0047945	0	0	0	0	0	0	0	0	0	0	0	0	0	0	0	0	0	0	0	0	0	0	0	0	0	0	0	0	0	0	0	0	0
Fmn1	0.0979348	0.0656166	0.0888284	0.0133829	0.0176366	0.0713571	0.0458694	0.025148	0.00590248	0.0306937	0.019344	0	0.00175066	0.0954254	0.00324967	0.00694004	0.0501885	0.0134442	0	0	0	0	0	0	0	0	0	0	0	0	0	0	0	0	0	0	0	0
Gm13966	0	0	0	0	0	0	0	0	0	0.00175167	0	0	0	0	0	0	0	0	0	0	0	0	0	0	0	0	0	0	0	0	0	0	0	0	0	0	0	0
4930533B01Rik	0	0	0	0	0	0.00322072	0	0	0	0	0	0	0	0	0	0	0	0	0	0	0	0	0	0	0	0	0	0	0	0	0	0	0	0	0	0	0	0
Scg5	0.00114879	0.000668657	0	0.00258398	0.0172819	0	0	0	0	0.0177588	0	0	0	0	0	0	0.0137886	0	0	0	0	0	0	0	0	0	0	0	0	0	0	0	0	0	0	0	0	0
Arhgap11a	0.159747	0.126158	0.449325	0.12222	0.0555976	0.144428	0.109655	0.109699	0.0833654	0.0215592	0.128993	0.169945	0.0876454	0.0851935	0.0136197	0.409188	0.0402848	0.0166939	0	0	0	1	0	0	0	0	0	0	0	0	0	0	0	0	0	0	0	0
Aqr	0.157329	0.160155	0.227942	0.185807	0.244914	0.222434	0.204989	0.124226	0.0428633	0.254249	0.243404	0.249601	0.15661	0.164244	0.223747	0.216997	0.28356	0.131176	0.222825	0	0	0	0	0	0	0	0	0	0	0	0	0	0	0	0	0	0	0
Zfp770	0.0432679	0.0242394	0.0219743	0.0199546	0.0422349	0.0683144	0.0213734	0.0301885	0.0032366	0.043477	0.0455107	0.0707711	0.00960442	0	0.0312746	0.0211564	0.0156923	0.0890999	0.0786543	0	0	0	0	0	0	0	0	0	0	0	0	0	0	0	0	0	0	0
Dph6	0.0499237	0.0518368	0	0.0576152	0.0860529	0.0471692	0.0593119	0.0497868	0.00399778	0.0973907	0.0863417	0.0208859	0.0703783	0.0663786	0.0867633	0.116777	0.0572767	0	0.106627	0	0	0	0	0	0	0	0	0	0	0	0	0	0	0	0	0	0	0
Gm13977	0.000480309	0	0	0	0	0	0	0	0	0	0	0	0	0	0	0	0	0	0	0	0	0	0	0	0	0	0	0	0	0	0	0	0	0	0	0	0	0
BC052040	0.0155298	0.0179235	0.123735	0.015919	0.0232183	0.0194641	0.01402	0.00404515	0.00646686	0.0033998	0.0155223	0.0207352	0.0134489	0	0.019993	0.0365706	0.0244714	0.0302472	0	0	0	0	0	0	0	0	0	0	0	0	0	0	0	0	0	0	0	0
Meis2	0.00590084	0.00353104	0	0.00140865	0	0	0.00232843	0	0.00323992	0.00435574	0.00306482	0.304971	0	1.17053	0	0	0	0	0.116376	0	0	0	0	0	0	0	0	0	0	0	0	0	0	0	0	0	0	0
D330050G23Rik	0.0105765	0.00344282	0	0	0.000869066	0.0181526	0	0	0	0	0.0104681	0	0	0	0	0	0.012521	0	0	0	0	0	0	0	0	0	0	0	0	0	0	0	0	0	0	0	0	0
Gm29340	0.00966104	0.0252493	0.0219743	0.00732494	0.00392485	0.0706806	0.00919805	0	0	0	0.0406327	0.0321656	0	0.0162755	0	0.0046528	0.0170446	0.0340289	0	0	0	0	0	0	0	0	0	0	0	0	0	0	0	0	0	0	0	0
Spred1	0.846731	0.676853	0.717983	0.231904	0.0483462	0.559674	0.408416	0.157036	0.0222411	0.0996916	0.580139	0.207944	0.0565158	0.602394	0.073526	0.162109	0.4353	0.78083	0.258754	0	0	0	0	0	0	0	0	0	0	0	0	0	0	0	0	0	0	0
Fam98b	0.102664	0.124069	0.189931	0.13374	0.208971	0.125062	0.139293	0.0735818	0.0682052	0.217128	0.160376	0.144568	0.141119	0.0378923	0.169009	0.168783	0.188329	0.162427	0.175497	0	0	0	0	0	0	0	0	0	0	0	0	0	0	0	0	0	0	0
Rasgrp1	0.0754924	0.179306	0.242002	0.0710201	0.693073	0.114262	0.283292	0.0352817	0.0140636	0.464893	0.0285614	0.0654868	0.315358	0.0159618	0.324622	0.0575048	0.471124	0.108657	0	0	0	0	0	0	0	0	0	0	0	0	0	0	0	0	0	0	0	0
Thbs1	0.0170826	0.0737194	0	0.00670707	0.0061793	0.048761	0.0679873	1.4984	1.60486	0.0171272	0.0165019	0.14074	0.00224452	0.009902	0.0112427	0.380307	0.04242	0.0152499	0.150395	0	0	0	0	0	0	0	1	1	0	0	0	0	0	0	0	0	0	0
Fsip1	0.00127105	0	0	0.00378518	0.000783618	0	0.00131376	0	0	0	0.00102461	0	0.00749356	0	0	0	0	0	0	0	0	0	0	0	0	0	0	0	0	0	0	0	0	0	0	0	0	0
Gpr176	0	0	0	0	0	0.00327074	0	0	0	0	0	0	0.00505038	0	0	0	0	0	0	0	0	0	0	0	0	0	0	0	0	0	0	0	0	0	0	0	0	0
1700054M17Rik	0	0	0	0	0	0	0	0	0	0	0.000877677	0	0	0	0	0	0	0	0	0	0	0	0	0	0	0	0	0	0	0	0	0	0	0	0	0	0	0
Eif2ak4	0.0421089	0.0276641	0.0478069	0.0608153	0.0278128	0.0491641	0.0651575	0.041017	0.0118646	0.0215947	0.0764603	0.0697083	0.0361777	0	0.0195495	0.030682	0.0395572	0.0779914	0	0	0	0	0	0	0	0	0	0	0	0	0	0	0	0	0	0	0	0
Srp14	0.843034	0.80732	0.881684	0.808175	1.0755	0.788303	0.854846	0.901311	0.581521	0.934579	1.2063	0.903363	1.06174	0.852696	0.910046	1.08153	0.93762	0.848715	0.932724	0	0	0	0	0	0	0	0	0	0	0	0	0	0	0	0	0	0	0
Bmf	0.0448375	0.045138	0.0666281	0.0954179	0.00470571	0.0792628	0.0512591	0.0860055	0.0341465	0.00774109	0.211283	0.0439685	0.181282	0	0.011651	0.0557965	0.0475915	0.0950859	0	0	0	0	0	0	0	0	0	0	0	0	0	0	0	0	0	0	0	0
Bub1b	0.00757661	0.00449366	0.540031	0.0263057	0.0431853	0.0213939	0.0036219	0	0.0319242	0.00553921	0.0131381	0.0870358	0.0254171	0	0.017502	0.446818	0.0150204	0	0	0	0	0	0	0	0	0	0	0	0	0	0	0	0	0	0	0	0	0
Pak6	0	0.000853777	0	0	0.00100601	0.00237365	0	0	0	0	0	0	0	0	0	0	0	0	0.1818	0	0	0	0	0	0	0	0	0	0	0	0	0	0	0	0	0	0	0
Ankrd63	0	0	0	0.00184794	0	0	0	0	0	0	0.000950903	0	0	0	0	0	0	0	0	0	0	0	0	0	0	0	0	0	0	0	0	0	0	0	0	0	0	0
Plcb2	0.0104141	0.096512	0.134358	0.252008	0.103516	0.261036	0.135921	0.0825512	0.176003	0.0422156	0.336	0.41179	0.0410813	0.111783	0.0363714	0.179373	0.117862	0.133075	0.0451232	0	0	0	0	0	0	0	0	0	0	0	0	0	0	0	0	0	0	0
Inafm2	0.0567579	0.0417597	0.0769529	0.050917	0.0595456	0.0680875	0.0240694	0.0325921	0.0219911	0.0331716	0.091764	0.11978	0.105983	0.134028	0.0585515	0.213226	0.0783056	0.0480085	0.0388502	0	0	0	0	0	0	0	0	0	0	0	0	0	0	0	0	0	0	0
A430105I19Rik	0.00283875	0.000803411	0	0	0	0	0	0	0.000677252	0.00596866	0	0	0	0.0207993	0	0.00284889	0.00782752	0	0	0	0	0	0	0	0	0	0	0	0	0	0	0	0	0	0	0	0	0
Disp2	0	0	0	0	0	0	0	0	0	0.00892361	0.000799288	0	0	0	0	0	0	0	0	0	0	0	0	0	0	0	0	0	0	0	0	0	0	0	0	0	0	0
Knstrn	0.0153938	0.0207978	0.799893	0.0928174	0.0695504	0.0276683	0.0575378	0.0226701	0.044416	0.0167338	0.0419871	0.240334	0.0269115	0.00733958	0.0325002	0.526778	0.0511402	0	0.218103	0	0	0	0	0	0	0	0	0	0	0	0	0	0	0	0	0	0	0
Gm14091	0	0	0	0	0.00123006	0.00387717	0	0	0	0	0	0	0	0	0	0	0	0	0	0	0	0	0	0	0	0	0	0	0	0	0	0	0	0	0	0	0	0
Ivd	0.149017	0.137001	0.0503985	0.12795	0.0747856	0.121784	0.140887	0.075559	0.0118563	0.0765612	0.132864	0.0496243	0.115026	0.060661	0.0507031	0.192681	0.156926	0.0588373	0.234906	0	0	0	0	0	0	0	0	0	0	0	0	0	0	0	0	0	0	0
Bahd1	0.097775	0.0967055	0.103497	0.0641822	0.0693221	0.0682963	0.129441	0.0449344	0.0112917	0.0869755	0.086181	0.0559449	0.0921219	0.0268843	0.0508813	0.0555334	0.075349	0.272905	0.0839734	0	0	0	0	0	0	0	0	0	0	0	0	0	0	0	0	0	0	0
[truncated: 17,442 more rows]

## Sheet: Experiment_2_SP024
	C0	C1	C2	C3	C4	C5	C6	C7	C8	C9	C10	C11	C12	C13	C14	C15	C16	C17	C18	C19	Markers_C0	Markers_C1	Markers_C2	Markers_C3	Markers_C4	Markers_C5	Markers_C6	Markers_C7	Markers_C8	Markers_C9	Markers_C10	Markers_C11	Markers_C12	Markers_C13	Markers_C14	Markers_C15	Markers_C16	Markers_C17	Markers_C18	Markers_C19
Sox17	0	0.000924868	0	0	0	0	0	0	0	0	0	0	0	0	0	0	0.6274	0	0	0	0	0	0	0	0	0	0	0	0	0	0	0	0	0	0	0	0	0	0	0
Mrpl15	0.0785731	0.0980543	0.126827	0.138915	0.0950106	0.0694211	0.151525	0.0733669	0.0136968	0.0402539	0.189782	0	0.0939362	0	0.118278	0.170078	0	0.206045	0.0370918	0	0	0	0	0	0	0	0	0	0	0	0	0	0	0	0	0	0	0	0	0
Lypla1	0.0581121	0.0788696	0.0369429	0.0918983	0.115528	0.0746798	0.106393	0.0994744	0.0499088	0.0392653	0.0941796	0	0.0542776	0	0.0957954	0.130817	0.0795869	0.0985151	0.116033	0	0	0	0	0	0	0	0	0	0	0	0	0	0	0	0	0	0	0	0	0
Gm37988	0	0	0	0	0.00819184	0	0	0	0	0	0	0	0	0	0	0	0	0	0	0	0	0	0	0	0	0	0	0	0	0	0	0	0	0	0	0	0	0	0	0
Tcea1	0.17842	0.218654	0.256574	0.322196	0.186686	0.210385	0.32647	0.175444	0.0710081	0.133681	0.227211	1.11978	0.17338	0	0.167979	0.3422	0.183604	0.271496	0.225838	0	0	0	0	0	0	0	0	0	0	0	0	0	0	0	0	0	0	0	0	0
Gm16041	0	0	0	0.00184521	0	0	0	0	0	0	0	0	0	0	0	0	0	0	0	0	0	0	0	0	0	0	0	0	0	0	0	0	0	0	0	0	0	0	0	0
Atp6v1h	0.14151	0.177891	0.119566	0.137054	0.0671815	0.145742	0.176305	0.119732	0.100659	0.101357	0.170392	0	0.0557148	0	0.126261	0.145684	0.184968	0.156526	0.215421	0	0	0	0	0	0	0	0	0	0	0	0	0	0	0	0	0	0	0	0	0
Rb1cc1	0.134951	0.123647	0.1239	0.121774	0.0992854	0.104416	0.138577	0.121851	0.10396	0.109771	0.186334	0	0.129058	0	0.093209	0.120809	0.127015	0.179735	0.13229	0	0	0	0	0	0	0	0	0	0	0	0	0	0	0	0	0	0	0	0	0
4732440D04Rik	0.00949981	0.0200552	0	0.0167503	0.0179924	0.00422237	0.0285997	0.0145491	0.0270376	0	0.030991	0	0.037017	0	0	0.0109434	0	0	0	0	0	0	0	0	0	0	0	0	0	0	0	0	0	0	0	0	0	0	0	0
St18	0	0.0019674	0	0.00143241	0	0	0	0	0	0	0	0	0	0	0	0	0	0	0	0	0	0	0	0	0	0	0	0	0	0	0	0	0	0	0	0	0	0	0	0
Pcmtd1	0.129455	0.135591	0.1241	0.144178	0.209855	0.103577	0.150758	0.0403653	0.137262	0.240406	0.146838	0	0.361105	0	0.117747	0.132598	0.46417	0.293885	0.0926187	0.421934	0	0	0	0	0	0	0	0	0	0	0	0	0	0	0	0	0	0	0	0
Gm26901	0.00222485	0.000894384	0	0.00305627	0	0	0.00131202	0	0	0.0120176	0	0	0	0	0	0.0127143	0	0	0	0	0	0	0	0	0	0	0	0	0	0	0	0	0	0	0	0	0	0	0	0
Sntg1	0	0.000893218	0	0	0	0	0.00605423	0	0	0	0	0	0	0	0	0	0	0	0	0	0	0	0	0	0	0	0	0	0	0	0	0	0	0	0	0	0	0	0	0
Rrs1	0.0298245	0.0360929	0.0815495	0.0337245	0.0178394	0.0362578	0.0396372	0.00804142	0.00417028	0.0231056	0.0804151	0	0.10324	0	0.0442695	0.0372377	0	0	0.028114	0.954175	0	0	0	0	0	0	0	0	0	0	0	0	0	0	0	0	0	0	0	0
Adhfe1	0.00245072	0.00232775	0	0.00128249	0	0	0.00104521	0	0	0	0	0	0	0	0	0	0	0	0	0	0	0	0	0	0	0	0	0	0	0	0	0	0	0	0	0	0	0	0	0
Mybl1	0.00282653	0.00211265	0.229601	0.0109249	0	0.0137685	0.00321386	0.00358166	0	0	0	0	0	0	0	0.0569854	0	0	0.0220937	0	0	0	0	0	0	0	0	0	0	0	0	0	0	0	0	0	0	0	0	0
Vcpip1	0.115444	0.103067	0.257823	0.0793878	0.0818923	0.0999166	0.0996697	0.0763943	0.0673333	0.102444	0.137513	0	0.134502	0	0.108831	0.13586	0	0.244183	0.0829867	0	0	0	0	0	0	0	0	0	0	0	0	0	0	0	0	0	0	0	0	0
1700034P13Rik	0	0	0	0	0	0	0.00112184	0	0	0	0.00643717	0	0	0	0	0	0	0	0	0	0	0	0	0	0	0	0	0	0	0	0	0	0	0	0	0	0	0	0	0
Sgk3	0.188185	0.183706	0.360263	0.236272	0.0174466	0.171923	0.200564	0.270606	0.169303	0	0.197095	0	0.0834285	0	0.0214747	0.257312	0.0795869	0.106456	0.131391	0	0	0	0	0	0	0	0	0	0	0	0	0	0	0	0	0	0	0	0	0
Mcmdc2	0.0193223	0.0198615	0	0.0218064	0	0.00445798	0.0163514	0.00214113	0.00534777	0	0.0302252	0	0	0	0	0.019759	0	0	0	0	0	0	0	0	0	0	0	0	0	0	0	0	0	0	0	0	0	0	0	0
Snhg6	0.0454937	0.0924493	0.0663486	0.0995184	0.0666829	0.12046	0.11577	0.0949619	0.0450546	0.026011	0.147228	0	0.0838938	0	0.0823093	0.125203	0.107205	0.106456	0.188109	0	0	0	0	0	0	0	0	0	0	0	0	0	0	0	0	0	0	0	0	0
Tcf24	0	0	0	0	0	0	0	0	0	0	0	0	0	0	0.0228161	0	0	0	0	0	0	0	0	0	0	0	0	0	0	0	0	0	0	0	0	0	0	0	0	0
Ppp1r42	0	0	0	0.000887871	0	0	0	0	0.00607113	0	0	0	0	0	0	0	0	0	0	0	0	0	0	0	0	0	0	0	0	0	0	0	0	0	0	0	0	0	0	0
Cops5	0.0468796	0.0726824	0.129185	0.110767	0.069057	0.0937918	0.120949	0.0702107	0.0238181	0.0546193	0.115158	0	0.0470434	0	0.0660193	0.19712	0	0.0711794	0.0872649	0	0	0	0	0	0	0	0	0	0	0	0	0	0	0	0	0	0	0	0	0
Cspp1	0.083908	0.058824	0.0768199	0.05258	0.115178	0.0930995	0.0668441	0.0669413	0.0722659	0.025872	0.0820619	0	0.168043	0	0.0178101	0.186006	0.121477	0.222706	0.0179331	0	0	0	0	0	0	0	0	0	0	0	0	0	0	0	0	0	0	0	0	0
Arfgef1	0.136301	0.102033	0.0950162	0.160155	0.159355	0.122946	0.150173	0.142178	0.176973	0.0513045	0.1331	0	0.180186	0	0.135405	0.0928909	0.107408	0.320075	0.0968821	0	0	0	0	0	0	0	0	0	0	0	0	0	0	0	0	0	0	0	0	0
Prex2	0	0.00178513	0	0.00114004	0	0	0.00537525	0	0	0	0	0	0	0	0	0	0.708131	0	0	0	0	0	0	0	0	0	0	0	0	0	0	0	0	0	0	0	0	0	0	0
Slco5a1	0	0.000716217	0	0.00148617	0	0	0	0	0	0	0	0	0.0089467	0	0	0	0	0	0.114107	0	0	0	0	0	0	0	0	0	0	0	0	0	0	0	0	0	0	0	0	0
Prdm14	0	0	0	0.00123759	0	0	0	0	0	0	0	0	0	0	0	0	0	0	0	0	0	0	0	0	0	0	0	0	0	0	0	0	0	0	0	0	0	0	0	0
Ncoa2	0.0974409	0.114206	0.0315698	0.112773	0.106829	0.107411	0.122927	0.0950984	0.071922	0.0698931	0.114949	0.676342	0.0761212	0	0.0746589	0.0678928	0	0	0.134595	0	0	0	0	0	0	0	0	0	0	0	0	0	0	0	0	0	0	0	0	0
Tram1	0.264408	0.351673	0.336336	0.405466	0.307607	0.343433	0.41831	0.383205	0.229316	0.296984	0.369503	0	0.26597	0	0.348319	0.551209	0.186717	0.828431	0.147523	0.501272	0	0	0	0	0	0	0	0	0	0	0	0	0	0	0	0	0	0	0	0
Lactb2	0.0269064	0.0324122	0.0762356	0.0222073	0.0370305	0.0564666	0.0378594	0.021609	0	0.0258641	0.00821348	0	0	0	0.0678874	0.0314381	0	0	0.0217859	0	0	0	0	0	0	0	0	0	0	0	0	0	0	0	0	0	0	0	0	0
Eya1	0	0	0	0	0	0	0	0.00331775	0	0	0	0	0	0	0.101198	0	0	0	0	0	0	0	0	0	0	0	0	0	0	0	0	0	0	0	0	0	0	0	0	0
Msc	0	0	0	0	0	0	0	0	0	0	0	0	0	0	0	0	0	0	0	0.501272	0	0	0	0	0	0	0	0	0	0	0	0	0	0	0	0	0	0	0	0
Terf1	0.0647095	0.0337506	0.241842	0.0329401	0.111226	0.0375669	0.0446782	0.0469574	0.00931006	0.0305171	0.0528847	0	0.0889798	0	0.0590562	0.230246	0	0	0.0827112	0	0	0	0	0	0	0	0	0	0	0	0	0	0	0	0	0	0	0	0	0
Rpl7	1.57953	1.72899	1.9748	2.1279	2.01483	2.11046	2.04269	1.83714	0.833843	2.01723	2.21985	2.11534	2.2474	0.475626	2.00754	1.74821	1.7905	2.20851	1.88498	2.10298	0	0	0	0	0	0	0	0	0	1	0	0	0	0	1	0	0	0	0	1
Rdh10	0.0231097	0.0118469	0	0.00926795	0.0153857	0.018846	0.0177685	0.0236576	0.0149499	0.0119584	0.0245722	0	0.0133167	0	0	0.00857763	0	0	0	0	0	0	0	0	0	0	0	0	0	0	0	0	0	0	0	0	0	0	0	0
Stau2	0.0252928	0.00609291	0.0309719	0.0046524	0	0.0354479	0.00304634	0.00651719	0	0.0172754	0	0	0.011358	0	0	0	0	0	0.0201719	0	0	0	0	0	0	0	0	0	0	0	0	0	0	0	0	0	0	0	0	0
Ube2w	0.109796	0.0739065	0.172121	0.0981706	0.0886854	0.138831	0.102435	0.141767	0.126686	0.0501097	0.0772948	0	0.0956202	0.475626	0.116602	0.0712047	0.0893139	0	0.116026	0.501272	0	0	0	0	0	0	0	0	0	0	0	0	0	0	0	0	0	0	0	0
D030040B21Rik	0.00222822	0.000728165	0	0	0	0	0	0	0	0	0	0	0	0	0	0	0	0	0	0	0	0	0	0	0	0	0	0	0	0	0	0	0	0	0	0	0	0	0	0
Tmem70	0.0612535	0.0564632	0.181705	0.0619674	0.0263588	0.0812315	0.0694263	0.0453562	0.00914769	0.0377293	0.0726636	0	0.0217968	0	0.0572943	0.041879	0.105381	0.0853469	0.09429	0	0	0	0	0	0	0	0	0	0	0	0	0	0	0	0	0	0	0	0	0
Ly96	0.360731	0.25045	0.190878	0.0923126	0.0714717	0.241437	0.183575	0.210888	0.104704	0.0261547	0.109882	0	0.121456	0	0.0233896	0.103441	0	0.518647	0.151782	0	0	0	0	0	0	0	0	0	0	0	0	0	0	0	0	0	0	0	0	0
Crispld1	0	0.000798106	0	0.00138039	0	0	0.00176369	0	0	0	0	0	0	0	0	0	0.10248	0	0	0	0	0	0	0	0	0	0	0	0	0	0	0	0	0	0	0	0	0	0	0
Il17a	0	0	0	0.00346463	0.138294	0.00230299	0.00285212	0.00221023	0.00525076	0	0	0	0	0	0	0	0	0.353973	0.0220937	0	0	0	0	0	0	0	0	0	0	0	0	0	0	0	0	0	0	0	0	0
Il17f	0.00187259	0	0	0	0.00782961	0	0	0	0	0.0132302	0	0	0	0	0	0	0	0	0	0	0	0	0	0	0	0	0	0	0	0	0	0	0	0	0	0	0	0	0	0
Mcm3	0.0527102	0.0471229	0.308173	0.100217	0.0429762	0.0738823	0.060861	0.0272474	0.00700783	0.0581273	0.0918685	1.11978	0.0326914	0	0.0365467	0.269328	0	0.116046	0.0631837	0	0	0	1	0	0	0	0	0	0	0	0	0	0	0	0	0	0	0	0	0
Paqr8	0.00278079	0.00346139	0	0.00456464	0.0181004	0.00260073	0.00369032	0.00554837	0	0.0116542	0.0104855	0	0.0061402	0	0	0.0318824	0	0	0	0	0	0	0	0	0	0	0	0	0	0	0	0	0	0	0	0	0	0	0	0
Tram2	0.0178701	0.036475	0.0956521	0.0389385	0.0313249	0.0419988	0.035008	0.0321625	0	0.0112826	0.0559837	0	0.0915021	0	0.0166589	0.130876	0.11512	0	0.0256388	0	0	0	0	0	0	0	0	0	0	0	0	0	0	0	0	0	0	0	0	0
Tmem14a	0.0110038	0.00461458	0	0.0069392	0	0.0169162	0.011724	0.00232873	0	0	0.0179921	0.676342	0	0	0.0241327	0.00865338	0.121477	0	0	0	0	0	0	0	0	0	0	0	0	0	0	0	0	0	0	0	0	0	0	0
Gsta3	0.00194819	0	0	0	0	0.00798	0	0	0	0	0	0	0	0	0	0	0	0	0	0	0	0	0	0	0	0	0	0	0	0	0	0	0	0	0	0	0	0	0	0
Gm28836	0	0	0	0	0	0	0	0	0	0.0118423	0	0	0	0	0.0202723	0	0	0	0	0	0	0	0	0	0	0	0	0	0	0	0	0	0	0	0	0	0	0	0	0
Khdc1a	0	0	0	0	0.00903253	0	0.00132938	0	0	0	0	0	0	0	0.117373	0	0	0	0	0	0	0	0	0	0	0	0	0	0	0	0	0	0	0	0	0	0	0	0	0
Khdc1c	0	0	0	0	0.0098876	0	0.00210185	0	0	0	0	0	0	0	0.154045	0	0	0	0	0	0	0	0	0	0	0	0	0	0	0	0	0	0	0	0	0	0	0	0	0
Khdc1b	0	0	0	0	0	0	0	0	0	0	0	0	0	0	0.0213011	0	0	0	0	0	0	0	0	0	0	0	0	0	0	0	0	0	0	0	0	0	0	0	0	0
Kcnq5	0	0	0	0	0.00706502	0	0	0	0	0	0	0	0	0	0	0	0	0	0	0	0	0	0	0	0	0	0	0	0	0	0	0	0	0	0	0	0	0	0	0
Gm29107	0.0119925	0.00502606	0	0	0	0	0.00346713	0	0	0	0.00528673	0	0	0	0	0.0150129	0	0	0.0255761	0	0	0	0	0	0	0	0	0	0	0	0	0	0	0	0	0	0	0	0	0
Ogfrl1	0.100653	0.131904	0.242238	0.121895	0.0172186	0.199227	0.0911157	0.178173	0.208041	0.0573668	0.304732	0	0.0546255	0	0.0227538	0.187073	0.133746	0.175039	0.815638	0.517361	0	0	0	0	0	0	0	0	0	0	0	0	0	0	0	0	0	0	0	0
B3gat2	0.00310581	0.000912353	0	0	0.00799238	0	0	0	0	0	0	0	0	0	0	0	0	0	0	0	0	0	0	0	0	0	0	0	0	0	0	0	0	0	0	0	0	0	0	0
Smap1	0.142627	0.121228	0.259074	0.151281	0.222637	0.128096	0.210359	0.126983	0.10581	0.21065	0.286664	0	0.122385	0	0.218603	0.336639	0.321099	0.175039	0.145429	0	0	0	0	0	0	0	0	0	0	0	0	0	0	0	0	0	0	0	0	0
Sdhaf4	0.136438	0.121982	0.297113	0.120935	0.0506144	0.114456	0.173073	0.0651795	0.0258135	0.0508052	0.153254	0.676342	0.0783749	0	0.0846091	0.21588	0.220214	0.196698	0.0246974	0	0	0	0	0	0	0	0	0	0	0	0	0	0	0	0	0	0	0	0	0
Fam135a	0.0140688	0.00349401	0	0.00153289	0.00831415	0.0109215	0.00317724	0.00224093	0.00825842	0	0.0235078	0	0	0.448364	0	0.0094137	0	0	0.0497813	0	0	0	0	0	0	0	0	0	0	0	0	0	0	0	0	0	0	0	0	0
Lmbrd1	0.169465	0.160911	0.0724662	0.144732	0.11843	0.162177	0.222271	0.12109	0.117511	0.0963342	0.141201	0	0.275422	0.58704	0.0662183	0.218144	0.190201	0.204385	0.200878	0	0	0	0	0	0	0	0	0	0	0	0	0	0	0	0	0	0	0	0	0
Gm9898	0	0	0	0	0	0	0.00184278	0	0	0	0	0	0	0	0	0	0	0	0	0	0	0	0	0	0	0	0	0	0	0	0	0	0	0	0	0	0	0	0	0
Phf3	0.18803	0.148226	0.213813	0.136548	0.17605	0.185276	0.140479	0.179365	0.149437	0.101882	0.195316	0	0.257229	0	0.202462	0.266785	0.0943184	0.277224	0.222327	0	0	0	0	0	0	0	0	0	0	0	0	0	0	0	0	0	0	0	0	0
Ptp4a1	0.31428	0.415907	0.293668	0.417817	0.306831	0.481891	0.406826	0.780464	1.03982	0.516448	0.572112	1.79613	0.249182	0	0.457074	0.496655	0.399566	0.554142	0.566827	0.517361	0	0	0	0	0	0	0	0	0	0	0	0	0	0	0	0	0	0	0	0
Khdrbs2	0	0	0	0	0	0	0	0	0	0	0.00591985	0	0	0	0	0	0	0	0	0	0	0	0	0	0	0	0	0	0	0	0	0	0	0	0	0	0	0	0	0
Gm37724	0	0.000794277	0	0	0	0	0	0	0	0	0	0	0	0	0	0	0	0	0	0	0	0	0	0	0	0	0	0	0	0	0	0	0	0	0	0	0	0	0	0
Prim2	0.020125	0.0152204	0.134423	0.0429459	0.0125437	0.0155954	0.0168232	0.0165216	0.019302	0	0.0331261	0	0.0485346	0	0	0.128098	0	0	0.0158925	0	0	0	0	0	0	0	0	0	0	0	0	0	0	0	0	0	0	0	0	0
Rab23	0.0023418	0.00364588	0	0.00510102	0.02414	0.00656962	0.00437872	0	0	0	0.00379261	0	0	0	0.0228538	0	0	0	0	0	0	0	0	0	0	0	0	0	0	0	0	0	0	0	0	0	0	0	0	0
Bag2	0	0.00309707	0	0.00133375	0.0047604	0.00665053	0.000986202	0.0041194	0	0	0.00416461	0	0	0	0	0	0	0	0	0	0	0	0	0	0	0	0	0	0	0	0	0	0	0	0	0	0	0	0	0
Zfp451	0.0877524	0.0580861	0.168859	0.0464805	0.0909996	0.063487	0.0695338	0.0650287	0.0155988	0.0441415	0.0995979	0	0.0731214	0	0.0418404	0.0654469	0	0	0.0625168	0.570964	0	0	0	0	0	0	0	0	0	0	0	0	0	0	0	0	0	0	0	0
Bend6	0.0133469	0.00252864	0	0.00808324	0.00856856	0.0610118	0.00985041	0	0	0	0.0405624	0	0	0	0	0.0108961	0	0	0	0	0	0	0	0	0	0	0	0	0	0	0	0	0	0	0	0	0	0	0	0
Dst	0.0860487	0.051793	0.162566	0.0709949	0.0560453	0.368903	0.0268336	0.00323848	0.0206378	0.261554	0.317046	0	0.0349558	0	0	0.0928421	0.245696	0.0985151	0.0859492	0.517361	0	0	0	0	0	1	0	0	0	0	0	0	0	0	0	0	0	0	0	1
Gm37233	0.0172933	0.00319432	0	0.0037931	0	0	0.00421963	0.00944935	0	0	0	0	0	0	0	0.0319412	0	0	0	0	0	0	0	0	0	0	0	0	0	0	0	0	0	0	0	0	0	0	0	0
Ccdc115	0.14097	0.129522	0.135652	0.0818939	0.0620854	0.076638	0.151953	0.093406	0.0405983	0.0280422	0.109707	0	0.060146	0	0.120654	0.135886	0.119636	0.179411	0.123377	0	0	0	0	0	0	0	0	0	0	0	0	0	0	0	0	0	0	0	0	0
Imp4	0.0678805	0.0581804	0.143715	0.071352	0.0875842	0.0819968	0.0926359	0.0524321	0.053242	0.0764873	0.0700859	0	0.0670767	0	0.101236	0.0823173	0.112086	0.132849	0	0	0	0	0	0	0	0	0	0	0	0	0	0	0	0	0	0	0	0	0	0
Ptpn18	0.878585	0.738058	0.899795	0.664785	0.904673	0.854611	0.548237	0.686199	0.442181	0.96296	0.679932	1.79613	0.614261	0.475626	0.802853	0.683754	0.0656622	1.29127	0.155257	0	0	0	0	0	0	0	0	0	0	0	0	0	0	0	0	0	0	0	0	0
4930568A12Rik	0	0	0.0315698	0	0	0.00273245	0	0.00276052	0	0	0	0	0	0	0	0.00865338	0	0	0	0	0	0	0	0	0	0	0	0	0	0	0	0	0	0	0	0	0	0	0	0
Arhgef4	0.00275071	0.000621459	0	0.00238264	0	0	0.00411559	0.00297912	0	0.0126401	0.00617485	0	0	0	0	0	0	0	0	0	0	0	0	0	0	0	0	0	0	0	0	0	0	0	0	0	0	0	0	0
Gm38336	0	0.00209292	0	0	0.00933842	0	0.00138602	0.00330837	0	0	0	0	0	0	0	0	0.107205	0	0	0	0	0	0	0	0	0	0	0	0	0	0	0	0	0	0	0	0	0	0	0
Fam168b	0.218868	0.147977	0.215764	0.189299	0.180805	0.264003	0.201365	0.124146	0.168953	0.106532	0.183257	0	0.164979	0.475626	0.143879	0.211375	0	0.43092	0.207112	0.954175	0	0	0	0	0	0	0	0	0	0	0	0	0	0	0	0	0	0	0	0
Plekhb2	0.18463	0.174843	0.296745	0.157872	0.189062	0.224667	0.224649	0.107849	0.0607874	0.0926729	0.191304	1.11978	0.077588	0	0.0766735	0.2788	0.0943184	0.132849	0.388218	0	0	0	0	0	0	0	0	0	0	0	0	0	0	0	0	0	0	0	0	0
Hs6st1	0.045703	0.0540874	0.038064	0.0533608	0.0172961	0.043853	0.0716302	0.033182	0.0483386	0.0996332	0.0445649	0.676342	0.0307103	0.448364	0	0.0579039	0	0	0.120039	0	0	0	0	0	0	0	0	0	0	0	0	0	0	0	0	0	0	0	0	0
Gm37335	0	0	0	0	0	0	0	0.00358675	0	0	0	0	0	0	0	0	0	0	0	0	0	0	0	0	0	0	0	0	0	0	0	0	0	0	0	0	0	0	0	0
Gm33280	0	0	0	0	0	0	0.00174524	0	0	0	0	0	0	0	0	0	0	0	0	0	0	0	0	0	0	0	0	0	0	0	0	0	0	0	0	0	0	0	0	0
Uggt1	0.0960506	0.154712	0.107206	0.231342	0.087797	0.0936648	0.287605	0.0961797	0.0520931	0.0729538	0.179299	0	0.0936349	0	0.140947	0.237045	0.107205	0.229437	0.144756	0	0	0	0	0	0	0	0	0	0	0	0	0	0	0	0	0	0	0	0	0
Neurl3	0.18335	0.231845	0.186807	0.218496	0.276011	0.503324	0.190184	0.215093	0.441294	0.547731	0.441835	0.676342	0.0966154	0.475626	0.498121	0.152557	0.342173	0.316006	0.144493	0	0	0	0	0	0	0	0	0	0	1	0	0	0	0	0	0	0	0	0	0
Arid5a	0.350118	0.269606	0.351164	0.309658	0.319911	0.105396	0.345022	0.139601	0.164664	0.178506	0.273218	0	0.312231	0	0.253604	0.426748	0.108494	0.351345	0.0468134	0	0	0	0	0	0	0	0	0	0	0	0	0	0	0	0	0	0	0	0	0
4930403P22Rik	0.00879296	0.00782543	0	0.00984338	0	0.0075868	0.00549826	0.0058117	0	0	0.0139396	0	0	0	0	0.0156992	0	0	0	0	0	0	0	0	0	0	0	0	0	0	0	0	0	0	0	0	0	0	0	0
Kansl3	0.0466516	0.0478454	0.091089	0.0633501	0.0709415	0.0385872	0.0547876	0.051682	0.0342006	0.0310849	0.0347633	0	0.0918959	0	0.0936977	0.051632	0.191723	0.116046	0.134074	0	0	0	0	0	0	0	0	0	0	0	0	0	0	0	0	0	0	0	0	0
Fer1l5	0.0024658	0	0	0	0	0	0	0	0	0	0	0	0	0	0	0.0124733	0	0	0	0	0	0	0	0	0	0	0	0	0	0	0	0	0	0	0	0	0	0	0	0
Lman2l	0.053689	0.0721863	0.0444847	0.0825529	0.0361502	0.0840527	0.0965625	0.0691907	0.0268478	0.0597184	0.119368	0	0.0747005	0	0.0573114	0.0750571	0	0.0877976	0.0220937	0	0	0	0	0	0	0	0	0	0	0	0	0	0	0	0	0	0	0	0	0
Cnnm4	0.0348001	0.0504764	0.132365	0.0646519	0.0324734	0.0902507	0.0893324	0.0754695	0.0378984	0.0292231	0.0873021	0	0.0247168	0	0.0227538	0.106105	0	0	0.0433804	0	0	0	0	0	0	0	0	0	0	0	0	0	0	0	0	0	0	0	0	0
Cnnm3	0.0419479	0.0359984	0.0369429	0.022226	0.0129237	0.0280554	0.0272019	0.00225428	0.0238325	0.0392629	0.0273002	0	0.0112297	0	0.0204482	0.0112041	0	0	0	0	0	0	0	0	0	0	0	0	0	0	0	0	0	0	0	0	0	0	0	0
Ankrd23	0	0	0	0	0	0.00676944	0	0	0	0	0	0	0	0	0	0	0	0	0	0	0	0	0	0	0	0	0	0	0	0	0	0	0	0	0	0	0	0	0	0
Ankrd39	0.0248064	0.0135602	0	0.0243651	0.0411738	0.0404124	0.0221118	0.020145	0.00625709	0.0130033	0.0216277	0	0.0135075	0	0.0668438	0.0410343	0	0	0.0216937	0	0	0	0	0	0	0	0	0	0	0	0	0	0	0	0	0	0	0	0	0
Sema4c	0.0175387	0.0115504	0.0689395	0.0652984	0.015379	0.0661147	0.0447907	0.012181	0	0.0284949	0.0361008	0	0.0122868	0	0.0416684	0.0927745	0.186717	0.132849	0.077898	0	0	0	0	0	0	0	0	0	0	0	0	0	0	0	0	0	0	0	0	0
Fam178b	0	0.00147178	0	0.00142037	0	0.0132616	0	0	0	0	0	0	0	0	0	0	0.112086	0	0.0186221	0	0	0	0	0	0	0	0	0	0	0	0	0	0	0	0	0	0	0	0	0
Cox5b	0.75641	0.920943	1.2366	1.06896	0.645821	0.840721	1.23192	0.827148	0.496529	0.613946	1.12826	2.58597	0.648106	0.475626	0.719433	1.35285	1.03356	1.21202	0.925215	1.37611	0	0	0	0	0	0	0	0	0	0	0	0	0	0	0	1	0	0	0	0
Actr1b	0.0309708	0.0476116	0.0480578	0.0383571	0.0286255	0.0500837	0.0693161	0.035903	0.0076143	0.0873828	0.105349	0	0.0619756	0	0.022917	0.0446227	0	0.0853469	0.0401525	0	0	0	0	0	0	0	0	0	0	0	0	0	0	0	0	0	0	0	0	0
4933424G06Rik	0	0.000482133	0	0	0	0	0	0	0	0	0	0	0	0	0	0	0	0	0	0	0	0	0	0	0	0	0	0	0	0	0	0	0	0	0	0	0	0	0	0
Zap70	0.00492872	0.00227424	0	0.00139048	0.238588	0	0.00254886	0.00247524	0	0.250603	0	0	0.00883171	0	0.133413	0	0	0.158977	0	0	0	0	0	0	0	0	0	0	0	0	0	0	0	0	0	0	0	0	0	0
Tmem131	0.071292	0.0905127	0	0.058558	0.0584947	0.0547391	0.0756108	0.158199	0.0774568	0.0879366	0.099481	0	0.0266071	0	0.0139618	0.10293	0	0	0.431965	0	0	0	0	0	0	0	0	0	0	0	0	0	0	0	0	0	0	0	0	0
Vwa3b	0	0	0	0	0	0	0	0	0.00649962	0	0	0	0	0	0	0	0	0	0	0	0	0	0	0	0	0	0	0	0	0	0	0	0	0	0	0	0	0	0	0
Inpp4a	0.243255	0.197646	0.246081	0.171838	0.0924437	0.104347	0.258532	0.131915	0.0746716	0.135051	0.0717227	0	0.097675	0	0.018392	0.252524	0.0943184	0.205759	0.13555	0	0	0	0	0	0	0	0	0	0	0	0	0	0	0	0	0	0	0	0	0
Coa5	0.129479	0.140831	0.11223	0.141903	0.0990035	0.135418	0.254792	0.0910643	0.0661026	0.0577299	0.20821	0	0.0471847	0.608904	0.0652248	0.207832	0.0860648	0.337759	0.24054	0	0	0	0	0	0	0	0	0	0	0	0	0	0	0	0	0	0	0	0	0
Unc50	0.138088	0.0972806	0.164	0.109665	0.0835898	0.113335	0.13945	0.128723	0.0912615	0.0700689	0.157377	0	0.105174	0	0.0406154	0.195122	0	0	0.21512	0	0	0	0	0	0	0	0	0	0	0	0	0	0	0	0	0	0	0	0	0
Mgat4a	0.0604049	0.0683435	0.259963	0.0411743	0.0455466	0.222235	0.0446977	0.0355562	0.0848305	0.0132302	0.139035	0	0.0528209	0	0.0178101	0.0973327	0.12606	0	0.0859105	0	0	0	0	0	0	0	0	0	0	0	0	0	0	0	0	0	0	0	0	0
2010300C02Rik	0.00155908	0	0	0	0.00488135	0	0	0	0	0	0	0	0	0	0	0	0	0	0	0	0	0	0	0	0	0	0	0	0	0	0	0	0	0	0	0	0	0	0	0
Tsga10	0.0230998	0.0252001	0	0.0113274	0.0091256	0.0291747	0.0364155	0.0226882	0.01081	0.0120422	0.0535365	0	0	0	0.0408828	0.0287206	0	0	0	0	0	0	0	0	0	0	0	0	0	0	0	0	0	0	0	0	0	0	0	0
Lipt1	0.00535648	0	0	0.00169748	0	0	0	0	0	0	0	0	0	0	0	0	0	0	0	0	0	0	0	0	0	0	0	0	0	0	0	0	0	0	0	0	0	0	0	0
Mitd1	0.0552274	0.0679294	0.122856	0.0583236	0.104353	0.0361869	0.0652375	0.0416727	0.0112721	0.0444217	0.0933971	0	0.0602303	0	0.0387432	0.0622189	0	0.167298	0	0	0	0	0	0	0	0	0	0	0	0	0	0	0	0	0	0	0	0	0	0
Mrpl30	0.189158	0.227446	0.363091	0.283157	0.190009	0.243865	0.293294	0.244374	0.0938866	0.167319	0.329966	0	0.392598	0	0.223317	0.404229	0.423425	0.263809	0.277494	0.970265	0	0	0	0	0	0	0	0	0	0	0	0	0	0	0	0	0	0	0	0
Gm15457	0	0	0	0	0	0	0	0	0.00909756	0	0	0	0	0	0	0	0	0	0	0	0	0	0	0	0	0	0	0	0	0	0	0	0	0	0	0	0	0	0	0
Txndc9	0.129928	0.169417	0.312038	0.242583	0.120289	0.238254	0.255389	0.166229	0.096245	0.127818	0.217824	0	0.168646	0	0.101485	0.276633	0	0.367235	0.306362	0.517361	0	0	0	0	0	0	0	0	0	0	0	0	0	0	0	0	0	0	0	0
Eif5b	0.370174	0.457709	0.471868	0.435758	0.32272	0.436334	0.569698	0.308539	0.121712	0.385045	0.628579	0	0.381677	0.475626	0.206797	0.582126	0.201524	0.453536	0.258455	0.874838	0	0	0	0	0	0	0	0	0	0	0	0	0	0	0	0	0	0	0	0
Rev1	0.0345193	0.0324235	0.0393149	0.0313112	0.0339374	0.0242351	0.0361128	0.0357766	0.00830293	0.0126401	0.0209587	0	0.0524447	0	0.0206196	0.0367423	0	0	0	0	0	0	0	0	0	0	0	0	0	0	0	0	0	0	0	0	0	0	0	0
Aff3	0.0169005	0.025841	0.0426454	0.0217324	0.00730275	0	0.0490071	0.00217611	0.00551476	0	0.00405415	0	0.0851177	0	0	0.0370964	0	0	0.0178896	0	0	0	0	0	0	0	0	0	0	0	0	0	0	0	0	0	0	0	0	0
Gm16152	0.00386019	0.0104649	0	0.00716469	0	0	0.0105882	0.00357322	0	0	0	0	0.049477	0	0	0	0	0	0	0	0	0	0	0	0	0	0	0	0	0	0	0	0	0	0	0	0	0	0	0
Chst10	0.00179262	0	0	0	0.00638801	0.00363607	0.00122097	0	0	0	0.0086457	0	0.0056149	0	0	0	0	0	0.0196698	0	0	0	0	0	0	0	0	0	0	0	0	0	0	0	0	0	0	0	0	0
Pdcl3	0.171657	0.173917	0.356767	0.215593	0.108565	0.315261	0.238051	0.117249	0.0829769	0.160964	0.278909	0.676342	0.121302	0.608904	0.14471	0.332824	0.076189	0.0711794	0.246066	1.01863	0	0	0	0	0	0	0	0	0	0	0	0	0	0	0	0	0	0	0	0
Npas2	0.00305652	0	0	0	0	0	0	0	0	0.0137293	0	0	0	0	0	0	0	0	0	0	0	0	0	0	0	0	0	0	0	0	0	0	0	0	0	0	0	0	0	0
Rpl31	1.51044	1.5387	1.83466	1.87574	1.88619	2.00997	1.89836	1.63161	0.777349	1.92486	2.05625	1.26171	1.99847	0.604762	1.60703	1.85065	1.4922	2.02039	1.62162	2.86238	0	0	0	0	0	0	0	0	0	0	0	0	1	0	1	0	0	0	0	1
Tbc1d8	0.0163162	0.0178318	0.0848668	0.056005	0.017078	0.0467526	0.0127968	0.0949293	0.0313829	0	0.0650021	0	0.00952245	0	0	0.0773711	0	0	0.907924	0	0	0	0	0	0	0	0	0	0	0	0	0	0	0	0	0	0	0	1	0
Cnot11	0.0476287	0.035356	0.0569522	0.0411735	0.0218028	0.0472705	0.0475857	0.0237366	0.0192363	0.0754731	0.0762503	0	0.025077	0	0.0636681	0.0888902	0	0.0846423	0.0225768	0	0	0	0	0	0	0	0	0	0	0	0	0	0	0	0	0	0	0	0	0
Rnf149	0.222598	0.582353	0.355454	0.403603	0.194794	0.597767	0.721179	1.32099	1.83121	0.0809851	0.571094	0	0.131722	0	0.187716	0.38557	0.211888	0.871784	0.218718	0	0	0	0	0	0	0	0	1	1	0	0	0	0	0	0	0	0	0	0	0
Creg2	0	0.00288691	0	0	0	0.0250251	0.00133218	0	0	0	0	0	0	0	0	0.00993866	0	0	0	0	0	0	0	0	0	0	0	0	0	0	0	0	0	0	0	0	0	0	0	0
1700066B17Rik	0	0	0	0	0	0	0	0	0	0	0.00417915	0	0	0	0	0	0	0	0	0	0	0	0	0	0	0	0	0	0	0	0	0	0	0	0	0	0	0	0	0
Map4k4	0.192175	0.232146	0.187924	0.331378	0.165278	0.126993	0.287374	0.309156	0.184297	0.261069	0.462555	0	0.139559	0.448364	0.18955	0.372287	0.232119	0.388714	1.13237	0	0	0	0	0	0	0	0	0	0	0	0	0	0	0	0	0	0	0	1	0
Il1r2	0.0725232	0.0915626	0	0.14251	0.197611	0.0776096	0.0664325	0.0868611	2.25038	0.0804515	1.24039	0	0.0494004	0	0	0.136416	0.243875	0.0985151	0.262442	0	0	0	0	0	0	0	0	0	1	0	1	0	0	0	0	0	0	0	0	0
Gm16894	0.00666934	0.000754326	0	0.00135993	0	0	0.00356121	0	0	0	0	0	0	0	0	0	0	0	0	0	0	0	0	0	0	0	0	0	0	0	0	0	0	0	0	0	0	0	0	0
Il1r1	0.00198725	0.00377181	0	0.0413609	0.0879434	0.00772894	0.0157626	0.00568073	0.00551476	0.0504638	0.0624024	0	0	0	0.0224382	0.0169534	0.132197	0.0846423	0.022492	0	0	0	0	0	0	0	0	0	0	0	0	0	0	0	0	0	0	0	0	0
Il1rl2	0.0204578	0.0224506	0.045508	0.0458828	0	0.0433795	0.040103	0.00351899	0.00730237	0.016705	0.0527003	0	0	0	0	0.0794179	0	0	0	0	0	0	0	0	0	0	0	0	0	0	0	0	0	0	0	0	0	0	0	0
Il1rl1	0.168911	0.141706	0.187938	0.407565	0.139363	0.0396999	0.394459	0.0162736	0.025463	1.23374	0.0988362	0.953703	0.034581	1.72336	0	0.337399	0	0.169695	0.0398417	0	0	0	0	0	0	0	0	0	0	1	0	0	0	1	0	0	0	0	0	0
Il18r1	0.032471	0.0293231	0.158272	0.0460459	0.484998	0.0214883	0.0211367	0.00328198	0.0424721	0.177367	0.147229	0	0.0242575	0	0.491392	0.106693	0	0.647618	0.153415	0	0	0	0	0	0	0	0	0	0	0	0	0	0	0	0	0	0	0	0	0
Il18rap	0.00931177	0.0231975	0	0.0374406	0.148005	0.00803282	0.0205561	0.0255155	0.13463	0.114716	0.0247688	0	0	0	0.469309	0.100681	0	0.239628	0.0640741	0	0	0	0	0	0	0	0	0	0	0	0	0	0	0	0	0	0	0	0	0
Slc9a4	0.00594677	0.0325396	0	0.0268142	0.00752516	0	0.1071	0	0	0	0	0	0	0	0	0.00935513	0	0	0	0	0	0	0	0	0	0	0	0	0	0	0	0	0	0	0	0	0	0	0	0
Slc9a2	0	0.000726907	0	0	0	0	0	0	0	0	0	0	0	0	0	0	0	0	0	0	0	0	0	0	0	0	0	0	0	0	0	0	0	0	0	0	0	0	0	0
Mfsd9	0	0.000715679	0	0.004606	0.00570571	0.00828518	0.00312842	0	0	0	0	0	0	0	0	0	0	0	0	0	0	0	0	0	0	0	0	0	0	0	0	0	0	0	0	0	0	0	0	0
Mrps9	0.0769955	0.0527001	0.0708847	0.0754143	0.0378036	0.0818393	0.0930608	0.0667945	0.0185254	0.0659019	0.0995111	0	0.01956	0.608904	0.0594442	0.099272	0	0	0.0196698	0	0	0	0	0	0	0	0	0	0	0	0	0	0	0	0	0	0	0	0	0
Tgfbrap1	0.0335998	0.0388248	0	0.0291386	0.0349437	0.0382328	0.037149	0.0364637	0.01262	0.0280982	0.025513	0	0.0115237	0.475626	0.0184976	0.0566145	0.0841879	0	0.0456338	0	0	0	0	0	0	0	0	0	0	0	0	0	0	0	0	0	0	0	0	0
AI597479	0.014282	0.00857098	0	0.0168563	0.0291954	0.00900415	0.00843149	0.00428431	0	0.0165873	0.0275513	0	0.00699518	0	0.058824	0.0297682	0	0	0	0	0	0	0	0	0	0	0	0	0	0	0	0	0	0	0	0	0	0	0	0
Fhl2	0.00211531	0	0	0	0.0418277	0.00227377	0	0	0	0.157037	0	0	0	0	0.0324397	0	0	0	0	0	0	0	0	0	0	0	0	0	0	0	0	0	0	0	0	0	0	0	0	0
Nck2	0.0073891	0.00432457	0	0.0108245	0.02442	0.00471863	0.0215646	0.00917808	0.00586264	0.104989	0.00936512	0	0	0	0	0.0126741	0.185476	0.0711794	0.170026	0	0	0	0	0	0	0	0	0	0	0	0	0	0	0	0	0	0	0	0	0
Gm29155	0	0.00100033	0	0.00142847	0	0	0.00121744	0	0	0	0	0	0	0	0	0	0	0	0	0	0	0	0	0	0	0	0	0	0	0	0	0	0	0	0	0	0	0	0	0
Gm29156	0	0	0	0.00170312	0	0	0	0	0	0	0	0	0	0	0	0	0	0	0	0	0	0	0	0	0	0	0	0	0	0	0	0	0	0	0	0	0	0	0	0
Uxs1	0.0670293	0.0576462	0.0890876	0.139601	0.0592787	0.0532819	0.137533	0.0567978	0.00862105	0	0.0804487	0	0.0116813	0	0.106101	0.158425	0	0.3103	0.0552117	0	0	0	0	0	0	0	0	0	0	0	0	0	0	0	0	0	0	0	0	0
Tpp2	0.140761	0.14621	0.118881	0.152614	0.186595	0.280952	0.154061	0.124301	0.0441059	0.059184	0.115851	0	0.136937	0	0.13997	0.34088	0.12606	0.0853469	0.178426	0	0	0	0	0	0	0	0	0	0	0	0	0	0	0	0	0	0	0	0	0
Mettl21c	0	0	0	0.00334031	0	0	0.00244873	0	0	0	0	0	0	0	0	0	0	0	0	0	0	0	0	0	0	0	0	0	0	0	0	0	0	0	0	0	0	0	0	0
Gm8251	0.00168677	0.00052377	0	0.00552608	0	0	0	0	0	0	0	0	0.013413	0	0	0.0147223	0	0	0	0	0	0	0	0	0	0	0	0	0	0	0	0	0	0	0	0	0	0	0	0
Tex30	0.0743664	0.0677118	0	0.0933712	0.17463	0.0608627	0.0762162	0.101569	0.0562143	0.121134	0.118962	0	0.142406	0	0.10295	0.178451	0.100821	0.0853469	0.185866	0	0	0	0	0	0	0	0	0	0	0	0	0	0	0	0	0	0	0	0	0
Kdelc1	0.0139532	0.0167419	0	0.0186489	0	0.0199613	0.0216061	0.00490654	0.00710867	0	0.0171318	0	0.0116911	0	0	0.0365466	0	0	0	0	0	0	0	0	0	0	0	0	0	0	0	0	0	0	0	0	0	0	0	0
Bivm	0.00840908	0.0143941	0	0.0109425	0	0.0126481	0.0153415	0.00911427	0	0.0276496	0.030784	0	0	0	0	0.019084	0	0	0.0282597	0	0	0	0	0	0	0	0	0	0	0	0	0	0	0	0	0	0	0	0	0
Ercc5	0.0190642	0.0259669	0	0.022352	0.0553223	0.0402022	0.0270151	0.0131704	0.0126886	0.0147312	0.0736854	0	0.00667341	0	0.0158519	0.0507257	0	0	0	0.421934	0	0	0	0	0	0	0	0	0	0	0	0	0	0	0	0	0	0	0	0
Mettl21e	0	0	0	0.00166202	0	0	0.00104184	0	0	0	0	0	0	0	0	0	0	0	0	0	0	0	0	0	0	0	0	0	0	0	0	0	0	0	0	0	0	0	0	0
Gulp1	0.0024333	0	0	0	0	0	0	0	0	0	0	0	0	0	0	0	0.11512	0	0	0	0	0	0	0	0	0	0	0	0	0	0	0	0	0	0	0	0	0	0	0
Col3a1	0.00428352	0	0	0	0	0	0	0	0	0	0	0	0	0	0	0	0	0	0.040014	1.42717	0	0	0	0	0	0	0	0	0	0	0	0	0	0	0	0	0	0	0	0
Col5a2	0.0025523	0.00299303	0	0	0	0	0	0	0	0	0	0	0	0	0	0	0	0	0	0	0	0	0	0	0	0	0	0	0	0	0	0	0	0	0	0	0	0	0	0
Wdr75	0.00919128	0.017752	0.0393149	0.0226004	0.0228706	0.0356599	0.0331654	0.00824377	0	0.0242358	0.0490159	0	0.0249069	0	0.0139618	0.068015	0	0	0.0228675	0.421934	0	0	0	0	0	0	0	0	0	0	0	0	0	0	0	0	0	0	0	0
Slc40a1	0.0398872	0.00535976	0	0	0.00617152	0.0239069	0.00634752	0.00278415	0.148186	0	0	0	0.0176809	0	0	0.0079907	0	0	0	0	0	0	0	0	0	0	0	0	0	0	0	0	0	0	0	0	0	0	0	0
Dnah7c	0	0	0	0	0	0	0.00146568	0	0	0	0	0	0	0	0	0.016089	0	0	0	0	0	0	0	0	0	0	0	0	0	0	0	0	0	0	0	0	0	0	0	0
Slc39a10	0.0697344	0.0463713	0	0.113884	0.0280742	0.0577569	0.0751697	0.0199718	0.0103414	0	0.0573157	0	0.00667341	0	0.0422359	0.0905388	0.12606	0.0806513	0.0342491	0	0	0	0	0	0	0	0	0	0	0	0	0	0	0	0	0	0	0	0	0
Gm28151	0	0	0	0.00227843	0.0174174	0	0.00263935	0.00406988	0	0	0.00512899	0	0	0	0	0	0	0	0	0	0	0	0	0	0	0	0	0	0	0	0	0	0	0	0	0	0	0	0	0
4933411E06Rik	0	0.00325228	0.0551294	0.00109149	0.016362	0	0.00311536	0.00236047	0	0	0	0	0.0201683	0	0.014317	0.00963478	0	0	0	0	0	0	0	0	0	0	0	0	0	0	0	0	0	0	0	0	0	0	0	0
1700072G22Rik	0	0.00202751	0	0	0	0	0.00334551	0	0	0.0117622	0	0	0	0	0	0	0	0	0	0	0	0	0	0	0	0	0	0	0	0	0	0	0	0	0	0	0	0	0	0
Nabp1	0.158747	0.19646	0.190268	0.277877	0.390429	0.12466	0.279695	0.322972	0.415153	0.738804	0.201895	0	0.135873	0.576074	0.51965	0.250123	0.121477	0.959057	0.559867	0	0	0	0	0	0	0	0	0	0	1	0	0	0	0	0	0	0	0	0	0
Gm17767	0	0.000771409	0	0	0	0	0.00449135	0.0028461	0	0	0	0	0	0	0	0.00840723	0	0	0	0	0	0	0	0	0	0	0	0	0	0	0	0	0	0	0	0	0	0	0	0
Myo1b	0.00278079	0.000582494	0	0.00543438	0	0.0290865	0.00341838	0	0	0	0.0448624	0	0	0	0	0	0.209057	0.0846423	0	0	0	0	0	0	0	0	0	0	0	0	0	0	0	0	0	0	0	0	0	0
Stat4	0.00193078	0.00724149	0	0.0353283	0.0816759	0	0.00393624	0.00792144	0.0660938	0.143344	0.0429892	0	0.107482	0	0.254059	0	0	0.118247	0.222722	0	0	0	0	0	0	0	0	0	0	0	0	0	0	0	0	0	0	0	0	0
Stat1	0.0801488	0.125967	0.0315698	0.112963	0.457039	0.144882	0.106978	0.219546	0.147227	0.102141	0.232007	0.676342	0.119523	0	0.103943	0.165317	0.245864	0.267044	0.658966	0	0	0	0	0	0	0	0	0	0	0	0	0	0	0	0	0	0	0	0	0
Gls	0.492742	0.471675	0.344696	0.447209	0.474263	0.391465	0.634994	0.3726	0.311474	0.545339	0.466704	0.676342	0.321781	0.608904	0.210778	0.537047	0.502966	0.690374	0.448629	0	0	0	0	0	0	0	0	0	0	0	0	0	0	0	0	0	0	0	0	0
Nab1	0.161655	0.185857	0.318315	0.212243	0.246877	0.176249	0.155903	0.384161	0.402969	0.209764	0.259155	0	0.106225	0.608904	0.240697	0.360165	0.499488	0.204028	0.358239	0.421934	0	0	0	0	0	0	0	0	0	0	0	0	0	0	0	0	0	0	0	0
Mfsd6	0.186749	0.0993169	0.0985591	0.0712816	0.111973	0.00774525	0.0592153	0.107179	0.138771	0.0740954	0.236246	0.676342	0.0249899	0.554705	0.0199006	0.0815522	0.233266	0.222502	0.0382502	0	0	0	0	0	0	0	0	0	0	0	0	0	0	0	0	0	0	0	0	0
Inpp1	0.0164428	0.0174056	0.038064	0.0128076	0.0884347	0.0183912	0.0129554	0.0633385	0.101714	0.0672898	0.0232406	0	0.0141304	0	0.0605067	0.0123046	0.20188	0	0	0	0	0	0	0	0	0	0	0	0	0	0	0	0	0	0	0	0	0	0	0
Hibch	0.0109434	0.00508967	0.0916483	0.0093963	0.0379496	0.0215862	0.00492691	0.0115927	0	0.0122921	0.0225954	0	0.0103858	0	0	0.00935513	0	0	0	0	0	0	0	0	0	0	0	0	0	0	0	0	0	0	0	0	0	0	0	0
1700019D03Rik	0.00292098	0	0.0347788	0	0	0.00360518	0	0	0	0	0.0091964	0	0.020402	0	0	0	0	0	0	0	0	0	0	0	0	0	0	0	0	0	0	0	0	0	0	0	0	0	0	0
1700019A02Rik	0	0.00106655	0	0	0	0	0	0	0	0	0	0	0	0	0	0	0	0	0	0	0	0	0	0	0	0	0	0	0	0	0	0	0	0	0	0	0	0	0	0
Pms1	0.00649381	0.00579993	0	0.00815094	0.0137158	0.018932	0.0027505	0.00226006	0	0.0138626	0.00674177	0	0	0	0.0217705	0.0298309	0	0	0	0	0	0	0	0	0	0	0	0	0	0	0	0	0	0	0	0	0	0	0	0
Ormdl1	0.0432265	0.0415895	0.135151	0.0274423	0.0431469	0.035194	0.0512989	0.0305503	0.0231148	0.0280778	0.0489146	0	0.0407821	0	0.0592324	0.0593328	0	0	0.0935344	0	0	0	0	0	0	0	0	0	0	0	0	0	0	0	0	0	0	0	0	0
Osgepl1	0.00538385	0.00291221	0	0.00384139	0	0.0180108	0.00597373	0	0	0	0	0	0.0112428	0	0	0	0	0	0	0	0	0	0	0	0	0	0	0	0	0	0	0	0	0	0	0	0	0	0	0
Gm28551	0	0.000825493	0	0.000935329	0	0	0	0	0	0	0	0	0	0	0	0	0	0	0	0	0	0	0	0	0	0	0	0	0	0	0	0	0	0	0	0	0	0	0	0
Asnsd1	0.0420793	0.0536751	0.15549	0.0998055	0.0323552	0.085799	0.0863827	0.0651193	0.0349953	0.062109	0.115114	0	0.0780562	0	0.0587873	0.153211	0	0.0711794	0.0641616	0	0	0	0	0	0	0	0	0	0	0	0	0	0	0	0	0	0	0	0	0
Dnah7a	0	0.00129187	0	0	0	0	0	0	0	0	0	0	0	0	0	0	0	0	0	0	0	0	0	0	0	0	0	0	0	0	0	0	0	0	0	0	0	0	0	0
Stk17b	0.722577	0.482278	0.515588	0.737332	1.0679	0.487889	0.402665	1.08865	1.27277	1.51652	0.873868	0.676342	1.23285	0.554705	0.816591	0.685615	0.189569	0.86471	0.492219	0	0	0	0	0	0	0	0	0	1	0	0	0	0	0	1	0	0	0	0	0
Hecw2	0.00628815	0.00128529	0	0	0.00582617	0	0.00109768	0.00243836	0	0	0	0	0	0	0	0.0094137	0.209315	0	0.0213304	0.517361	0	0	0	0	0	0	0	0	0	0	0	0	0	0	0	0	0	0	0	0
Gtf3c3	0.020015	0.0259677	0.0581156	0.0277795	0.0506969	0.0649042	0.0434255	0.00583413	0.0100316	0.0410687	0.0570381	0	0.00870733	0	0.0313504	0.0587425	0.10248	0	0.0503362	0	0	0	0	0	0	0	0	0	0	0	0	0	0	0	0	0	0	0	0	0
Pgap1	0.02663	0.0314576	0	0.0244481	0.0701702	0.0590477	0.00576154	0.0646022	0.0263122	0.0244817	0.0310077	0	0.30223	0	0.0158519	0.0272052	0.258258	0	0.0576561	0	0	0	0	0	0	0	0	0	0	0	0	0	0	0	0	0	0	0	0	0
Ankrd44	0.278954	0.297201	0.31821	0.489479	0.464511	0.376235	0.34492	0.436305	0.317267	0.455611	0.533339	1.79613	0.44391	0.58704	0.401209	0.477927	0.290637	0.765563	0.369442	0	0	0	0	0	0	0	0	0	0	0	0	0	0	0	0	0	0	0	0	0
4930444A19Rik	0	0	0	0	0	0.0036022	0	0	0	0	0	0	0	0	0	0	0	0	0	0	0	0	0	0	0	0	0	0	0	0	0	0	0	0	0	0	0	0	0	0
Sf3b1	0.494843	0.5138	0.733193	0.602787	0.484825	0.740586	0.619077	0.547237	0.582189	0.57951	0.676893	1.79613	0.526148	0	0.441793	0.768274	0.430341	0.506368	0.752089	0	0	0	0	0	0	0	0	0	0	0	0	0	0	0	0	0	0	0	0	0
Coq10b	0.199409	0.306392	0.180387	0.441565	0.27097	0.329403	0.395463	0.473072	0.977193	0.545592	0.43882	0.676342	0.174918	0	0.235313	0.499815	0.0893139	0.336648	0.430537	0	0	0	0	0	0	0	0	0	1	1	0	0	0	0	0	0	0	0	0	0
Hspd1	0.235181	0.208786	0.210571	0.225468	0.195956	0.327044	0.320672	0.092763	0.0750231	0.22932	0.292336	0	0.125296	0	0.203668	0.306513	0.320305	0.743168	0.179417	0.452904	0	0	0	0	0	0	0	0	0	0	0	0	0	0	0	0	0	0	0	0
Hspe1	0.417092	0.551277	0.751994	0.690385	0.471072	0.923468	0.813098	0.428354	0.204357	0.506551	0.812711	0	0.707695	1.06267	0.609306	0.557658	0.298756	0.827374	0.66122	0.421934	0	0	0	0	0	0	0	0	0	0	0	0	0	0	0	0	0	0	0	0
Mob4	0.190888	0.236218	0.15566	0.161845	0.328912	0.148176	0.222048	0.297055	0.287557	0.16136	0.277409	0	0.280424	0	0.333927	0.277297	0	0.601272	0.344024	0.663692	0	0	0	0	0	0	0	0	0	0	0	0	0	0	0	0	0	0	0	0
Rftn2	0.00275938	0.00242586	0	0.00164499	0	0	0.00185477	0	0	0	0.00416505	0	0	0	0	0	0	0	0	0	0	0	0	0	0	0	0	0	0	0	0	0	0	0	0	0	0	0	0	0
Mars2	0.00664075	0.00832152	0	0.00422569	0.00747132	0.00282184	0.00888986	0	0.0103156	0.012124	0.0136045	0	0.0352754	0	0.0230194	0.0266491	0	0.0943876	0	0	0	0	0	0	0	0	0	0	0	0	0	0	0	0	0	0	0	0	0	0
Plcl1	0.00929556	0.0167677	0	0.0179345	0	0.0127421	0.0124601	0.0117771	0	0.0152476	0.00814193	0	0	0	0	0.0117164	0	0	0.0225768	0	0	0	0	0	0	0	0	0	0	0	0	0	0	0	0	0	0	0	0	0
Satb2	0.00182908	0.00179166	0	0.00198105	0	0.0120545	0.00231894	0.00434472	0	0	0	0	0.00883171	0	0	0	0	0	0	0	0	0	0	0	0	0	0	0	0	0	0	0	0	0	0	0	0	0	0	0
4930558J18Rik	0	0	0	0	0	0	0	0	0	0	0.00754178	0	0.0135192	0	0	0.0154642	0	0	0	0	0	0	0	0	0	0	0	0	0	0	0	0	0	0	0	0	0	0	0	0
1700066M21Rik	0.00384392	0.00544585	0.0341607	0.00119443	0.0212926	0	0.0096045	0.0108632	0	0.0216153	0.00468299	0	0	0	0	0	0	0	0.0501553	0	0	0	0	0	0	0	0	0	0	0	0	0	0	0	0	0	0	0	0	0
Tyw5	0.0112945	0.0111975	0	0.00954333	0	0.0288153	0.00245424	0.00966275	0	0.016705	0.017445	0	0.0140337	0	0	0.0319412	0	0	0	0	0	0	0	0	0	0	0	0	0	0	0	0	0	0	0	0	0	0	0	0
Spats2l	0	0	0	0	0	0.00142095	0	0	0	0	0	0	0	0	0	0	0	0	0	0	0	0	0	0	0	0	0	0	0	0	0	0	0	0	0	0	0	0	0	0
Kctd18	0.0367187	0.0203853	0	0.0197649	0.0572803	0.0247739	0.0222614	0.0165699	0.0244793	0.0278022	0.0347065	0	0.0250013	0	0.0194863	0.0367553	0	0.0711794	0.0698341	0	0	0	0	0	0	0	0	0	0	0	0	0	0	0	0	0	0	0	0	0
Aox1	0	0	0	0	0	0	0.00152457	0	0	0	0	0	0	0	0	0	0.124386	0	0	0	0	0	0	0	0	0	0	0	0	0	0	0	0	0	0	0	0	0	0	0
Aox3	0	0	0	0	0	0.00142095	0	0	0	0	0	0	0	0	0	0	0	0	0	0	0	0	0	0	0	0	0	0	0	0	0	0	0	0	0	0	0	0	0	0
Aox2	0.00195537	0.000981352	0	0	0	0	0	0	0	0	0.00707462	0	0	0	0	0	0	0	0	0	0	0	0	0	0	0	0	0	0	0	0	0	0	0	0	0	0	0	0	0
Bzw1	0.403581	0.518525	0.681186	0.518606	0.442839	0.445399	0.654801	0.425929	0.268951	0.334563	0.46007	0.953703	0.416384	0	0.225933	0.763075	0.247232	1.11459	0.331911	0.421934	0	0	0	0	0	0	0	0	0	0	0	0	0	0	0	0	0	0	0	0
Clk1	0.736517	0.723969	0.732896	0.724929	0.880053	0.561155	0.770863	0.8359	0.8825	0.849195	0.830407	0.676342	0.780306	2.24765	0.97816	1.0008	0.742055	1.25253	0.618781	0.517361	0	0	0	0	0	0	0	0	1	0	0	0	1	0	0	0	0	0	0	0
Ppil3	0.0645275	0.0499665	0.175588	0.0774377	0.0316743	0.0832857	0.085197	0.0362072	0.0174143	0.0293451	0.121973	0	0.0443425	0.475626	0.0195406	0.0835421	0.0782229	0.221188	0.0375864	0.421934	0	0	0	0	0	0	0	0	0	0	0	0	0	0	0	0	0	0	0	0
Nif3l1	0.00703592	0.0149912	0.140708	0.00818888	0.0187905	0.023429	0.0127259	0.00264702	0	0.0114769	0.0352232	0	0	0	0	0.0491193	0	0.0943876	0	0	0	0	0	0	0	0	0	0	0	0	0	0	0	0	0	0	0	0	0	0
Orc2	0.0147422	0.014511	0	0.0198438	0.0534284	0.0187161	0.0192108	0.013429	0	0.0323672	0.0420349	0	0.0199812	0	0.0214747	0.0587439	0	0	0.0403454	0	0	0	0	0	0	0	0	0	0	0	0	0	0	0	0	0	0	0	0	0
Gm15834	0.00262647	0.000623205	0	0	0	0.00336066	0.00381067	0	0	0	0	0	0.0122136	0	0	0	0	0	0	0	0	0	0	0	0	0	0	0	0	0	0	0	0	0	0	0	0	0	0	0
Fam126b	0.0471433	0.0399752	0.099271	0.0346679	0.0465699	0.0229521	0.0462599	0.0285922	0	0.0118423	0.0584413	0	0.033701	0	0	0.063102	0	0	0.0524043	0	0	0	0	0	0	0	0	0	0	0	0	0	0	0	0	0	0	0	0	0
Ndufb3	0.367226	0.445387	0.387483	0.543556	0.342249	0.429863	0.531306	0.417901	0.251609	0.531262	0.56345	1.79613	0.310375	0.92399	0.26492	0.729743	0.104077	0.412594	0.506573	1.26977	0	0	0	0	0	0	0	0	0	0	0	0	0	0	0	0	0	0	0	0
Als2cr12	0	0.000685174	0	0.000785152	0	0	0.00112773	0	0	0	0	0	0	0	0	0	0	0	0	0	0	0	0	0	0	0	0	0	0	0	0	0	0	0	0	0	0	0	0	0
Cflar	0.433139	0.522538	0.40888	0.313369	0.243568	0.430535	0.42934	0.529806	0.346539	0.10191	0.358623	0	0.108447	0	0.267168	0.336659	0.325165	0.283552	0.806333	0	0	0	0	0	0	0	0	0	0	0	0	0	0	0	0	0	0	0	1	0
Casp8	0.246025	0.264694	0.343782	0.216496	0.164012	0.250864	0.329408	0.175485	0.0502321	0.125941	0.271548	0	0.0796157	0	0.0768547	0.356461	0	0.335786	0.143555	0	0	0	0	0	0	0	0	0	0	0	0	0	0	0	0	0	0	0	0	0
Trak2	0.0557449	0.0584844	0.0375365	0.0739619	0.0407017	0.0235567	0.0598673	0.0342845	0.0162814	0.0539337	0.0275186	0	0.0666746	0	0.0681999	0.0544614	0	0	0.10621	0	0	0	0	0	0	0	0	0	0	0	0	0	0	0	0	0	0	0	0	0
Stradb	0.0274214	0.0248066	0.0558331	0.0324703	0.0146111	0.0273719	0.0329134	0.00780694	0.0284958	0.0133642	0	0	0.012373	0	0.0365561	0.00840723	0.119636	0	0	0	0	0	0	0	0	0	0	0	0	0	0	0	0	0	0	0	0	0	0	0
Tmem237	0.0218056	0.0297103	0.164307	0.0247274	0.0208029	0.0140714	0.0431362	0.00491431	0	0.0357107	0.0211189	0.676342	0	0	0.0412106	0.108187	0	0.0806513	0	0	0	0	0	0	0	0	0	0	0	0	0	0	0	0	0	0	0	0	0	0
G730003C15Rik	0.00187259	0	0	0	0	0	0	0	0.00836382	0	0.00997098	0	0	0	0	0	0	0	0	0	0	0	0	0	0	0	0	0	0	0	0	0	0	0	0	0	0	0	0	0
Mpp4	0	0	0	0	0	0	0	0	0	0	0	0	0	0	0	0	0	0	0.0331053	0	0	0	0	0	0	0	0	0	0	0	0	0	0	0	0	0	0	0	0	0
Als2	0.0129878	0.0091245	0	0.0101671	0	0.00501104	0.0131212	0.00642714	0	0	0.00417694	0	0.0143936	0	0	0	0	0	0	0	0	0	0	0	0	0	0	0	0	0	0	0	0	0	0	0	0	0	0	0
Cdk15	0.0020476	0.000919808	0	0	0	0	0.00222994	0	0	0	0	0	0	0	0	0	0	0	0	0	0	0	0	0	0	0	0	0	0	0	0	0	0	0	0	0	0	0	0	0
Fzd7	0.0213846	0.0324327	0.0728428	0.0586592	0	0.0906559	0.0558076	0.0153456	0.00437659	0	0.040742	0	0	0	0	0.0242324	0	0	0	0	0	0	0	0	0	0	0	0	0	0	0	0	0	0	0	0	0	0	0	0
Sumo1	0.442831	0.491391	0.847618	0.725537	0.674254	0.628775	0.629275	0.675159	0.479234	0.524781	0.811832	0.953703	0.499236	0	0.565105	0.737782	0.682505	0.623306	0.840673	0.874838	0	0	0	0	1	0	0	0	0	0	0	0	0	0	0	0	0	0	0	0
Nop58	0.256742	0.230084	0.408363	0.363326	0.100021	0.180744	0.341633	0.081454	0.0491167	0.159805	0.233318	0	0.124505	0.475626	0.171309	0.472846	0	0.473809	0	0.954175	0	0	1	0	0	0	0	0	0	0	0	0	0	0	0	0	0	0	0	0
Bmpr2	0.111614	0.0973471	0.038064	0.112742	0.0189395	0.140377	0.0958743	0.134508	0.0923923	0.0257141	0.15398	0	0.00872044	0.554705	0.014317	0.0920553	0.197666	0	0.121578	0	0	0	0	0	0	0	0	0	0	0	0	0	0	1	0	0	0	0	0	0
Fam117b	0.210933	0.152598	0.243734	0.200524	0.11554	0.0872524	0.235052	0.179014	0.0745007	0.0511497	0.204687	0	0.208062	0	0.112034	0.151377	0	0.0806513	0.205392	0	0	0	0	0	0	0	0	0	0	0	0	0	0	0	0	0	0	0	0	0
Ica1l	0.0104383	0.0130175	0.0519717	0.0272891	0.0133608	0	0.0411226	0.00298508	0.00863795	0	0	0	0	0	0	0.0221562	0	0	0	0	0	0	0	0	0	0	0	0	0	0	0	0	0	0	0	0	0	0	0	0
Wdr12	0.0345994	0.0450783	0.0393149	0.0446968	0.0145698	0.0391657	0.0551703	0.0168552	0.013027	0.0145965	0.131408	0	0.0406263	0	0.0158519	0.076159	0	0	0.0255242	0.501272	0	0	0	0	0	0	0	0	0	0	0	0	0	0	0	0	0	0	0	0
Carf	0.0116547	0.0225409	0.0386483	0.0217286	0.0262801	0.00795482	0.0143924	0.00522371	0	0	0.0227219	0	0	0	0	0.0190504	0	0	0	0	0	0	0	0	0	0	0	0	0	0	0	0	0	0	0	0	0	0	0	0
Nbeal1	0.155386	0.138151	0.205276	0.124518	0.106711	0.175301	0.152394	0.0955444	0.0929766	0.0564208	0.149803	0	0.0959889	0	0.0819538	0.135881	0.398917	0.462327	0.0953489	0	0	0	0	0	0	0	0	0	0	0	0	0	0	0	0	0	0	0	0	0
Cyp20a1	0.102132	0.0876113	0.301866	0.0663402	0.0153294	0.0269885	0.108652	0.0471106	0.0253119	0	0.102748	0	0.0233671	0	0.0198433	0.110626	0.0829962	0.106456	0	0	0	0	0	0	0	0	0	0	0	0	0	0	0	0	0	0	0	0	0	0
Abi2	0.0654389	0.0475148	0.0558331	0.0450875	0.0467085	0.0258385	0.0495961	0.00729678	0	0.033342	0.0328235	0	0.0153846	0	0	0.0362748	0.119636	0.0877976	0.0193622	0	0	0	0	0	0	0	0	0	0	0	0	0	0	0	0	0	0	0	0	0
Raph1	0.48687	0.525713	0.449346	0.287987	0.183498	0.0709712	0.504079	0.113215	0.112538	0.492339	0.236051	0.676342	0.0426819	0	0.129753	0.58027	0.369056	0.642211	0.0730102	0.501272	0	0	0	0	0	0	0	0	0	0	0	0	0	0	0	0	0	0	0	0
Cd28	0.0141862	0.00650059	0.0337527	0	0.66431	0	0.00130435	0	0.00682598	0.191175	0.00789584	0	0	0	0.188053	0.0212378	0	0.441392	0.0255761	0	0	0	0	0	1	0	0	0	0	0	0	0	0	0	0	0	0	1	0	0
Ctla4	0.00240698	0.00388597	0	0.0107504	0.464487	0.00267569	0.0010245	0.00232717	0.0138709	0	0	0	0.043229	0	0.0158475	0	0.0795869	0.191803	0	0	0	0	0	0	0	0	0	0	0	0	0	0	0	0	0	0	0	0	0	0
Icos	0.00992744	0.0129363	0	0.00670106	1.13044	0.00427877	0.0160266	0.0119753	0.0223905	0.44784	0.00789584	0	0	0	0.135447	0.0376658	0.10248	0.647643	0.034378	0	0	0	0	0	1	0	0	0	0	0	0	0	0	0	0	0	0	1	0	0
Pard3b	0.00190337	0.00476269	0	0.00158898	0	0	0.00641508	0	0.00437659	0.014436	0	0	0	0	0	0.00963478	0.0656622	0.0877976	0	0	0	0	0	0	0	0	0	0	0	0	0	0	0	0	0	0	0	0	0	0
Nrp2	0.189842	0.238717	0.245234	0.251124	0.00976355	0.0455308	0.597555	0.0172935	0.0590181	0.0467104	0.160289	0	0.0388862	0	0	0.134472	0.215796	0.321221	0.518106	0	0	0	0	0	0	0	0	0	0	0	0	0	0	0	0	0	0	0	0	0
Ino80d	0.16965	0.14213	0.144532	0.113667	0.139852	0.141148	0.137578	0.117781	0.116828	0.229874	0.197626	0	0.159293	0	0.111106	0.188196	0	0.319	0.416633	0	0	0	0	0	0	0	0	0	0	0	0	0	0	0	0	0	0	0	0	0
Ino80dos	0	0.00597984	0	0.00190376	0	0.00254252	0.00135645	0	0.0263474	0.0123976	0	0	0	0	0	0	0	0	0	0	0	0	0	0	0	0	0	0	0	0	0	0	0	0	0	0	0	0	0	0
Gm20342	0.0106644	0.016276	0	0.0168385	0.0638224	0.0144176	0.0164445	0.0029527	0.0168584	0.036346	0.0399994	0.676342	0	0	0.0178763	0	0	0.138415	0.0368567	0	0	0	0	0	0	0	0	0	0	0	0	0	0	0	0	0	0	0	0	0
Ndufs1	0.0453974	0.0669074	0.252193	0.0711797	0.0496026	0.0892397	0.0717692	0.0861601	0.0207238	0.0774479	0.112056	0	0.0374457	0	0.0379259	0.115072	0	0.0729101	0.0276312	0.874838	0	0	0	0	0	0	0	0	0	0	0	0	0	0	0	0	0	0	0	0
Eef1b2	0.56013	0.716635	1.14435	1.02595	0.762956	0.867113	0.915822	0.730726	0.31116	1.03563	1.10116	0	0.979633	0	0.930964	0.887857	0.456246	1.0429	0.802706	1.94292	0	0	0	0	0	0	0	0	0	1	0	0	1	0	1	0	0	0	0	1
Adam23	0	0.00187555	0	0.0251955	0	0	0.00408163	0	0	0	0.029699	0	0	0	0	0.031222	0	0	0.329839	0	0	0	0	0	0	0	0	0	0	0	0	0	0	0	0	0	0	0	1	0
Fastkd2	0.0176572	0.0170696	0.128725	0.0161592	0.00638801	0.0178533	0.0212922	0.0151784	0	0.0152339	0.0254661	0	0.0183654	0	0.0233896	0.010397	0	0	0.0259634	0	0	0	0	0	0	0	0	0	0	0	0	0	0	0	0	0	0	0	0	0
Klf7	0.187375	0.141977	0.0933696	0.132007	0.0695136	0.0928557	0.199689	0.0730611	0.208808	0.0755489	0.300713	0	0.0397363	0	0.0961767	0.107549	0.177057	0.379774	0.130873	0.517361	0	0	0	0	0	0	0	0	0	0	0	0	0	0	0	0	0	0	0	0
Gm26649	0.00262647	0	0	0	0.00570571	0	0	0	0	0	0	0	0	0	0	0	0	0	0	0	0	0	0	0	0	0	0	0	0	0	0	0	0	0	0	0	0	0	0	0
Creb1	0.185836	0.189767	0.320938	0.18941	0.299026	0.213669	0.23736	0.148382	0.107666	0.237246	0.198488	0	0.131097	0	0.164692	0.301064	0.0943184	0.117567	0.222752	0	0	0	0	0	0	0	0	0	0	0	0	0	0	0	0	0	0	0	0	0
Mettl21a	0.0240864	0.0143428	0.0511141	0.018515	0	0.0179431	0.0270001	0.00957115	0.00494746	0.0112826	0.0182782	0	0	0	0.0387767	0.0464647	0.12606	0.118247	0.0255242	0	0	0	0	0	0	0	0	0	0	0	0	0	0	0	0	0	0	0	0	0
Ccnyl1	0.0150591	0.0217003	0	0.0283914	0.0336511	0.020309	0.0247181	0.00755744	0.0229579	0.0138939	0.0357788	0	0.00888413	0	0	0.014439	0	0.0877976	0	0	0	0	0	0	0	0	0	0	0	0	0	0	0	0	0	0	0	0	0	0
Fzd5	0.0270662	0.02157	0	0.0245682	0.0228303	0.023791	0.0266962	0.0357522	0.0161716	0.0491856	0.018338	1.11978	0.0474232	0.554705	0.0571966	0.0212449	0.0795869	0.0846423	0.0178896	0	0	0	0	0	0	0	0	0	0	0	0	0	0	0	0	0	0	0	0	0
Plekhm3	0.0960695	0.123988	0.0880774	0.113269	0.0314804	0.0958903	0.164068	0.0949471	0.0641199	0	0.124241	0	0.102329	0	0	0.11221	0	0.323824	0.0566058	0	0	0	0	0	0	0	0	0	0	0	0	0	0	0	0	0	0	0	0	0
Cryga	0	0	0	0.00143668	0	0	0	0	0	0	0	0	0	0	0	0	0	0	0	0	0	0	0	0	0	0	0	0	0	0	0	0	0	0	0	0	0	0	0	0
D630023F18Rik	0	0.00375353	0	0	0	0	0.00293557	0	0.00514233	0	0	0	0	0	0	0	0	0	0	0	0	0	0	0	0	0	0	0	0	0	0	0	0	0	0	0	0	0	0	0
Idh1	0.252833	0.228189	0.0671917	0.122752	0.0229114	0.0969449	0.293791	0.209191	0.0387653	0.044941	0.103918	0	0.0281861	0	0	0.176305	0.148658	0.0985151	0.305235	0	0	0	0	0	0	0	0	0	0	0	0	0	0	0	0	0	0	0	0	0
Pikfyve	0.0824383	0.0775429	0.197146	0.050044	0.0372866	0.0448134	0.109065	0.0660063	0.0507794	0	0.0765931	0	0.0960564	0	0.0166589	0.0656708	0.193343	0.0711794	0.113558	0	0	0	0	0	0	0	0	0	0	0	0	0	0	0	0	0	0	0	0	0
Map2	0	0.000900271	0	0	0.0193854	0	0	0	0	0	0.00598597	0	0.0115563	0	0	0	0	0	0	0	0	0	0	0	0	0	0	0	0	0	0	0	0	0	0	0	0	0	0	0
Rpe	0.0565993	0.0549937	0.0467451	0.0620649	0.0770468	0.0601001	0.0810831	0.0910311	0.0435843	0.0246994	0.137813	0	0.048017	0	0.0985049	0.0413305	0	0	0.106642	0.421934	0	0	0	0	0	0	0	0	0	0	0	0	0	0	0	0	0	0	0	0
Kansl1l	0.156123	0.0704226	0.0934348	0.0216504	0.0533052	0.117521	0.0381795	0.0574302	0.136123	0.0231253	0.0602008	0.676342	0.0578673	0	0.0823338	0.111661	0.0860648	0.347479	0.0978679	0	0	0	0	0	0	0	0	0	0	0	0	0	0	0	0	0	0	0	0	0
Acadl	0.108841	0.109695	0.191893	0.142482	0.0677725	0.104453	0.168557	0.076975	0.0373021	0.283703	0.163677	1.79613	0.0664942	0	0.200433	0.421405	0	0.183862	0.144653	0	0	0	0	0	0	0	0	0	0	0	0	0	0	0	0	0	0	0	0	0
Myl1	0.0195847	0.00515222	0	0.000889599	0.0101805	0.00582259	0	0	0.0118565	0	0	0	0	0	0.0237089	0.0147831	0	0	0	0	0	0	0	0	0	0	0	0	0	0	0	0	0	0	0	0	0	0	0	0
Lancl1	0.0310848	0.0191821	0.0906199	0.0465178	0.0298967	0.0290497	0.0372716	0.00942308	0.0156596	0.0246146	0.0194921	0	0.0542232	0	0.0230841	0.132892	0.0656622	0	0.0425876	0	0	0	0	0	0	0	0	0	0	0	0	0	0	0	0	0	0	0	0	0
Ikzf2	0.0152733	0.0153727	0.0644666	0.0176651	0.861988	0.00834478	0.00409914	0.00598195	0.00678566	0.263007	0.0242754	0	0	0	0.356353	0	0	0.265813	0.0337562	0	0	0	0	0	1	0	0	0	0	0	0	0	0	0	0	0	0	0	0	0
Bard1	0.00249493	0.00147588	0.045508	0.008478	0.00502593	0	0.00409144	0.00342647	0	0	0	0.676342	0	0	0	0.0862616	0	0	0	0	0	0	0	0	0	0	0	0	0	0	0	0	0	0	0	0	0	0	0	0
Atic	0.0498345	0.0600189	0.0348044	0.0876249	0.0321857	0.0833131	0.11369	0.0410815	0.0280844	0.0875944	0.0879442	0	0.0587532	0	0.0170075	0.115148	0.10248	0.156526	0.016754	0.452904	0	0	0	0	0	0	0	0	0	0	0	0	0	0	0	0	0	0	0	0
[truncated: 15,831 more rows]

## Sheet: Experiment_3_LPS
	C0	C1	C2	C3	C4	C5	C6	C7	C8	C9	C10	C11	C12	C13	C14	C15	C16	C17	C18	C19	Markers_C0	Markers_C1	Markers_C2	Markers_C3	Markers_C4	Markers_C5	Markers_C6	Markers_C7	Markers_C8	Markers_C9	Markers_C10	Markers_C11	Markers_C12	Markers_C13	Markers_C14	Markers_C15	Markers_C16	Markers_C17	Markers_C18	Markers_C19
[truncated: 20,381 more rows]

[truncated: 1 more sheets: Experiment_4_S006]
