# Supplementary material for: Tongue immune compartment analysis reveals spatial macrophage heterogeneity
Source: eLife. 2022 Jun 24;11:e77490. doi: 10.7554/eLife.77490 (PMC9232218; doi:10.7554/eLife.77490)
Supplement: Figure 6—source data 1. — This html file shows the 3D representation of the postnatal day 3 UMAP represented in Figure 6. [file elife-77490-fig6-data1.zip]

Archive with 29 entries (16 files):
- Suppl_Data_8/
- Suppl_Data_8/Embryo_3D.html
- __MACOSX/
- __MACOSX/Suppl_Data_8/
- __MACOSX/Suppl_Data_8/._Embryo_3D.html
- Suppl_Data_8/lib/
- Suppl_Data_8/lib/crosstalk-1.1.1/
- Suppl_Data_8/lib/crosstalk-1.1.1/css/
- Suppl_Data_8/lib/crosstalk-1.1.1/css/crosstalk.css
- Suppl_Data_8/lib/crosstalk-1.1.1/js/
- Suppl_Data_8/lib/crosstalk-1.1.1/js/crosstalk.js.map
- Suppl_Data_8/lib/crosstalk-1.1.1/js/crosstalk.min.js.map
- Suppl_Data_8/lib/crosstalk-1.1.1/js/crosstalk.min.js
- Suppl_Data_8/lib/crosstalk-1.1.1/js/crosstalk.js
- Suppl_Data_8/lib/htmlwidgets-1.5.4/
- Suppl_Data_8/lib/htmlwidgets-1.5.4/htmlwidgets.js
- Suppl_Data_8/lib/typedarray-0.1/
- Suppl_Data_8/lib/typedarray-0.1/typedarray.min.js
- Suppl_Data_8/lib/jquery-3.5.1/
- Suppl_Data_8/lib/jquery-3.5.1/jquery.min.js
- Suppl_Data_8/lib/jquery-3.5.1/jquery-AUTHORS.txt
- Suppl_Data_8/lib/jquery-3.5.1/jquery.min.map
- Suppl_Data_8/lib/jquery-3.5.1/jquery.js
- Suppl_Data_8/lib/plotly-main-2.5.1/
- Suppl_Data_8/lib/plotly-main-2.5.1/plotly-latest.min.js
- Suppl_Data_8/lib/plotly-htmlwidgets-css-2.5.1/
- Suppl_Data_8/lib/plotly-htmlwidgets-css-2.5.1/plotly-htmlwidgets.css
- Suppl_Data_8/lib/plotly-binding-4.10.0/
- Suppl_Data_8/lib/plotly-binding-4.10.0/plotly.js
